# Supplementary material for: Exploring silique number in Brassica napus L.: Genetic and molecular advances for improving yield
Source: Plant Biotechnol J. 2024 Feb 22;22(7):1897–912. doi: 10.1111/pbi.14309 (PMC11182599; doi:10.1111/pbi.14309)
Supplement: Supplementary file 1 — Table S1 List of QTLs/QTNs for silique number in rapeseed identified in previous studies. [file PBI-22-1897-s004.xlsx]

## Sheet: Sheet1
Supplementary Table 1. List of QTLs/QTNs for silique number in rapeseed identified in previous studies.
Reference	trait	Linkage group	Genomic region
Basunanda et al., 2010; doi: 10.1007/s00122-009-1133-z.	Silique number per unit area (SNUA)	A07	1.36~2.36
	Silique number per unit area (SNUA)	C02	4.47~5.47
	Silique number per unit area (SNUA)	C06	33.75~34.75
Chen et al., 2007; doi: 10.1007/s00122-007-0613-2.	Silique density (SD)	A10	10.96~11.96
	Silique density (SD)	C01	11.10~12.10
	Silique density (SD)	C05	0.42~1.42
	Silique density (SD)	C05	2.25~3.25
	Silique density (SD)	C06	29.49~30.49
	Silique density (SD)	C08	34.6~35.6
Deng et al., 2019; doi.org/10.1007/s11032-019-1067-3.	Silique density of the main inforescence (SDMI)	A02	0.07~0.65
	Silique density of the main inforescence (SDMI)	A02	0.49~1.07
	Silique density of the main inforescence (SDMI)	A04	13.12~13.49
	Silique density of the main inforescence (SDMI)	A04	14.34~14.87
	Silique density of the main inforescence (SDMI)	A07	13.66~15.66
	Silique density of the main inforescence (SDMI)	A07	15.17~18.98
	Silique density of the main inforescence (SDMI)	C08	16.31~19.97
Ding et al., 2012; doi: 10.1093/aob/mcr323.	Silique number (SN)	A02	2.40~4.50
	Silique number (SN)	A03	5.10~6.10
	Silique number (SN)	A05	3.30~4.00
	Silique number (SN)	A06	8.50~12.50
	Silique number (SN)	A09	3.00~4.20
	Silique number (SN)	A09	3.30~4.80
	Silique number (SN)	C01	6.30~8.30
	Silique number (SN)	C03	2.20~3.30
	Silique number (SN)	C06	18.10~18.90
	Silique number (SN)	C08	27.70~28.50
	Silique number (SN)	C08	29.00~30.40
Wang and Guan, 2012; doi: 10.3724/sp.j.1005.2010.00271.	Silique number (SN)	A08	15.40~16.40
	Silique number (SN)	C01	11.10~12.10
	Silique number (SN)	C01	21.93~22.93
He et al., 2017; doi: 10.1038/s41598-017-15976-4.	Branch number (BN)	A02	15.29~15.59
	Branch number (BN)	C03	27.39~28.89
	Branch number (BN)	C03	52.19~53.69
	Branch number (BN)	C09	45.11~46.62
Li et al., 2016; doi: 10.1016/j.plantsci.2015.05.012.	Branch number (BN)	A01	8.828
	Branch number (BN)	A03	6.451
	Branch number (BN)	A07	8.334
	Branch number (BN)	A07	13.816
	Branch number (BN)	C07	30.977
Li et al., 2019; doi: 10.1111/pbi.13224. Epub 2019 Sep 17.	Silique number (SN)	A01	14.05
	Silique number (SN)	A02	4.51
	Silique number (SN)	A02	5.74
	Silique number (SN)	A02	7.17
	Silique number (SN)	A03	19.27
	Silique number (SN)	A03	24.83
	Silique number (SN)	A03	26.26
	Silique number (SN)	A05	0.59
	Silique number (SN)	A07	13.22
	Silique number (SN)	A09	3.03
	Silique number (SN)	A09	16.91
	Silique number (SN)	A09	27.06
	Silique number (SN)	A09	28.21
	Silique number (SN)	A09	31.21
	Silique number (SN)	A10	0.9
	Silique number (SN)	A10	11.68
	Silique number (SN)	A10	13.82
	Silique number (SN)	C02	38.05
	Silique number (SN)	C02	41.81
	Silique number (SN)	C03	0.66
	Silique number (SN)	C03	2.75
	Silique number (SN)	C03	4.66
	Silique number (SN)	C03	14.83
	Silique number (SN)	C03	51.67
	Silique number (SN)	C05	3.67
	Silique number (SN)	C07	36.22
	Silique number (SN)	C09	6.77
Li et al., 2020; doi: 10.1007/s00122-019-03506-x.	Branch number (BN)	A09	16.24~21.01
	Branch number (BN)	A09	14.46~16.24
	Branch number (BN)	C06	26.11~27.13
	Branch number (BN)	C06	27.13~29.57
Li et al., 2022; doi: 10.1007/s00438-022-01881-7.	Branch number (BN)	A03	13.26~13.51
Liu et al., 2021; doi: 10.1093/aob/mcab115.	Branch number (BN)	A06	20.82
	Branch number (BN)	A07	13.76
	Branch number (BN)	A09	0.69
Lu et al., 2017; doi: 10.3389/fpls.2017.00206.	Silique number (SN)	A01	18.47~18.58
	Silique number (SN)	A02	17.99~18.29
	Silique number (SN)	A03	13.49~13.59
	Silique number (SN)	A03	22.08~22.66
	Silique number (SN)	A03	29.07~29.10
	Silique number (SN)	A08	13.52~13.60
	Silique number (SN)	A08	14.82~15.02
	Silique number (SN)	A09	29.46~29.60
	Silique number (SN)	A10	0.49~0.78
	Silique number (SN)	C04	42.45~42.86
	Silique number (SN)	C06	30.20~30.34
Luo et al., 2015; doi: 10.1186/s12864-015-1607-0.	Branch number (BN)	A03	36.28
	Branch number (BN)	A03	20.97
	Branch number (BN)	A03	13.31
Luo et al., 2017; doi: 10.1007/s00122-017-2911-7.	Silique number (SN)	A03	15.86~16.86
Radoev et al., 2008; doi: 10.1534/genetics.108.089680.	Silique number per unit area (SNUA)	A03	17.65~18.65
	Silique number per unit area (SNUA)	A09	32.72~33.72
	Silique number per unit area (SNUA)	C02	4.47~5.47
	Silique number per unit area (SNUA)	C02	41.78~42.78
	Silique number per unit area (SNUA)	C06	33.75~34.75
Shi et al., 2009; doi: 10.1534/genetics.109.101642.	Silique number (SN)	A01	1.60~2.00
	Silique number (SN)	A01	2.20~2.90
	Silique number (SN)	A01	3.00~5.50
	Silique number (SN)	A01	5.90~6.80
	Silique number (SN)	A03	1.30~2.70
	Silique number (SN)	A03	14.00~15.20
	Silique number (SN)	A05	0.00~0.80
	Silique number (SN)	A05	3.60~4.60
	Silique number (SN)	A05	10.40~11.20
	Silique number (SN)	A05	12.50~13.20
	Silique number (SN)	A05	19.10~20.10
	Silique number (SN)	A06	7.30~11.10
	Silique number (SN)	A07	11.00~12.90
	Silique number (SN)	A07	14.10~14.40
	Silique number (SN)	A07	20.10~21.30
	Silique number (SN)	A07	21.10~22.00
	Silique number (SN)	A07	23.30~23.80
	Silique number (SN)	A09	20.90~21.80
	Silique number (SN)	A09	29.80~30.00
	Silique number (SN)	C02	9.20~11.20
	Silique number (SN)	C03	21.40~23.70
	Silique number (SN)	C03	24.10~28.80
	Silique number (SN)	C05	0.40~1.00
	Silique number (SN)	C06	28.60~30.80
	Silique number (SN)	C09	39.40~41.70
Shi et al., 2011; doi: 10.1111/j.1438-8677.2010.00428.x.	Silique number (SN)	A01	7.64~8.64
	Silique number (SN)	A05	0.09~1.09
	Silique number (SN)	A06	11.92~12.92
	Silique number (SN)	A07	20.13~21.13
	Silique number (SN)	A07	22.05~23.05
	Silique number (SN)	C05	0.42~1.42
	Silique number (SN)	C09	33.51~34.51
Shi et al., 2013; doi: 10.1371/journal.pone.0054559.	Silique number (SN)	A03	5.10~7.40
	Silique number (SN)	A03	16.10~20.40
	Silique number (SN)	A03	18.70~20.80
	Silique number (SN)	A03	23.70~27.30
	Silique number (SN)	A04	4.30~8.70
	Silique number (SN)	A05	3.20~4.40
	Silique number (SN)	A09	31.20~32.50
	Silique number (SN)	A09	32.50~32.80
	Silique number (SN)	C03	3.90~6.70
	Silique number (SN)	C03	14.10~20.00
	Silique number (SN)	C09	41.70~43.60
Shi et al., 2015; doi: 10.1038/srep14481.	Silique number (SN)	A01	15.30~18.30
	Silique number (SN)	A03	11.40~13.50
	Silique number (SN)	A03	14.20~15.40
	Silique number (SN)	A05	6.00~8.00
	Silique number (SN)	A06	22.00~23.10
	Silique number (SN)	A09	22.80~24.20
	Silique number (SN)	C02	1.30~2.50
	Silique number (SN)	C06	17.90~18.80
Tang et al., 2020; doi: 10.1016/j.plantsci.2020.110411.	Silique density (SD)	A01	17.80~22.40
	Silique density (SD)	C01	31.30~37.60
	Silique density (SD)	C03	0.00~3.30
	Silique density (SD)	C08	33.20~36.30
Ye et al., 2017; doi: 10.1186/s12864-016-3402-y.	Silique number (SN)	A01	4.40~5.40
	Silique number (SN)	A01	8.70~9.70
	Silique number (SN)	A01	15.30~16.30
	Silique number (SN)	A02	0.10~1.10
	Silique number (SN)	A03	11.40~12.40
	Silique number (SN)	A03	14.20~15.20
	Silique number (SN)	A03	15.50~16.50
	Silique number (SN)	A04	11.50~12.50
	Silique number (SN)	A05	6.00~7.00
	Silique number (SN)	A09	17.60~18.60
	Silique number (SN)	C02	1.30~2.30
	Silique number (SN)	C04	36.70~37.70
	Silique number (SN)	C06	17.90~18.90
	Silique number (SN)	C06	29.30~30.30
Zhao et al., 2016; doi: 10.3389/fpls.2016.00017.	Silique number of the main inforescence (SNMI)	A02	2.15~3.15
	Silique number of the main inforescence (SNMI)	A10	14.08~15.08
	Silique number of the main inforescence (SNMI)	C06	28.64~29.64
	Silique number of the main inforescence (SNMI)	C09	0.77~1.77
Zheng et al., 2017; doi: 10.3389/fpls.2017.01246.	Branch number (BN)	A01	3.73
	Branch number (BN)	A03	6.61
	Branch number (BN)	A07	18.91
	Branch number (BN)	A07	22.9
	Branch number (BN)	A07	22.96
	Branch number (BN)	C04	20.82
	Branch number (BN)	C09	48.4
