# Supplementary material for: Exploring silique number in Brassica napus L.: Genetic and molecular advances for improving yield
Source: Plant Biotechnol J. 2024 Feb 22;22(7):1897–912. doi: 10.1111/pbi.14309 (PMC11182599; doi:10.1111/pbi.14309)
Supplement: Supplementary file 2 — Table S2 Candidate genes for silique number in rapeseed detected in overlapping QTL regions. [file PBI-22-1897-s003.xlsx]

## Sheet: Sheet1
Supplementary Table 2. Candidate genes for silique number in rapeseed detected in overlapping QTL regions.
QTL name	Genomic region	Reference	Trait	Candidate gene ID in Darmor	Candidate gene ID in ZS11
qSNRT_A03.2	11.40-13.60	Shi et al., 2015	Silique number (SN)	BnaA03g24080D; BnaA03g24270D; BnaA03g24370D; BnaA03g25690D; BnaA03g26120D	BnaA03G0251700ZS; BnaA03G0253600ZS; BnaA03G0254500ZS; BnaA03G0266500ZS; -
		Ye et al., 2017	Silique number (SN)
		Li et al., 2022	Branch number (BN)
		Luo et al., 2015	Branch number (BN)
		Lu et al., 2017	Silique number (SN)
qSNRT_A03.3	14.00-15.40	Shi et al., 2009	Silique number (SN)	BnaA03g28820D; BnaA03g28980D; BnaA03g29060D; BnaA03g29180D; BnaA03g29810D; BnaA03g31770D	BnaA03G0296700ZS; -; BnaA03G0299100ZS; BnaA03G0300400ZS; BnaA03G0306800ZS; -
		Shi et al., 2015	Silique number (SN)
		Ye et al., 2017	Silique number (SN)
qSNRT_A05.1	0.00-1.10	Shi et al., 2009	Silique number (SN)	BnaA05g00530D; BnaA05g01410D; BnaA05g01890D	BnaA05G0005000ZS; BnaA05G0015300ZS; BnaA05G0021100ZS
		Shi et al., 2011	Silique number (SN)
		Li et al., 2019	Silique number (SN)
qSNRT_A05.2	3.20-4.60	Shi et al., 2013	Silique number (SN)	BnaA05g06200D; BnaA05g06210D; BnaA05g06230D; BnaA05g06540D; BnaA05g07510D; BnaA05g07740D	-; -; -; BnaA05G0073800ZS; BnaA05G0083300ZS; BnaC03G0205000ZS
		Ding et al., 2012	Silique number (SN)
		Shi et al., 2009	Silique number (SN)
qSNRT_A09.3	31.20-33.70	Shi et al., 2013	Silique number (SN)	BnaA09g47380D; BnaA09g47580D; BnaA09g47730D; BnaA09g47990D; BnaA09g48680D; BnaA09g48870D; BnaA09g49740D; BnaA09g50210D; BnaA09g51080D; BnaA09g50590D; BnaA09g50250D; BnaA09g50410D	BnaA09G0649200ZS; BnaA09G0652200ZS; -; BnaA09G0656700ZS; BnaA09G0664400ZS; BnaA09G0665900ZS; BnaA09G0675000ZS; BnaA09G0679400ZS; BnaA09G0689000ZS; BnaA09G0684200ZS; BnaA09G0679900ZS; BnaA09G0681400ZS
		Li et al., 2019	Silique number (SN)
		Shi et al., 2013	Silique number (SN)
		Radoev et al., 2008	Silique number per unit area (SNUA)
qSNRT_C03.1	0.00-3.30	Tang et al., 2020	Silique density (SD)	BnaC03g00040D; BnaC03g00360D; BnaC03g00520D; BnaC03g00680D; BnaC03g01370D; BnaC03g01380D; BnaC03g01410D; BnaC03g01440D; BnaC03g02500D; BnaC03g03370D; BnaC03g03450D; BnaC03g04170D; BnaC03g04370D; BnaC03g04460D; BnaC03g04580D; BnaC03g04780D; BnaC03g04840D; BnaC03g05370D; BnaC03g06020D; BnaC03g06120D; BnaC03g06180D; BnaC03g06850D;	BnaC03G0001300ZS; BnaC03G0006100ZS; BnaC03G0008000ZS; -; BnaC03G0015800ZS; BnaC03G0015900ZS; BnaC03G0016200ZS; BnaC03G0016500ZS; BnaC03G0028300ZS; BnaC03G0037100ZS; BnaC03G0038800ZS; BnaC03G0046300ZS; BnaC03G0047800ZS; BnaC03G0048100ZS; -; -; BnaC03G0051800ZS; -; BnaC03G0063100ZS; -; BnaC03G0064800ZS; BnaC03G0071600ZS
		Li et al., 2019	Silique number (SN)
		Ding et al., 2012	Silique number (SN)
		Li et al., 2019	Silique number (SN)
qSNRT_C05.1	0.40-1.40	Shi et al., 2009	Silique number (SN)	BnaC05g00840D; BnaC05g01600D; BnaC05g02370D; BnaC05g02520D	BnaC05G0010100ZS; BnaC05G0017300ZS; BnaC05G0025800ZS; BnaC05G0027100ZS
		Chen et al., 2007	Silique density (SD)
		Shi et al., 2011	Silique number (SN)
qSNRT_C06.1	17.90-18.90	Shi et al., 2015	Silique number (SN)	BnaC06g15450D	BnaC06G0191300ZS
		Ye et al., 2017	Silique number (SN)
		Ding et al., 2012	Silique number (SN)
qSNRT_C06.2	27.13-30.80	Li et al., 2020	Branch number (BN)	BnaC06g25940D; BnaC06g26110D; BnaC06g26120D; BnaC06g26180D; BnaC06g27450D; BnaC06g28880D; BnaC06g29480D; BnaC06g29550D; BnaC06g29980D	BnaC06G0313100ZS; BnaC06G0314500ZS; -; BnaC06G0315100ZS; BnaC06G0327200ZS; BnaC06G0341700ZS; -; BnaC06G0353200ZS; BnaC06G0356400ZS
		Shi et al., 2009	Silique number (SN)
		Zhao et al. 2016	Silique number of main inforescence (SNMI)
		Ye et al., 2017	Silique number (SN)
		Chen et al., 2007	Silique density (SD)
		Lu et al., 2017	Silique number (SN)
qSNRT_A01.1	3.00-5.50	Shi et al., 2009	Silique number (SN)	BnaA01g06750D; BnaA01g08300D; BnaA01g08850D; BnaA01g08930D; BnaA01g09160D; BnaA01g09700D; BnaA01g09760D	BnaA01G0070700ZS; BnaA01G0084300ZS; BnaA01G0090300ZS; BnaA01G0090900ZS; BnaA01G0093200ZS; BnaA01G0099000ZS; BnaA01G0099500ZS
		Zheng et al., 2017	Branch number (BN)
		Ye et al., 2017	Silique number (SN)
qSNRT_A01.2	15.30-22.40	Shi et al., 2015	Silique number (SN)	BnaA01g22990D; BnaA01g23000D; BnaA01g23170D; BnaA01g23650D; BnaA01g23890D; BnaA01g25020D; BnaA01g25390D; BnaA01g25880D; BnaA01g26700D; BnaA01g27470D; BnaA01g27770D; BnaA01g28350D; BnaA01g28970D; BnaA01g28990D; BnaA01g29050D; BnaA01g29120D; BnaA01g29650D; BnaA01g29750D; BnaA01g32490D; BnaA01g32690D; BnaA01g32720D	BnaA01G0284900ZS; -; BnaA01G0275600ZS; BnaA01G0290100ZS; BnaA01G0292900ZS; BnaA01G0306600ZS; BnaA01G0309300ZS; BnaA01G0318000ZS; BnaA01G0326500ZS; BnaA01G0338100ZS; BnaA01G0341500ZS; BnaA01G0344800ZS; BnaA01G0350300ZS; BnaA01G0350600ZS; BnaA01G0351100ZS; BnaA01G0351700ZS; BnaC05G0462900ZS; BnaA01G0356600ZS; BnaA01G0387500ZS; BnaA01G0389800ZS; -
		Ye et al., 2017	Silique number (SN)
		Tang et al., 2020	Silique density (SD)
		Lu et al., 2017	Silique number (SN)
qSNRT_A02.1	0.07-1.10	Deng et al., 2019	Silique density of main inforescence (SDMI)	BnaA02g00370D; BnaA02g00620D; BnaA02g00810D; BnaA02g00920D; BnaA02g00930D; BnaA02g01030D; BnaA02g01530D; BnaA02g01960D; BnaA02g02230D; BnaA02g02240D; BnaA02g02480D	BnaA02G0035100ZS; BnaA02G0036800ZS; BnaA02G0038300ZS; BnaA02G0039400ZS; BnaA02G0039600ZS; BnaA02G0040400ZS; BnaA02G0047300ZS; BnaA02G0051600ZS; BnaA02G0054700ZS; -; BnaA02G0057400ZS
		Ye et al., 2017	Silique number (SN)
		Deng et al., 2019	Silique density of main inforescence (SDMI)
qSNRT_A02.2	2.15-4.51	Zhao et al., 2016	Silique number of main inforescence (SNMI)	BnaA02g05340D; BnaA02g05430D; BnaA02g06100D; BnaA02g06170D; BnaA02g06260D; BnaA02g06280D; BnaA02g06350D; BnaA02g06580D; BnaA02g07100D; BnaA02g08090D; BnaA02g08340D; BnaA02g08420D; BnaA02g08430D; BnaA02g08840D; BnaA02g09060D	BnaA02G0088800ZS; BnaA02G0089700ZS; BnaA02G0096400ZS; BnaA02G0097200ZS; BnaA02G0098600ZS; -; BnaA02G0098900ZS; BnaA02G0100800ZS; BnaA02G0105800ZS; BnaA02G0115400ZS; BnaA02G0120000ZS; BnaA02G0120800ZS; BnaA02G0120900ZS; -; BnaA02G0127700ZS
		Ding et al., 2012	Silique number (SN)
		Li et al., 2019	Silique number (SN)
qSNRT_A03.1	5.10-7.40	Ding et al., 2012	Silique number (SN)	BnaA03g11360D; BnaA03g11840D; BnaA03g12240D; BnaA03g13320D; BnaA03g13580D; BnaA03g13630D; BnaA03g13910D; BnaA03g15290D; BnaA03g15370D; BnaA03g15460D	BnaA03G0121100ZS; BnaA03G0125700ZS; BnaA03G0129700ZS; BnaA03G0141500ZS; BnaA03G0143700ZS; BnaA03G0144400ZS; BnaA03G0146500ZS; BnaA03G0159900ZS; BnaA03G0160600ZS; BnaA03G0161500ZS
		Shi et al., 2013	Silique number (SN)
		Li et al., 2016	Branch number (BN)
		Zheng et al., 2017	Branch number (BN)
qSNRT_A03.4	15.50-20.40	Ye et al., 2017	Silique number (SN)	BnaA03g33180D; BnaA03g33600D; BnaA03g33680D; BnaA03g33770D; BnaA03g33790D; BnaA03g33970D; BnaA03g34220D; BnaA03g34820D; BnaA03g35810D; BnaA03g36950D; BnaA03g37490D; BnaA03g37960D; BnaA03g39080D; BnaA03g39090D; BnaA03g39100D; BnaA03g39270D; BnaA03g39280D; BnaA03g39630D; BnaA03g39820D; BnaA03g39830D; BnaA03g39870D; BnaA03g40160D; BnaA03g40550D	BnaA03G0336200ZS; BnaA03G0339100ZS; BnaA03G0339700ZS; BnaA03G0340500ZS; BnaA03G0340700ZS; BnaA03G0343900ZS; BnaA03G0346300ZS; BnaA03G0354000ZS; BnaA03G0363500ZS; BnaA03G0375100ZS; BnaA03G0380600ZS; BnaA03G0386900ZS; -; -; -; BnaA03G0399500ZS; BnaA03G0399600ZS; BnaA03G0403300ZS; BnaA03G0404700ZS; BnaA03G0404800ZS; BnaA03G0405400ZS; BnaA03G0408200ZS; BnaA03G0413000ZS
		Luo et al., 2017	Silique number (SN)
		Shi et al., 2013	Silique number (SN)
		Radoev et al., 2008	Silique number per unit area (SNUA)
		Shi et al., 2013	Silique number (SN)
		Li et al., 2019	Silique number (SN)
qSNRT_A03.5	23.70-27.30	Shi et al., 2013	Silique number (SN)	BnaA03g46780D; BnaA03g46830D; BnaA03g47400D; BnaA03g48550D; BnaA03g48610D; BnaA03g50050D; BnaA03g51000D; BnaA03g51900D; BnaA03g52120D	BnaA03G0480400ZS; BnaA03G0481100ZS; BnaA03G0486400ZS; BnaA03G0496900ZS; BnaA03G0497900ZS; BnaA03G0517000ZS; BnaA03G0543200ZS; BnaA03G0530300ZS; BnaA03G0532800ZS
		Li et al., 2019	Silique number (SN)
		Li et al., 2019	Silique number (SN)
qSNRT_A06.1	7.30-12.92	Shi et al., 2009	Silique number (SN)	BnaA06g14040D; BnaA06g14090D; BnaA06g14590D; BnaA06g14780D; BnaA06g15640D; BnaA06g15660D; BnaA06g17010D; BnaA06g17280D; BnaA06g18550D; BnaA06g18860D	BnaA06G0139800ZS; -; BnaA06G0145600ZS; BnaA06G0147700ZS; BnaA06G0156500ZS; -; BnaA06G0171500ZS; BnaA06G0174300ZS; BnaA06G0186200ZS; BnaA06G0188800ZS
		Ding et al., 2012	Silique number (SN)
		Shi et al., 2011	Silique number (SN)
qSNRT_A07.1	13.66-18.98	Deng et al., 2019	Silique density of main inforescence (SDMI)	BnaA07g16300D; BnaA07g16310D; BnaA07g16320D; BnaA07g16510D; BnaA07g16990D; BnaA07g17040D; BnaA07g17550D; BnaA07g18560D; BnaA07g19240D; BnaA07g19520D; BnaA07g20390D; BnaA07g20790D; BnaA07g20840D; BnaA07g20900D; BnaA07g21340D; BnaA07g21430D; BnaA07g21900D; BnaA07g22080D; BnaA07g23670D; BnaA07g24240D; BnaA07g24360D; BnaA07g24790D; BnaA07g24850D; BnaA07g24950D	BnaA07G0187400ZS; BnaA07G0187500ZS; BnaA07G0187600ZS; BnaA07G0190100ZS; BnaA07G0196900ZS; -; BnaA07G0201200ZS; BnaA07G0210000ZS; BnaA07G0219600ZS; BnaA07G0222100ZS; -; BnaA07G0237400ZS; BnaA07G0237900ZS; BnaA07G0238700ZS; BnaA07G0242900ZS; BnaA07G0243900ZS; BnaA07G0248700ZS; BnaA07G0250200ZS; BnaA07G0265500ZS; BnaA07G0271100ZS; BnaA07G0272400ZS; BnaA07G0276600ZS; BnaA07G0277200ZS; -
		Liu et al., 2021	Branch number (BN)
		Li et al., 2016	Branch number (BN)
		Shi et al., 2009	Silique number (SN)
		Deng et al., 2019	Silique density of main inforescence (SDMI)
		Zheng et al., 2017	Branch number (BN)
qSNRT_A07.2	20.10-22.00	Shi et al., 2009	Silique number (SN)	BnaA07g27710D; BnaA07g27740D; BnaA07g28100D; BnaA07g28500D; BnaA07g28990D; BnaA07g29130D; BnaA07g30050D; BnaA07g30950D; BnaA07g31090D	BnaA07G0307000ZS; BnaA07G0307300ZS; BnaA07G0310500ZS; BnaA07G0314200ZS; BnaA07G0322100ZS; BnaA07G0323500ZS; BnaA07G0331800ZS; BnaA07G0339400ZS; BnaA07G0342500ZS
		Shi et al., 2011	Silique number (SN)
		Shi et al., 2009	Silique number (SN)
qSNRT_A07.3	22.05-23.05	Shi et al., 2011	Silique number (SN)	BnaA07g32120D; BnaA07g32630D; BnaA07g32710D; BnaA07g32840D; BnaA07g33300D; BnaA07g33680D; BnaA07g33690D	BnaA07G0355500ZS; BnaA07G0360000ZS; BnaA07G0360800ZS; BnaA07G0362100ZS; BnaA07G0366700ZS; BnaA07G0369900ZS; -
		Zheng et al., 2017	Branch number (BN)
		Zheng et al., 2017	Branch number (BN)
qSNRT_A09.1	3.00-4.20	Ding et al., 2012	Silique number (SN)	BnaA09g06280D; BnaA09g06360D; BnaA09g06440D; BnaA09g06930D; BnaA09g07160D; BnaA09g07190D; BnaA09g07590D; BnaA09g08160D; BnaA09g08440D	BnaA09G0080800ZS; BnaA09G0081700ZS; BnaA09G0082300ZS; BnaA09G0088900ZS; BnaA09G0092300ZS; BnaA09G0092700ZS; BnaA09G0096100ZS; -; BnaA09G0105300ZS
		Li et al., 2019	Silique number (SN)
		Ding et al., 2012	Silique number (SN)
qSNRT_A09.2	16.24-21.80	Li et al., 2020	Branch number (BN)	BnaA09g24090D; BnaA09g24310D; BnaA09g24990D; BnaA09g25160D; BnaA09g25260D; BnaA09g25300D; BnaA09g25640D; BnaA09g26050D; BnaA09g26360D; BnaA09g26850D; BnaA09g27230D; BnaA09g27330D; BnaA09g27530D; BnaA09g27960D; BnaA09g28040D; BnaA09g28590D; BnaA09g28640D	-; BnaA09G0391100ZS; BnaA09G0398000ZS; -; BnaA09G0400100ZS; BnaA09G0400600ZS; -; BnaA09G0409100ZS; BnaA09G0412200ZS; BnaA09G0416900ZS; BnaA09G0422300ZS; BnaA09G0423500ZS; BnaA09G0425600ZS; BnaA09G0430600ZS; BnaA09G0431300ZS; -; BnaA09G0438500ZS
		Li et al., 2019	Silique number (SN)
		Ye et al., 2017	Silique number (SN)
		Shi et al., 2009	Silique number (SN)
