# Supplementary material for: Exploring silique number in Brassica napus L.: Genetic and molecular advances for improving yield
Source: Plant Biotechnol J. 2024 Feb 22;22(7):1897–912. doi: 10.1111/pbi.14309 (PMC11182599; doi:10.1111/pbi.14309)
Supplement: Supplementary file 3 — Table S3 List of rapeseed homologues of Arabidopsis and rice genes involved in controlling silique number or grain number. [file PBI-22-1897-s005.xlsx]

## Sheet: Sheet1
Supplementary Table 2. List of rapeseed homologs of Arabidopsis and rice genes involved in controlling silique number or grain number. (Shi et al. 2009, FLOR-ID (http://www.phytosystems.ulg.ac.be/florid/), and China rice data center)
Darmor Gene ID	ZS11 Gene ID	OsGI	AtGI	At Name	Genomic position	Function
BnaA03g22900D	BnaA03G0239000ZS	Os01g0700900	AT2G26170	CYP711A1	chrA03:10902850..10904541	cytochrome P450, family 711, subfamily A, polypeptide 1 (CYP711A1); FUNCTIONS IN electron carrier activity, monooxygenase activity, iron ion binding, oxygen binding, heme binding; INVOLVED IN carotenoid biosynthetic process, positive regulation of flavonoid biosynthetic process, regulation of meristem structural organization, secondary shoot formation, auxin polar transport; LOCATED IN endomembra…	CYP711A1 [Arabidopsis lyrata subsp. lyrata] >gi|297324776|gb|EFH55196.1| CYP711A1 [Arabidopsis lyrata subsp. lyrata]
BnaA03g23610D	BnaA03G0246900ZS	Os07g0129700	AT4G08150	KNAT1	chrA03:11303176..11306833	KNOTTEDlike from Arabidopsis thaliana (KNAT1); CONTAINS InterPro DOMAIN/s KNOX2 (InterProIPR005541), ELK (InterProIPR005539), Homeobox (InterProIPR001356), Homeobox, conserved site (InterProIPR017970), KNOX1 (InterProIPR005540), Homeodomainlike (InterProIPR009057), Homeodomainrelated (InterProIPR012287); BEST Arabidopsis thaliana protein match is KNOX/ELK homeobox transcription factor (TAIRAT1G62…	BREVIPEDICELLUS [Brassica rapa]
BnaA03g34820D	BnaA03G0354000ZS	Os09g0410500	AT3G18550	TCP18	chrA03:16996363..16998145	BRANCHED 1 (BRC1); CONTAINS InterPro DOMAIN/s Transcription factor, TCP (InterProIPR005333), CYC/TB1, R domain (InterProIPR017888), Transcription factor TCP subgroup (InterProIPR017887); BEST Arabidopsis thaliana protein match is TCP domain protein 12 (TAIRAT1G68800.1); Has 30201 Blast hits to 17322 proteins in 780 species Archae 12; Bacteria 1396; Metazoa 17338; Fungi 3422; Plants 5037; Viruses …	transcription factor TCP18 [Arabidopsis thaliana] >gi|187653897|sp|A1YKT1.1|TCP18_ARATH RecName
BnaA04g00230D	BnaA04G0003900ZS	Os05g0150500	AT3G62980	TIR1	chrA04:167315..171070	TRANSPORT INHIBITOR RESPONSE 1 (TIR1); CONTAINS InterPro DOMAIN/s Fbox domain, cyclinlike (InterProIPR001810), Fbox domain, Skp2like (InterProIPR022364); BEST Arabidopsis thaliana protein match is GRR1like protein 1 (TAIRAT4G03190.1); Has 30201 Blast hits to 17322 proteins in 780 species Archae 12; Bacteria 1396; Metazoa 17338; Fungi 3422; Plants 5037; Viruses 0; Other Eukaryotes 2996 (source NCB…	protein TRANSPORT INHIBITOR RESPONSE 1 [Arabidopsis thaliana] >gi|68053009|sp|Q570C0.2|TIR1_ARATH RecName Full=Protein TRANSPORT INHIBITOR RESPONSE 1; AltName Full=Weak ethyleneinsensitive protein 1 >gi|146387658|pdb|2P1M|B Chain B, Tir1ask1 Complex Structure >gi|146387660|pdb|2P1N|B Chain B, Mechanism Of Auxin Perception By The Tir1 Ubiqutin Ligase >gi|146387663|pdb|2P1N|E Chain E, Mechanism Of …
BnaA04g20290D	BnaA04G0222600ZS	Os12g0614600	AT2G34650	PID	chrA04:15657792..15659482	PINOID (PID); CONTAINS InterPro DOMAIN/s Protein kinase, catalytic domain (InterProIPR000719), Serine/threonineprotein kinase domain (InterProIPR002290), Serine/threonineprotein kinaselike domain (InterProIPR017442), Protein kinaselike domain (InterProIPR011009), Serine/threonineprotein kinase, active site (InterProIPR008271); BEST Arabidopsis thaliana protein match is D6 protein kinase (TAIRAT5G…	putative serine/threonine protein kinase [Brassica rapa]
BnaA04g26000D	BnaA04G0284600ZS	Os04g0550600	AT2G44990	CCD7	chrA04:18550547..18556350	carotenoid cleavage dioxygenase 7 (CCD7); CONTAINS InterPro DOMAIN/s	Carotenoid oxygenase (InterPro
BnaA05g09150D	BnaA05G0098600ZS	Os12g0614600	AT2G34650	PID	chrA05:5089947..5091568	PINOID (PID); CONTAINS InterPro DOMAIN/s Protein kinase, catalytic domain (InterProIPR000719), Serine/threonineprotein kinase domain (InterProIPR002290), Serine/threonineprotein kinaselike domain (InterProIPR017442), Protein kinaselike domain (InterProIPR011009), Serine/threonineprotein kinase, active site (InterProIPR008271); BEST Arabidopsis thaliana protein match is D6 protein kinase (TAIRAT5G…	putative serine/threonine protein kinase [Brassica rapa]
BnaA05g35770D	-	Os05g0481900	AT5G01990	--	chrA05_random:1184780..1186745	Auxin efflux carrier family protein; FUNCTIONS IN auxinhydrogen symporter activity; INVOLVED IN auxin polar transport, transmembrane transport; LOCATED IN integral to membrane; EXPRESSED IN 23 plant structures; EXPRESSED DURING 13 growth stages; CONTAINS InterPro DOMAIN/s Auxin efflux carrier (InterProIPR004776); BEST Arabidopsis thaliana protein match is Auxin efflux carrier family protein (TAIR…	auxin efflux carrier family protein [Arabidopsis lyrata subsp. lyrata] >gi|297316725|gb|EFH47147.1| auxin efflux carrier family protein [Arabidopsis lyrata subsp. lyrata]
BnaA06g00290D	BnaA06G0004000ZS	Os06g0610350	AT1G55580	SCL18	chrA06:142162..143488	Lateral Suppressor (LAS); FUNCTIONS IN sequencespecific DNA binding transcription factor activity; INVOLVED IN secondary shoot formation, regulation of transcription; LOCATED IN chloroplast; EXPRESSED IN 8 plant structures; EXPRESSED DURING petal differentiation and expansion stage, E expanded cotyledon stage, D bilateral stage; CONTAINS InterPro DOMAIN/s Transcription factor GRAS (InterProIPR005…	transcription factor LAS [Brassica napus]
BnaA06g14590D	BnaA06G0145600ZS	-	AT1G20700	WOX14	chrA06:7901810..7903036	WUSCHEL related homeobox 14 (WOX14); CONTAINS InterPro DOMAIN/s Homeobox (InterProIPR001356), Homeodomainlike (InterProIPR009057), Homeodomainrelated (InterProIPR012287); BEST Arabidopsis thaliana protein match is WUSCHEL related homeobox 10 (TAIRAT1G20710.1); Has 657 Blast hits to 657 proteins in 86 species Archae 0; Bacteria 0; Metazoa 109; Fungi 12; Plants 530; Viruses 0; Other Eukaryotes 6 (s…	WUSCHEL
BnaA06g27890D	BnaA06G0338900ZS	Os01g0229300	AT5G11530	EMF1	chrA06:19178103..19181335	embryonic flower 1 (EMF1); Has 1807 Blast hits to 1807 proteins in 277 species	Archae
BnaA06g31750D	BnaA06G0379500ZS	Os02g0523800	AT5G61760	IPK2B	chrA06:21275050..21276099	inositol polyphosphate kinase 2 beta (IPK2BETA); CONTAINS InterPro DOMAIN/s	Inositol polyphosphate kinase (InterPro
BnaA06g34810D	BnaA06G0409200ZS	Os03g0707600	AT2G01570	RGA	chrA06:23008796..23010993	REPRESSOR OF GA13 1 (RGA1); CONTAINS InterPro DOMAIN/s Transcriptional factor DELLA, Nterminal (InterProIPR021914), Transcription factor GRAS (InterProIPR005202); BEST Arabidopsis thaliana protein match is GRAS family transcription factor family protein (TAIRAT1G14920.1); Has 2724 Blast hits to 2666 proteins in 317 species Archae 0; Bacteria 6; Metazoa 0; Fungi 4; Plants 2709; Viruses 0; Other Eu…	RecName
BnaA06g36780D	BnaA06G0442200ZS	Os02g0139400	AT5G43270	SPL2	chrA06:24045247..24048658	squamosa promoter binding proteinlike 2 (SPL2); FUNCTIONS IN DNA binding, sequencespecific DNA binding transcription factor activity; INVOLVED IN regulation of transcription, regulation of timing of transition from vegetative to reproductive phase; LOCATED IN nucleus; EXPRESSED IN 24 plant structures; EXPRESSED DURING 13 growth stages; CONTAINS InterPro DOMAIN/s Transcription factor, SBPbox (Inte…	SQUAMOSA promoter binding protein
BnaA06g39070D	-	Os04g0598300	AT5G61850	LFY	chrA06_random:1264185..1266941	LEAFY (LFY); CONTAINS InterPro DOMAIN/s	Floricaula/leafy protein (InterPro
BnaA07g08020D	BnaA07G0090700ZS	Os02g0517531	AT1G29400	ML5	chrA07:8196349..8199773	MEI2like protein 5 (ML5); FUNCTIONS IN RNA binding, nucleotide binding, nucleic acid binding; LOCATED IN cellular_component unknown; EXPRESSED IN 30 plant structures; EXPRESSED DURING 16 growth stages; CONTAINS InterPro DOMAIN/s RNA recognition motif, RNP1 (InterProIPR000504), RNA recognition motif 2 (InterProIPR007201), Nucleotidebinding, alphabeta plait (InterProIPR012677); BEST Arabidopsis tha…	MEI2like protein 5 [Arabidopsis thaliana] >gi|30690716|ref|NP_849727.1| MEI2like protein 5 [Arabidopsis thaliana] >gi|75331078|sp|Q8VWF5.1|AML5_ARATH RecName Full=Protein MEI2like 5; Short=AML5; AltName Full=MEI2like protein 5 >gi|17065074|gb|AAL32691.1| RNAbinding protein MEI2, putative [Arabidopsis thaliana] >gi|17979281|gb|AAL49866.1| putative RNAbinding protein MEI2 [Arabidopsis thaliana] >gi…
BnaA07g08630D	BnaA07G0096500ZS	Os11g0528700	AT1G28130	GH3.17	chrA07:8697847..8700546	GH3.17; CONTAINS InterPro DOMAIN/s	GH3 auxin
BnaA07g10150D	BnaA07G0119000ZS	Os02g0743400	AT1G23080	PIN7	chrA07:9678845..9681732	PINFORMED 7 (PIN7); FUNCTIONS IN auxinhydrogen symporter activity, transporter activity, auxin efflux transmembrane transporter activity; INVOLVED IN response to cyclopentenone, root development, pattern specification process, auxin polar transport, longitudinal axis specification; LOCATED IN plasma membrane, membrane; EXPRESSED IN 24 plant structures; EXPRESSED DURING 13 growth stages; CONTAINS …	auxin efflux carrier component 7 [Arabidopsis thaliana] >gi|222423080|dbj|BAH19520.1| AT1G23080 [Arabidopsis thaliana] >gi|332192213|gb|AEE30334.1| auxin efflux carrier component 7 [Arabidopsis thaliana]
BnaA07g19520D	BnaA07G0222100ZS	Os05g0150500	AT3G62980	TIR1	chrA07:15580446..15583850	TRANSPORT INHIBITOR RESPONSE 1 (TIR1); CONTAINS InterPro DOMAIN/s Fbox domain, cyclinlike (InterProIPR001810), Fbox domain, Skp2like (InterProIPR022364); BEST Arabidopsis thaliana protein match is GRR1like protein 1 (TAIRAT4G03190.1); Has 30201 Blast hits to 17322 proteins in 780 species Archae 12; Bacteria 1396; Metazoa 17338; Fungi 3422; Plants 5037; Viruses 0; Other Eukaryotes 2996 (source NCB…	protein TRANSPORT INHIBITOR RESPONSE 1 [Arabidopsis thaliana] >gi|68053009|sp|Q570C0.2|TIR1_ARATH RecName Full=Protein TRANSPORT INHIBITOR RESPONSE 1; AltName Full=Weak ethyleneinsensitive protein 1 >gi|146387658|pdb|2P1M|B Chain B, Tir1ask1 Complex Structure >gi|146387660|pdb|2P1N|B Chain B, Mechanism Of Auxin Perception By The Tir1 Ubiqutin Ligase >gi|146387663|pdb|2P1N|E Chain E, Mechanism Of …
BnaA07g23670D	BnaA07G0265500ZS	Os02g0743400	AT1G23080	PIN7	chrA07:17762253..17765694	PINFORMED 7 (PIN7); FUNCTIONS IN auxinhydrogen symporter activity, transporter activity, auxin efflux transmembrane transporter activity; INVOLVED IN response to cyclopentenone, root development, pattern specification process, auxin polar transport, longitudinal axis specification; LOCATED IN plasma membrane, membrane; EXPRESSED IN 24 plant structures; EXPRESSED DURING 13 growth stages; CONTAINS …	efflux carrier, pin2 [Brassica juncea]
BnaA07g24360D	BnaA07G0272400ZS	Os07g0108900	AT1G69120	AP1	chrA07:18230072..18234258	APETALA1 (AP1); CONTAINS InterPro DOMAIN/s Transcription factor, MADSbox (InterProIPR002100), Transcription factor, Kbox (InterProIPR002487); BEST Arabidopsis thaliana protein match is Kbox region and MADSbox transcription factor family protein (TAIRAT1G26310.1); Has 8031 Blast hits to 8015 proteins in 981 species Archae 10; Bacteria 56; Metazoa 785; Fungi 329; Plants 6623; Viruses 2; Other Eukar…	RecName
BnaA07g27710D	BnaA07G0307000ZS	Os07g0108900	AT1G69120	AP1	chrA07:20115939..20119823	APETALA1 (AP1); CONTAINS InterPro DOMAIN/s Transcription factor, MADSbox (InterProIPR002100), Transcription factor, Kbox (InterProIPR002487); BEST Arabidopsis thaliana protein match is Kbox region and MADSbox transcription factor family protein (TAIRAT1G26310.1); Has 8031 Blast hits to 8015 proteins in 981 species Archae 10; Bacteria 56; Metazoa 785; Fungi 329; Plants 6623; Viruses 2; Other Eukar…	RecName
BnaA07g38010D	BnaA07G0201600ZS	Os04g0536300	AT2G45190	YAB1	chrA07_random:1409137..1411609	ABNORMAL FLORAL ORGANS (AFO); CONTAINS InterPro DOMAIN/s High mobility group, superfamily (InterProIPR009071), YABBY protein (InterProIPR006780); BEST Arabidopsis thaliana protein match is Plantspecific transcription factor YABBY family protein (TAIRAT4G00180.1); Has 454 Blast hits to 452 proteins in 126 species Archae 0; Bacteria 0; Metazoa 0; Fungi 4; Plants 436; Viruses 0; Other Eukaryotes 14 …	putative male sterile protein [Brassica rapa subsp. pekinensis]
BnaA08g05580D	BnaA08G0092100ZS	Os11g0528700	AT1G28130	GH3.17	chrA08:5489385..5493599	GH3.17; CONTAINS InterPro DOMAIN/s	GH3 auxin
BnaA08g19700D	BnaA08G0229400ZS	Os07g0108900	AT1G69120	AP1	chrA08:15078049..15078461	APETALA1 (AP1); CONTAINS InterPro DOMAIN/s Transcription factor, MADSbox (InterProIPR002100), Transcription factor, Kbox (InterProIPR002487); BEST Arabidopsis thaliana protein match is Kbox region and MADSbox transcription factor family protein (TAIRAT1G26310.1); Has 8031 Blast hits to 8015 proteins in 981 species Archae 10; Bacteria 56; Metazoa 785; Fungi 329; Plants 6623; Viruses 2; Other Eukar…	RecName
BnaA08g20690D	BnaA08G0237900ZS	Os02g0743400	AT1G23080	PIN7	chrA08:15509783..15512294	PINFORMED 7 (PIN7); FUNCTIONS IN auxinhydrogen symporter activity, transporter activity, auxin efflux transmembrane transporter activity; INVOLVED IN response to cyclopentenone, root development, pattern specification process, auxin polar transport, longitudinal axis specification; LOCATED IN plasma membrane, membrane; EXPRESSED IN 24 plant structures; EXPRESSED DURING 13 growth stages; CONTAINS …	auxin efflux carrier component 7 [Arabidopsis thaliana] >gi|42558877|sp|Q940Y5.2|PIN7_ARATH RecName
BnaA09g05790D	BnaA09G0076700ZS	Os02g0523800	AT5G61760	IPK2B	chrA09:2826059..2828281	inositol polyphosphate kinase 2 beta (IPK2BETA); CONTAINS InterPro DOMAIN/s	Inositol polyphosphate kinase (InterPro
BnaA09g16340D	BnaA09G0189600ZS	Os02g0139400	AT5G43270	SPL2	chrA09:9730893..9733179	squamosa promoter binding proteinlike 2 (SPL2); FUNCTIONS IN DNA binding, sequencespecific DNA binding transcription factor activity; INVOLVED IN regulation of transcription, regulation of timing of transition from vegetative to reproductive phase; LOCATED IN nucleus; EXPRESSED IN 24 plant structures; EXPRESSED DURING 13 growth stages; CONTAINS InterPro DOMAIN/s Transcription factor, SBPbox (Inte…	SQUAMOSA promoter binding protein
BnaA09g24090D	-	Os09g0531600	AT3G51060	SRS1	chrA09:16760864..16760969	STYLISH 1 (STY1); FUNCTIONS IN protein heterodimerization activity, DNA binding, sequencespecific DNA binding transcription factor activity; INVOLVED IN in 6 processes; LOCATED IN nucleus; EXPRESSED IN 6 plant structures; CONTAINS InterPro DOMAIN/s Lateral Root Primordium type 1, Cterminal (InterProIPR006511), Zinc finger, Lateral Root Primordium type 1 (InterProIPR006510), Protein of unknown fun…	protein SHI RELATED SEQUENCE 1 [Arabidopsis thaliana] >gi|565830914|sp|Q9SD40.2|SRS1_ARATH RecName
BnaA09g25640D	-	Os01g0680200	AT1G30840	PUP4	chrA09:18679026..18680202	purine permease 4 (PUP4); CONTAINS InterPro DOMAIN/s Protein of unknown function DUF6, transmembrane (InterProIPR000620), Protein of unknown function DUF250 (InterProIPR004853); BEST Arabidopsis thaliana protein match is purine permease 1 (TAIRAT1G28230.1).	purine permease 4 [Arabidopsis thaliana] >gi|334182967|ref|NP_001185119.1| purine permease 4 [Arabidopsis thaliana] >gi|75213346|sp|Q9SY29.1|PUP4_ARATH RecName
BnaA09g26850D	BnaA09G0416900ZS	Os02g0517531	AT1G29400	ML5	chrA09:19996343..20000935	MEI2like protein 5 (ML5); FUNCTIONS IN RNA binding, nucleotide binding, nucleic acid binding; LOCATED IN cellular_component unknown; EXPRESSED IN 30 plant structures; EXPRESSED DURING 16 growth stages; CONTAINS InterPro DOMAIN/s RNA recognition motif, RNP1 (InterProIPR000504), RNA recognition motif 2 (InterProIPR007201), Nucleotidebinding, alphabeta plait (InterProIPR012677); BEST Arabidopsis tha…	MEI2like protein 5 [Arabidopsis thaliana] >gi|30690716|ref|NP_849727.1| MEI2like protein 5 [Arabidopsis thaliana] >gi|75331078|sp|Q8VWF5.1|AML5_ARATH RecName Full=Protein MEI2like 5; Short=AML5; AltName Full=MEI2like protein 5 >gi|17065074|gb|AAL32691.1| RNAbinding protein MEI2, putative [Arabidopsis thaliana] >gi|17979281|gb|AAL49866.1| putative RNAbinding protein MEI2 [Arabidopsis thaliana] >gi…
BnaA09g27530D	BnaA09G0425600ZS	Os11g0528700	AT1G28130	GH3.17	chrA09:20655157..20658002	GH3.17; CONTAINS InterPro DOMAIN/s	GH3 auxin
BnaA09g31700D	BnaA09G0475900ZS	Os09g0531600	AT3G51060	SRS1	chrA09:23636881..23637619	STYLISH 1 (STY1); FUNCTIONS IN protein heterodimerization activity, DNA binding, sequencespecific DNA binding transcription factor activity; INVOLVED IN in 6 processes; LOCATED IN nucleus; EXPRESSED IN 6 plant structures; CONTAINS InterPro DOMAIN/s Lateral Root Primordium type 1, Cterminal (InterProIPR006511), Zinc finger, Lateral Root Primordium type 1 (InterProIPR006510), Protein of unknown fun…	stylish 1
BnaA09g40340D	BnaA09G0568100ZS	Os05g0150500	AT3G62980	TIR1	chrA09:28330091..28333040	TRANSPORT INHIBITOR RESPONSE 1 (TIR1); CONTAINS InterPro DOMAIN/s Fbox domain, cyclinlike (InterProIPR001810), Fbox domain, Skp2like (InterProIPR022364); BEST Arabidopsis thaliana protein match is GRR1like protein 1 (TAIRAT4G03190.1); Has 30201 Blast hits to 17322 proteins in 780 species Archae 12; Bacteria 1396; Metazoa 17338; Fungi 3422; Plants 5037; Viruses 0; Other Eukaryotes 2996 (source NCB…	protein TRANSPORT INHIBITOR RESPONSE 1 [Arabidopsis thaliana] >gi|68053009|sp|Q570C0.2|TIR1_ARATH RecName Full=Protein TRANSPORT INHIBITOR RESPONSE 1; AltName Full=Weak ethyleneinsensitive protein 1 >gi|146387658|pdb|2P1M|B Chain B, Tir1ask1 Complex Structure >gi|146387660|pdb|2P1N|B Chain B, Mechanism Of Auxin Perception By The Tir1 Ubiqutin Ligase >gi|146387663|pdb|2P1N|E Chain E, Mechanism Of …
BnaA10g11110D	BnaC02G0148900ZS	Os06g0660200	AT5G57090	PIN2	chrA10:9372048..9375738	ETHYLENE INSENSITIVE ROOT 1 (EIR1); CONTAINS InterPro DOMAIN/s Auxin efflux carrier, subgroup (InterProIPR014024), Auxin efflux carrier (InterProIPR004776); BEST Arabidopsis thaliana protein match is Auxin efflux carrier family protein (TAIRAT2G01420.2); Has 30201 Blast hits to 17322 proteins in 780 species Archae 12; Bacteria 1396; Metazoa 17338; Fungi 3422; Plants 5037; Viruses 0; Other Eukaryo…	auxin efflux carrier component 2 [Arabidopsis thaliana] >gi|42558886|sp|Q9LU77.2|PIN2_ARATH RecName
BnaAnng15560D	-	Os05g0481900	AT5G01990	--	chrAnn_random:16620946..16623241	Auxin efflux carrier family protein; FUNCTIONS IN auxinhydrogen symporter activity; INVOLVED IN auxin polar transport, transmembrane transport; LOCATED IN integral to membrane; EXPRESSED IN 23 plant structures; EXPRESSED DURING 13 growth stages; CONTAINS InterPro DOMAIN/s Auxin efflux carrier (InterProIPR004776); BEST Arabidopsis thaliana protein match is Auxin efflux carrier family protein (TAIR…	auxin efflux carrier family protein [Arabidopsis lyrata subsp. lyrata] >gi|297316725|gb|EFH47147.1| auxin efflux carrier family protein [Arabidopsis lyrata subsp. lyrata]
BnaAnng40070D	-	Os04g0536300	AT2G45190	YAB1	chrAnn_random:45762353..45764160	ABNORMAL FLORAL ORGANS (AFO); CONTAINS InterPro DOMAIN/s High mobility group, superfamily (InterProIPR009071), YABBY protein (InterProIPR006780); BEST Arabidopsis thaliana protein match is Plantspecific transcription factor YABBY family protein (TAIRAT4G00180.1); Has 454 Blast hits to 452 proteins in 126 species Archae 0; Bacteria 0; Metazoa 0; Fungi 4; Plants 436; Viruses 0; Other Eukaryotes 14 …	DBC43
BnaC01g01570D	BnaC01G0017800ZS	Os07g0592600	AT4G37390	YDK1	chrC01:765167..767374	BRU6; CONTAINS InterPro DOMAIN/s	GH3 auxin
BnaC01g23660D	BnaC01G0264000ZS	Os09g0531600	AT3G51060	SRS1	chrC01:17282678..17282831	STYLISH 1 (STY1); FUNCTIONS IN protein heterodimerization activity, DNA binding, sequencespecific DNA binding transcription factor activity; INVOLVED IN in 6 processes; LOCATED IN nucleus; EXPRESSED IN 6 plant structures; CONTAINS InterPro DOMAIN/s Lateral Root Primordium type 1, Cterminal (InterProIPR006511), Zinc finger, Lateral Root Primordium type 1 (InterProIPR006510), Protein of unknown fun…	stylish [Brassica rapa subsp. pekinensis]
BnaC01g34090D	BnaC01G0404000ZS	Os09g0410500	AT3G18550	TCP18	chrC01:33276898..33278618	BRANCHED 1 (BRC1); CONTAINS InterPro DOMAIN/s Transcription factor, TCP (InterProIPR005333), CYC/TB1, R domain (InterProIPR017888), Transcription factor TCP subgroup (InterProIPR017887); BEST Arabidopsis thaliana protein match is TCP domain protein 12 (TAIRAT1G68800.1); Has 30201 Blast hits to 17322 proteins in 780 species Archae 12; Bacteria 1396; Metazoa 17338; Fungi 3422; Plants 5037; Viruses …	transcription factor TCP18 [Arabidopsis thaliana] >gi|187653897|sp|A1YKT1.1|TCP18_ARATH RecName
BnaC02g02200D	BnaC02G0021700ZS	-	AT3G11260	WOX5	chrC02:971476..972152	WUSCHEL related homeobox 5 (WOX5); CONTAINS InterPro DOMAIN/s Homeobox (InterProIPR001356), Homeodomainlike (InterProIPR009057); BEST Arabidopsis thaliana protein match is WUSCHEL related homeobox 7 (TAIRAT5G05770.1); Has 538 Blast hits to 538 proteins in 47 species Archae 0; Bacteria 0; Metazoa 0; Fungi 0; Plants 538; Viruses 0; Other Eukaryotes 0 (source NCBI BLink).	WUSCHEL
BnaC02g03860D	BnaC02G0046300ZS	Os01g0229300	AT5G11530	EMF1	chrC02:1916195..1920506	embryonic flower 1 (EMF1); Has 1807 Blast hits to 1807 proteins in 277 species	Archae
BnaC02g18540D	BnaC02G0229100ZS	Os03g0706500	AT1G68800	TCP12	chrC02:14689421..14690542	TCP domain protein 12 (TCP12); CONTAINS InterPro DOMAIN/s Transcription factor, TCP (InterProIPR005333), CYC/TB1, R domain (InterProIPR017888), Transcription factor TCP subgroup (InterProIPR017887); BEST Arabidopsis thaliana protein match is TCP family transcription factor (TAIRAT1G67260.1); Has 30201 Blast hits to 17322 proteins in 780 species Archae 12; Bacteria 1396; Metazoa 17338; Fungi 3422;…	transcription factor TCP12 [Arabidopsis thaliana] >gi|122249601|sp|A0AQW4.1|TCP12_ARATH RecName
BnaC02g24140D	BnaC02G0299400ZS	-	AT1G76520	--	chrC02:21417009..21419426	Auxin efflux carrier family protein; FUNCTIONS IN auxinhydrogen symporter activity; INVOLVED IN auxin polar transport, transmembrane transport; LOCATED IN endomembrane system, integral to membrane; EXPRESSED IN 22 plant structures; EXPRESSED DURING 13 growth stages; CONTAINS InterPro DOMAIN/s Auxin efflux carrier (InterProIPR004776); BEST Arabidopsis thaliana protein match is Auxin efflux carrier…	unknown [Arabidopsis thaliana]
BnaC02g44500D	-	Os07g0108900	AT1G69120	AP1	chrC02_random:302432..304754	APETALA1 (AP1); CONTAINS InterPro DOMAIN/s Transcription factor, MADSbox (InterProIPR002100), Transcription factor, Kbox (InterProIPR002487); BEST Arabidopsis thaliana protein match is Kbox region and MADSbox transcription factor family protein (TAIRAT1G26310.1); Has 8031 Blast hits to 8015 proteins in 981 species Archae 10; Bacteria 56; Metazoa 785; Fungi 329; Plants 6623; Viruses 2; Other Eukar…	RecName
BnaC02g45250D	BnaC02G0200600ZS	Os06g0157700	AT1G65480	FT	chrC02_random:996694..998788	FLOWERING LOCUS T (FT); FUNCTIONS IN phosphatidylethanolamine binding, protein binding; INVOLVED IN photoperiodism, flowering, positive regulation of flower development, regulation of flower development; LOCATED IN nucleus, cytoplasm; EXPRESSED IN 14 plant structures; EXPRESSED DURING 7 growth stages; CONTAINS InterPro DOMAIN/s Phosphatidylethanolaminebinding, conserved site (InterProIPR001858), …	flowering locus T [Brassica napus] >gi|261873779|gb|ACY03401.1| flowering locus T [Brassica napus] >gi|402239766|gb|AFQ39834.1| flowering locus T variant 1 [Brassica nigra] >gi|402239768|gb|AFQ39835.1| flowering locus T variant 2 [Brassica nigra] >gi|402239770|gb|AFQ39836.1| flowering locus T variant 3 [Brassica juncea] >gi|402239772|gb|AFQ39837.1| flowering locus T variant 4 [Brassica juncea] >g…
BnaC03g04840D	BnaC03G0051800ZS	Os01g0229300	AT5G11530	EMF1	chrC03:2352805..2356738	embryonic flower 1 (EMF1); Has 1807 Blast hits to 1807 proteins in 277 species	Archae
BnaC03g13120D	BnaC03G0130600ZS	Os06g0660200	AT5G57090	PIN2	chrC03:6300155..6305554	ETHYLENE INSENSITIVE ROOT 1 (EIR1); CONTAINS InterPro DOMAIN/s Auxin efflux carrier, subgroup (InterProIPR014024), Auxin efflux carrier (InterProIPR004776); BEST Arabidopsis thaliana protein match is Auxin efflux carrier family protein (TAIRAT2G01420.2); Has 30201 Blast hits to 17322 proteins in 780 species Archae 12; Bacteria 1396; Metazoa 17338; Fungi 3422; Plants 5037; Viruses 0; Other Eukaryo…	auxin efflux carrier component 2 [Arabidopsis thaliana] >gi|42558886|sp|Q9LU77.2|PIN2_ARATH RecName
BnaC03g25170D	BnaC03G0258500ZS	Os04g0536300	AT2G45190	YAB1	chrC03:14139009..14141834	ABNORMAL FLORAL ORGANS (AFO); CONTAINS InterPro DOMAIN/s High mobility group, superfamily (InterProIPR009071), YABBY protein (InterProIPR006780); BEST Arabidopsis thaliana protein match is Plantspecific transcription factor YABBY family protein (TAIRAT4G00180.1); Has 454 Blast hits to 452 proteins in 126 species Archae 0; Bacteria 0; Metazoa 0; Fungi 4; Plants 436; Viruses 0; Other Eukaryotes 14 …	putative male sterile protein [Brassica rapa subsp. pekinensis]
BnaC03g26960D	BnaC03G0282200ZS	Os01g0700900	AT2G26170	CYP711A1	chrC03:15494235..15496812	cytochrome P450, family 711, subfamily A, polypeptide 1 (CYP711A1); FUNCTIONS IN electron carrier activity, monooxygenase activity, iron ion binding, oxygen binding, heme binding; INVOLVED IN carotenoid biosynthetic process, positive regulation of flavonoid biosynthetic process, regulation of meristem structural organization, secondary shoot formation, auxin polar transport; LOCATED IN endomembra…	CYP711A1 [Arabidopsis lyrata subsp. lyrata] >gi|297324776|gb|EFH55196.1| CYP711A1 [Arabidopsis lyrata subsp. lyrata]
BnaC03g28030D	BnaC03G0292200ZS	Os07g0129700	AT4G08150	KNAT1	chrC03:16421018..16425166	KNOTTEDlike from Arabidopsis thaliana (KNAT1); CONTAINS InterPro DOMAIN/s KNOX2 (InterProIPR005541), ELK (InterProIPR005539), Homeobox (InterProIPR001356), Homeobox, conserved site (InterProIPR017970), KNOX1 (InterProIPR005540), Homeodomainlike (InterProIPR009057), Homeodomainrelated (InterProIPR012287); BEST Arabidopsis thaliana protein match is KNOX/ELK homeobox transcription factor (TAIRAT1G62…	brevipedicellus [Brassica napus]
BnaC03g68800D	BnaC03G0784300ZS	Os05g0481900	AT5G01990	--	chrC03:58514248..58516928	Auxin efflux carrier family protein; FUNCTIONS IN auxinhydrogen symporter activity; INVOLVED IN auxin polar transport, transmembrane transport; LOCATED IN integral to membrane; EXPRESSED IN 23 plant structures; EXPRESSED DURING 13 growth stages; CONTAINS InterPro DOMAIN/s Auxin efflux carrier (InterProIPR004776); BEST Arabidopsis thaliana protein match is Auxin efflux carrier family protein (TAIR…	auxin efflux carrier family protein [Arabidopsis lyrata subsp. lyrata] >gi|297316725|gb|EFH47147.1| auxin efflux carrier family protein [Arabidopsis lyrata subsp. lyrata]
BnaC04g10560D	BnaC04G0121500ZS	Os12g0614600	AT2G34650	PID	chrC04:8145436..8147054	PINOID (PID); CONTAINS InterPro DOMAIN/s Protein kinase, catalytic domain (InterProIPR000719), Serine/threonineprotein kinase domain (InterProIPR002290), Serine/threonineprotein kinaselike domain (InterProIPR017442), Protein kinaselike domain (InterProIPR011009), Serine/threonineprotein kinase, active site (InterProIPR008271); BEST Arabidopsis thaliana protein match is D6 protein kinase (TAIRAT5G…	putative serine/threonine protein kinase [Brassica rapa]
BnaC04g14850D	BnaC04G0181400ZS	Os06g0157700	AT1G65480	FT	chrC04:12435073..12437644	FLOWERING LOCUS T (FT); FUNCTIONS IN phosphatidylethanolamine binding, protein binding; INVOLVED IN photoperiodism, flowering, positive regulation of flower development, regulation of flower development; LOCATED IN nucleus, cytoplasm; EXPRESSED IN 14 plant structures; EXPRESSED DURING 7 growth stages; CONTAINS InterPro DOMAIN/s Phosphatidylethanolaminebinding, conserved site (InterProIPR001858), …	predicted protein [Arabidopsis lyrata subsp. lyrata] >gi|297313720|gb|EFH44143.1| predicted protein [Arabidopsis lyrata subsp. lyrata]
BnaC04g50070D	BnaC04G0602800ZS	Os04g0550600	AT2G44990	CCD7	chrC04:47874504..47878416	carotenoid cleavage dioxygenase 7 (CCD7); CONTAINS InterPro DOMAIN/s	Carotenoid oxygenase (InterPro
BnaC04g50150D	BnaC04G0603400ZS	Os04g0536300	AT2G45190	YAB1	chrC04:47923765..47926564	ABNORMAL FLORAL ORGANS (AFO); CONTAINS InterPro DOMAIN/s High mobility group, superfamily (InterProIPR009071), YABBY protein (InterProIPR006780); BEST Arabidopsis thaliana protein match is Plantspecific transcription factor YABBY family protein (TAIRAT4G00180.1); Has 454 Blast hits to 452 proteins in 126 species Archae 0; Bacteria 0; Metazoa 0; Fungi 4; Plants 436; Viruses 0; Other Eukaryotes 14 …	putative male sterile protein [Brassica rapa subsp. pekinensis] >gi|387913740|gb|AFK10493.1| YABBY1 [Brassica rapa var. parachinensis]
BnaC04g52500D	BnaC04G0037300ZS	Os06g0154200	AT2G42620	MAX2	chrC04_random:403336..403579	MORE AXILLARY BRANCHES 2 (MAX2); BEST Arabidopsis thaliana protein match is	F
BnaC04g52510D	BnaC04G0589200ZS	Os06g0154200	AT2G42620	MAX2	chrC04_random:420036..422265	MORE AXILLARY BRANCHES 2 (MAX2); BEST Arabidopsis thaliana protein match is	F
BnaC05g22420D	BnaC05G0252700ZS	Os02g0517531	AT1G29400	ML5	chrC05:16296754..16301346	MEI2like protein 5 (ML5); FUNCTIONS IN RNA binding, nucleotide binding, nucleic acid binding; LOCATED IN cellular_component unknown; EXPRESSED IN 30 plant structures; EXPRESSED DURING 16 growth stages; CONTAINS InterPro DOMAIN/s RNA recognition motif, RNP1 (InterProIPR000504), RNA recognition motif 2 (InterProIPR007201), Nucleotidebinding, alphabeta plait (InterProIPR012677); BEST Arabidopsis tha…	MEI2like protein 5 [Arabidopsis thaliana] >gi|30690716|ref|NP_849727.1| MEI2like protein 5 [Arabidopsis thaliana] >gi|75331078|sp|Q8VWF5.1|AML5_ARATH RecName Full=Protein MEI2like 5; Short=AML5; AltName Full=MEI2like protein 5 >gi|17065074|gb|AAL32691.1| RNAbinding protein MEI2, putative [Arabidopsis thaliana] >gi|17979281|gb|AAL49866.1| putative RNAbinding protein MEI2 [Arabidopsis thaliana] >gi…
BnaC05g23860D	BnaC05G0268500ZS	Os01g0680200	AT1G30840	PUP4	chrC05:17951724..17952900	purine permease 4 (PUP4); CONTAINS InterPro DOMAIN/s Protein of unknown function DUF6, transmembrane (InterProIPR000620), Protein of unknown function DUF250 (InterProIPR004853); BEST Arabidopsis thaliana protein match is purine permease 1 (TAIRAT1G28230.1).	purine permease 4 [Arabidopsis thaliana] >gi|334182967|ref|NP_001185119.1| purine permease 4 [Arabidopsis thaliana] >gi|75213346|sp|Q9SY29.1|PUP4_ARATH RecName
BnaC05g23920D	BnaC05G0268800ZS	Os01g0680200	AT1G30840	PUP4	chrC05:18039030..18040206	purine permease 4 (PUP4); CONTAINS InterPro DOMAIN/s Protein of unknown function DUF6, transmembrane (InterProIPR000620), Protein of unknown function DUF250 (InterProIPR004853); BEST Arabidopsis thaliana protein match is purine permease 1 (TAIRAT1G28230.1).	purine permease 4 [Arabidopsis thaliana] >gi|334182967|ref|NP_001185119.1| purine permease 4 [Arabidopsis thaliana] >gi|75213346|sp|Q9SY29.1|PUP4_ARATH RecName
BnaC05g25100D	BnaC05G0289700ZS	Os05g0481900	AT5G01990	--	chrC05:19814116..19816072	Auxin efflux carrier family protein; FUNCTIONS IN auxinhydrogen symporter activity; INVOLVED IN auxin polar transport, transmembrane transport; LOCATED IN integral to membrane; EXPRESSED IN 23 plant structures; EXPRESSED DURING 13 growth stages; CONTAINS InterPro DOMAIN/s Auxin efflux carrier (InterProIPR004776); BEST Arabidopsis thaliana protein match is Auxin efflux carrier family protein (TAIR…	auxin efflux carrier family protein [Arabidopsis lyrata subsp. lyrata] >gi|297316725|gb|EFH47147.1| auxin efflux carrier family protein [Arabidopsis lyrata subsp. lyrata]
BnaC05g51920D	-	Os09g0410500	AT3G18550	TCP18	chrC05_random:3441311..3442842	BRANCHED 1 (BRC1); CONTAINS InterPro DOMAIN/s Transcription factor, TCP (InterProIPR005333), CYC/TB1, R domain (InterProIPR017888), Transcription factor TCP subgroup (InterProIPR017887); BEST Arabidopsis thaliana protein match is TCP domain protein 12 (TAIRAT1G68800.1); Has 30201 Blast hits to 17322 proteins in 780 species Archae 12; Bacteria 1396; Metazoa 17338; Fungi 3422; Plants 5037; Viruses …	transcription factor TCP18 [Arabidopsis thaliana] >gi|187653897|sp|A1YKT1.1|TCP18_ARATH RecName
BnaC06g07300D	BnaC06G0089400ZS	Os06g0610350	AT1G55580	SCL18	chrC06:7883814..7885137	Lateral Suppressor (LAS); FUNCTIONS IN sequencespecific DNA binding transcription factor activity; INVOLVED IN secondary shoot formation, regulation of transcription; LOCATED IN chloroplast; EXPRESSED IN 8 plant structures; EXPRESSED DURING petal differentiation and expansion stage, E expanded cotyledon stage, D bilateral stage; CONTAINS InterPro DOMAIN/s Transcription factor GRAS (InterProIPR005…	transcription factor LAS [Brassica oleracea]
BnaC06g16230D	BnaC06G0210100ZS	Os04g0536300	AT2G45190	YAB1	chrC06:19201253..19203739	ABNORMAL FLORAL ORGANS (AFO); CONTAINS InterPro DOMAIN/s High mobility group, superfamily (InterProIPR009071), YABBY protein (InterProIPR006780); BEST Arabidopsis thaliana protein match is Plantspecific transcription factor YABBY family protein (TAIRAT4G00180.1); Has 454 Blast hits to 452 proteins in 126 species Archae 0; Bacteria 0; Metazoa 0; Fungi 4; Plants 436; Viruses 0; Other Eukaryotes 14 …	putative male sterile protein [Brassica rapa subsp. pekinensis]
BnaC06g25500D	BnaC06G0308500ZS	Os07g0108900	AT1G69120	AP1	chrC06:27150008..27154346	APETALA1 (AP1); CONTAINS InterPro DOMAIN/s Transcription factor, MADSbox (InterProIPR002100), Transcription factor, Kbox (InterProIPR002487); BEST Arabidopsis thaliana protein match is Kbox region and MADSbox transcription factor family protein (TAIRAT1G26310.1); Has 8031 Blast hits to 8015 proteins in 981 species Archae 10; Bacteria 56; Metazoa 785; Fungi 329; Plants 6623; Viruses 2; Other Eukar…	RecName
BnaC06g29550D	BnaC06G0353200ZS	Os03g0706500	AT1G68800	TCP12	chrC06:30465146..30466118	TCP domain protein 12 (TCP12); CONTAINS InterPro DOMAIN/s Transcription factor, TCP (InterProIPR005333), CYC/TB1, R domain (InterProIPR017888), Transcription factor TCP subgroup (InterProIPR017887); BEST Arabidopsis thaliana protein match is TCP family transcription factor (TAIRAT1G67260.1); Has 30201 Blast hits to 17322 proteins in 780 species Archae 12; Bacteria 1396; Metazoa 17338; Fungi 3422;…	BRANCHED2 [Arabidopsis lyrata subsp. lyrata] >gi|297334525|gb|EFH64943.1| BRANCHED2 [Arabidopsis lyrata subsp. lyrata]
BnaC06g29980D	BnaC06G0356400ZS	Os07g0108900	AT1G69120	AP1	chrC06:30792049..30795879	APETALA1 (AP1); CONTAINS InterPro DOMAIN/s Transcription factor, MADSbox (InterProIPR002100), Transcription factor, Kbox (InterProIPR002487); BEST Arabidopsis thaliana protein match is Kbox region and MADSbox transcription factor family protein (TAIRAT1G26310.1); Has 8031 Blast hits to 8015 proteins in 981 species Archae 10; Bacteria 56; Metazoa 785; Fungi 329; Plants 6623; Viruses 2; Other Eukar…	RecName
BnaC06g43000D	-	Os05g0150500	AT3G62980	TIR1	chrC06_random:2510153..2512801	TRANSPORT INHIBITOR RESPONSE 1 (TIR1); CONTAINS InterPro DOMAIN/s Fbox domain, cyclinlike (InterProIPR001810), Fbox domain, Skp2like (InterProIPR022364); BEST Arabidopsis thaliana protein match is GRR1like protein 1 (TAIRAT4G03190.1); Has 30201 Blast hits to 17322 proteins in 780 species Archae 12; Bacteria 1396; Metazoa 17338; Fungi 3422; Plants 5037; Viruses 0; Other Eukaryotes 2996 (source NCB…	protein TRANSPORT INHIBITOR RESPONSE 1 [Arabidopsis thaliana] >gi|68053009|sp|Q570C0.2|TIR1_ARATH RecName Full=Protein TRANSPORT INHIBITOR RESPONSE 1; AltName Full=Weak ethyleneinsensitive protein 1 >gi|146387658|pdb|2P1M|B Chain B, Tir1ask1 Complex Structure >gi|146387660|pdb|2P1N|B Chain B, Mechanism Of Auxin Perception By The Tir1 Ubiqutin Ligase >gi|146387663|pdb|2P1N|E Chain E, Mechanism Of …
BnaC07g09860D	-	Os02g0517531	AT1G29400	ML5	chrC07:15253365..15253756	MEI2like protein 5 (ML5); FUNCTIONS IN RNA binding, nucleotide binding, nucleic acid binding; LOCATED IN cellular_component unknown; EXPRESSED IN 30 plant structures; EXPRESSED DURING 16 growth stages; CONTAINS InterPro DOMAIN/s RNA recognition motif, RNP1 (InterProIPR000504), RNA recognition motif 2 (InterProIPR007201), Nucleotidebinding, alphabeta plait (InterProIPR012677); BEST Arabidopsis tha…	putative RNA
BnaC07g09950D	BnaC07G0140000ZS	Os02g0517531	AT1G29400	ML5	chrC07:15336325..15339752	MEI2like protein 5 (ML5); FUNCTIONS IN RNA binding, nucleotide binding, nucleic acid binding; LOCATED IN cellular_component unknown; EXPRESSED IN 30 plant structures; EXPRESSED DURING 16 growth stages; CONTAINS InterPro DOMAIN/s RNA recognition motif, RNP1 (InterProIPR000504), RNA recognition motif 2 (InterProIPR007201), Nucleotidebinding, alphabeta plait (InterProIPR012677); BEST Arabidopsis tha…	MEI2like protein 5 [Arabidopsis thaliana] >gi|30690716|ref|NP_849727.1| MEI2like protein 5 [Arabidopsis thaliana] >gi|75331078|sp|Q8VWF5.1|AML5_ARATH RecName Full=Protein MEI2like 5; Short=AML5; AltName Full=MEI2like protein 5 >gi|17065074|gb|AAL32691.1| RNAbinding protein MEI2, putative [Arabidopsis thaliana] >gi|17979281|gb|AAL49866.1| putative RNAbinding protein MEI2 [Arabidopsis thaliana] >gi…
BnaC07g13310D	BnaC07G0175800ZS	Os02g0743400	AT1G23080	PIN7	chrC07:18901877..18904774	PINFORMED 7 (PIN7); FUNCTIONS IN auxinhydrogen symporter activity, transporter activity, auxin efflux transmembrane transporter activity; INVOLVED IN response to cyclopentenone, root development, pattern specification process, auxin polar transport, longitudinal axis specification; LOCATED IN plasma membrane, membrane; EXPRESSED IN 24 plant structures; EXPRESSED DURING 13 growth stages; CONTAINS …	auxin efflux carrier component 7 [Arabidopsis thaliana] >gi|222423080|dbj|BAH19520.1| AT1G23080 [Arabidopsis thaliana] >gi|332192213|gb|AEE30334.1| auxin efflux carrier component 7 [Arabidopsis thaliana]
BnaC07g15200D	BnaC07G0193500ZS	-	AT1G20700	WOX14	chrC07:21170086..21171276	WUSCHEL related homeobox 14 (WOX14); CONTAINS InterPro DOMAIN/s Homeobox (InterProIPR001356), Homeodomainlike (InterProIPR009057), Homeodomainrelated (InterProIPR012287); BEST Arabidopsis thaliana protein match is WUSCHEL related homeobox 10 (TAIRAT1G20710.1); Has 657 Blast hits to 657 proteins in 86 species Archae 0; Bacteria 0; Metazoa 109; Fungi 12; Plants 530; Viruses 0; Other Eukaryotes 6 (s…	homeobox
BnaC07g17030D	BnaC07G0218600ZS	Os02g0139400	AT5G43270	SPL2	chrC07:23058707..23062406	squamosa promoter binding proteinlike 2 (SPL2); FUNCTIONS IN DNA binding, sequencespecific DNA binding transcription factor activity; INVOLVED IN regulation of transcription, regulation of timing of transition from vegetative to reproductive phase; LOCATED IN nucleus; EXPRESSED IN 24 plant structures; EXPRESSED DURING 13 growth stages; CONTAINS InterPro DOMAIN/s Transcription factor, SBPbox (Inte…	SQUAMOSA promoter binding protein
BnaC07g20900D	BnaC07G0269400ZS	Os03g0707600	AT2G01570	RGA	chrC07:27530850..27533079	REPRESSOR OF GA13 1 (RGA1); CONTAINS InterPro DOMAIN/s Transcriptional factor DELLA, Nterminal (InterProIPR021914), Transcription factor GRAS (InterProIPR005202); BEST Arabidopsis thaliana protein match is GRAS family transcription factor family protein (TAIRAT1G14920.1); Has 2724 Blast hits to 2666 proteins in 317 species Archae 0; Bacteria 6; Metazoa 0; Fungi 4; Plants 2709; Viruses 0; Other Eu…	RecName
BnaC07g29060D	BnaC07G0355300ZS	Os01g0229300	AT5G11530	EMF1	chrC07:33988058..33991327	embryonic flower 1 (EMF1); Has 1807 Blast hits to 1807 proteins in 277 species	Archae
BnaC08g06140D	BnaC08G0274500ZS	Os02g0743400	AT1G23080	PIN7	chrC08:8660128..8663472	PINFORMED 7 (PIN7); FUNCTIONS IN auxinhydrogen symporter activity, transporter activity, auxin efflux transmembrane transporter activity; INVOLVED IN response to cyclopentenone, root development, pattern specification process, auxin polar transport, longitudinal axis specification; LOCATED IN plasma membrane, membrane; EXPRESSED IN 24 plant structures; EXPRESSED DURING 13 growth stages; CONTAINS …	auxin efflux carrier component 7 [Arabidopsis thaliana] >gi|42558877|sp|Q940Y5.2|PIN7_ARATH RecName
BnaC08g09990D	BnaC08G0131100ZS	Os11g0528700	AT1G28130	GH3.17	chrC08:14890180..14892268	GH3.17; CONTAINS InterPro DOMAIN/s	GH3 auxin
BnaC08g32660D	BnaC08G0417600ZS	Os05g0150500	AT3G62980	TIR1	chrC08:31463335..31466319	TRANSPORT INHIBITOR RESPONSE 1 (TIR1); CONTAINS InterPro DOMAIN/s Fbox domain, cyclinlike (InterProIPR001810), Fbox domain, Skp2like (InterProIPR022364); BEST Arabidopsis thaliana protein match is GRR1like protein 1 (TAIRAT4G03190.1); Has 30201 Blast hits to 17322 proteins in 780 species Archae 12; Bacteria 1396; Metazoa 17338; Fungi 3422; Plants 5037; Viruses 0; Other Eukaryotes 2996 (source NCB…	protein TRANSPORT INHIBITOR RESPONSE 1 [Arabidopsis thaliana] >gi|68053009|sp|Q570C0.2|TIR1_ARATH RecName Full=Protein TRANSPORT INHIBITOR RESPONSE 1; AltName Full=Weak ethyleneinsensitive protein 1 >gi|146387658|pdb|2P1M|B Chain B, Tir1ask1 Complex Structure >gi|146387660|pdb|2P1N|B Chain B, Mechanism Of Auxin Perception By The Tir1 Ubiqutin Ligase >gi|146387663|pdb|2P1N|E Chain E, Mechanism Of …
BnaC08g48470D	-	Os09g0531600	AT3G51060	SRS1	chrC08_random:3408962..3410201	STYLISH 1 (STY1); FUNCTIONS IN protein heterodimerization activity, DNA binding, sequencespecific DNA binding transcription factor activity; INVOLVED IN in 6 processes; LOCATED IN nucleus; EXPRESSED IN 6 plant structures; CONTAINS InterPro DOMAIN/s Lateral Root Primordium type 1, Cterminal (InterProIPR006511), Zinc finger, Lateral Root Primordium type 1 (InterProIPR006510), Protein of unknown fun…	stylish [Brassica rapa subsp. pekinensis]
BnaC09g05390D	BnaC09G0067700ZS	Os02g0523800	AT5G61760	IPK2B	chrC09:3170057..3171379	inositol polyphosphate kinase 2 beta (IPK2BETA); CONTAINS InterPro DOMAIN/s	Inositol polyphosphate kinase (InterPro
BnaC09g17430D	BnaC09G0218000ZS	Os02g0139400	AT5G43270	SPL2	chrC09:14176285..14179573	squamosa promoter binding proteinlike 2 (SPL2); FUNCTIONS IN DNA binding, sequencespecific DNA binding transcription factor activity; INVOLVED IN regulation of transcription, regulation of timing of transition from vegetative to reproductive phase; LOCATED IN nucleus; EXPRESSED IN 24 plant structures; EXPRESSED DURING 13 growth stages; CONTAINS InterPro DOMAIN/s Transcription factor, SBPbox (Inte…	SQUAMOSA promoter binding protein
BnaC09g45030D	BnaC09G0541000ZS	Os01g0229300	AT5G11530	EMF1	chrC09:45564733..45570624	embryonic flower 1 (EMF1); Has 1807 Blast hits to 1807 proteins in 277 species	Archae
BnaC09g52270D	-	Os03g0707600	AT2G01570	RGA	chrC09_random:1591332..1593378	REPRESSOR OF GA13 1 (RGA1); CONTAINS InterPro DOMAIN/s Transcriptional factor DELLA, Nterminal (InterProIPR021914), Transcription factor GRAS (InterProIPR005202); BEST Arabidopsis thaliana protein match is GRAS family transcription factor family protein (TAIRAT1G14920.1); Has 2724 Blast hits to 2666 proteins in 317 species Archae 0; Bacteria 6; Metazoa 0; Fungi 4; Plants 2709; Viruses 0; Other Eu…	GRAS family transcription factor [Brassica oleracea var. italica]
BnaC09g53450D	BnaC09G0402800ZS	Os06g0660200	AT5G57090	PIN2	chrC09_random:3377645..3383056	ETHYLENE INSENSITIVE ROOT 1 (EIR1); CONTAINS InterPro DOMAIN/s Auxin efflux carrier, subgroup (InterProIPR014024), Auxin efflux carrier (InterProIPR004776); BEST Arabidopsis thaliana protein match is Auxin efflux carrier family protein (TAIRAT2G01420.2); Has 30201 Blast hits to 17322 proteins in 780 species Archae 12; Bacteria 1396; Metazoa 17338; Fungi 3422; Plants 5037; Viruses 0; Other Eukaryo…	auxin efflux carrier component 2 [Arabidopsis thaliana] >gi|42558886|sp|Q9LU77.2|PIN2_ARATH RecName
BnaCnng23770D	BnaC03G0429200ZS	Os09g0410500	AT3G18550	TCP18	chrCnn_random:22129185..22131039	BRANCHED 1 (BRC1); CONTAINS InterPro DOMAIN/s Transcription factor, TCP (InterProIPR005333), CYC/TB1, R domain (InterProIPR017888), Transcription factor TCP subgroup (InterProIPR017887); BEST Arabidopsis thaliana protein match is TCP domain protein 12 (TAIRAT1G68800.1); Has 30201 Blast hits to 17322 proteins in 780 species Archae 12; Bacteria 1396; Metazoa 17338; Fungi 3422; Plants 5037; Viruses …	transcription factor TCP18 [Arabidopsis thaliana] >gi|187653897|sp|A1YKT1.1|TCP18_ARATH RecName
BnaCnng24550D	BnaC03G0561300ZS	Os04g0598300	AT5G61850	LFY	chrCnn_random:22992395..22995001	LEAFY (LFY); CONTAINS InterPro DOMAIN/s	Floricaula/leafy protein (InterPro
BnaCnng33290D	-	Os02g0523800	AT5G61760	IPK2B	chrCnn_random:31595007..31596053	inositol polyphosphate kinase 2 beta (IPK2BETA); CONTAINS InterPro DOMAIN/s	Inositol polyphosphate kinase (InterPro
BnaCnng41890D	-	Os11g0528700	AT1G28130	GH3.17	chrCnn_random:40824315..40825687	GH3.17; CONTAINS InterPro DOMAIN/s	GH3 auxin
BnaCnng41900D	-	Os11g0528700	AT1G28130	GH3.17	chrCnn_random:40825854..40828823	GH3.17; CONTAINS InterPro DOMAIN/s	GH3 auxin
BnaCnng49040D	-	-	AT1G20700	WOX14	chrCnn_random:48485993..48487135	WUSCHEL related homeobox 14 (WOX14); CONTAINS InterPro DOMAIN/s Homeobox (InterProIPR001356), Homeodomainlike (InterProIPR009057), Homeodomainrelated (InterProIPR012287); BEST Arabidopsis thaliana protein match is WUSCHEL related homeobox 10 (TAIRAT1G20710.1); Has 657 Blast hits to 657 proteins in 86 species Archae 0; Bacteria 0; Metazoa 109; Fungi 12; Plants 530; Viruses 0; Other Eukaryotes 6 (s…	WUSCHEL
BnaCnng59830D	-	Os07g0129700	AT4G08150	KNAT1	chrCnn_random:59614804..59616584	KNOTTEDlike from Arabidopsis thaliana (KNAT1); CONTAINS InterPro DOMAIN/s KNOX2 (InterProIPR005541), ELK (InterProIPR005539), Homeobox (InterProIPR001356), Homeobox, conserved site (InterProIPR017970), KNOX1 (InterProIPR005540), Homeodomainlike (InterProIPR009057), Homeodomainrelated (InterProIPR012287); BEST Arabidopsis thaliana protein match is KNOX/ELK homeobox transcription factor (TAIRAT1G62…	BREVIPEDICELLUS [Brassica rapa]
BnaCnng60850D	-	Os05g0150500	AT3G62980	TIR1	chrCnn_random:60684985..60687527	TRANSPORT INHIBITOR RESPONSE 1 (TIR1); CONTAINS InterPro DOMAIN/s Fbox domain, cyclinlike (InterProIPR001810), Fbox domain, Skp2like (InterProIPR022364); BEST Arabidopsis thaliana protein match is GRR1like protein 1 (TAIRAT4G03190.1); Has 30201 Blast hits to 17322 proteins in 780 species Archae 12; Bacteria 1396; Metazoa 17338; Fungi 3422; Plants 5037; Viruses 0; Other Eukaryotes 2996 (source NCB…	protein TRANSPORT INHIBITOR RESPONSE 1 [Arabidopsis thaliana] >gi|68053009|sp|Q570C0.2|TIR1_ARATH RecName Full=Protein TRANSPORT INHIBITOR RESPONSE 1; AltName Full=Weak ethyleneinsensitive protein 1 >gi|146387658|pdb|2P1M|B Chain B, Tir1ask1 Complex Structure >gi|146387660|pdb|2P1N|B Chain B, Mechanism Of Auxin Perception By The Tir1 Ubiqutin Ligase >gi|146387663|pdb|2P1N|E Chain E, Mechanism Of …
BnaCnng64920D	-	Os06g0660200	AT5G57090	PIN2	chrCnn_random:64699268..64702575	ETHYLENE INSENSITIVE ROOT 1 (EIR1); CONTAINS InterPro DOMAIN/s Auxin efflux carrier, subgroup (InterProIPR014024), Auxin efflux carrier (InterProIPR004776); BEST Arabidopsis thaliana protein match is Auxin efflux carrier family protein (TAIRAT2G01420.2); Has 30201 Blast hits to 17322 proteins in 780 species Archae 12; Bacteria 1396; Metazoa 17338; Fungi 3422; Plants 5037; Viruses 0; Other Eukaryo…	auxin efflux carrier component 2 [Arabidopsis thaliana] >gi|42558886|sp|Q9LU77.2|PIN2_ARATH RecName
BnaCnng66170D	-	Os11g0528700	AT1G28130	GH3.17	chrCnn_random:65823751..65825962	GH3.17; CONTAINS InterPro DOMAIN/s	GH3 auxin
BnaCnng78420D	-	Os04g0598300	AT5G61850	LFY	chrCnn_random:80085417..80086930	LEAFY (LFY); CONTAINS InterPro DOMAIN/s	Floricaula/leafy protein (InterPro
BnaCnng78500D	-	Os04g0598300	AT5G61850	LFY	chrCnn_random:80226904..80228249	LEAFY (LFY); CONTAINS InterPro DOMAIN/s	Floricaula/leafy protein (InterPro
BnaUnng04720D	-	Os11g0528700	AT1G28130	GH3.17	chrUnn_random:7066125..7066938	GH3.17; CONTAINS InterPro DOMAIN/s	GH3 auxin
BnaA01g00250D	BnaA01G0012000ZS	Os07g0132300	AT4G37810	EPFL2	chrA01:101006..101534	unknown protein; FUNCTIONS IN	molecular_function unknown; INVOLVED IN
BnaA01g00290D	BnaA01G0012600ZS	-	AT4G37750	ANT	chrA01:147062..149809	AINTEGUMENTA (ANT); CONTAINS InterPro DOMAIN/s DNAbinding, integrasetype (InterProIPR016177), Pathogenesisrelated transcriptional factor/ERF, DNAbinding (InterProIPR001471); BEST Arabidopsis thaliana protein match is Integrasetype DNAbinding superfamily protein (TAIRAT1G72570.1); Has 7251 Blast hits to 5191 proteins in 264 species Archae 0; Bacteria 9; Metazoa 18; Fungi 8; Plants 7086; Viruses 4;…	aintegumenta 2 [Brassica napus]
BnaA01g00370D	BnaA01G0013300ZS	-	AT4G37580	HLS1	chrA01:202212..203821	HOOKLESS 1 (HLS1); CONTAINS InterPro DOMAIN/s GCN5related Nacetyltransferase, Cterminal (InterProIPR022610), GCN5related Nacetyltransferase (InterProIPR000182), AcylCoA Nacyltransferase (InterProIPR016181); BEST Arabidopsis thaliana protein match is AcylCoA Nacyltransferases (NAT) superfamily protein (TAIRAT2G23060.1); Has 145 Blast hits to 145 proteins in 38 species Archae 22; Bacteria 20; Metaz…	putative N
BnaA01g00400D	-	Os07g0589000	AT4G37540	-	chrA01:220574..221824	LOB domaincontaining protein 39 (LBD39); CONTAINS InterPro DOMAIN/s Lateral organ boundaries, LOB (InterProIPR004883); BEST Arabidopsis thaliana protein match is LOB domaincontaining protein 38 (TAIRAT3G49940.1); Has 571 Blast hits to 570 proteins in 25 species Archae 0; Bacteria 0; Metazoa 0; Fungi 0; Plants 571; Viruses 0; Other Eukaryotes 0 (source NCBI BLink).	unknown [Arabidopsis thaliana]
BnaA01g00580D	BnaA01G0015100ZS	Os07g0592600	AT4G37390	YDK1	chrA01:315445..317614	BRU6; CONTAINS InterPro DOMAIN/s	GH3 auxin
BnaA01g01070D	BnaA01G0020400ZS	-	AT4G36760	ATAPP1	chrA01:574888..578111	aminopeptidase P1 (APP1); FUNCTIONS IN aminopeptidase activity, N1naphthylphthalamic acid binding; INVOLVED IN auxin polar transport; LOCATED IN plasma membrane; EXPRESSED IN 25 plant structures; EXPRESSED DURING 15 growth stages; CONTAINS InterPro DOMAIN/s Peptidase M24B, XPro dipeptidase/aminopeptidase P, conserved site (InterProIPR001131), Peptidase M24, structural domain (InterProIPR000994), …	unnamed protein product [Thellungiella halophila]
BnaA01g01090D	BnaA01G0020600ZS	Os03g0198600	AT4G36740	ATHB-40	chrA01:589501..591466	homeobox protein 40 (HB40); FUNCTIONS IN DNA binding, sequencespecific DNA binding transcription factor activity; INVOLVED IN response to auxin stimulus, regulation of transcription, DNAdependent; LOCATED IN nucleus; EXPRESSED IN ovule, fruit, root, flower; CONTAINS InterPro DOMAIN/s Homeobox, conserved site (InterProIPR017970), Homeobox (InterProIPR001356), Helixturnhelix motif, lambdalike repre…	homeobox
BnaA01g01350D	BnaA01G0023500ZS	-	AT4G36260	SRS2	chrA01:720685..722006	STYLISH 2 (STY2); FUNCTIONS IN sequencespecific DNA binding transcription factor activity; INVOLVED IN xylem and phloem pattern formation, style development, auxin homeostasis, negative regulation of gibberellic acid mediated signaling pathway, stigma development; LOCATED IN nucleus; EXPRESSED IN 17 plant structures; EXPRESSED DURING 4 anthesis, F mature embryo stage, petal differentiation and ex…	stylish 2a [Brassica rapa subsp. pekinensis]
BnaA01g01610D	BnaA01G0025900ZS	-	AT2G17800	ARAC1	chrA01:850826..852373	Arabidopsis RAClike 1 (ARAC1); FUNCTIONS IN GTP binding; INVOLVED IN auxin mediated signaling pathway, abscisic acid mediated signaling pathway; LOCATED IN nucleus, cytoplasm, phragmoplast, spindle; EXPRESSED IN 24 plant structures; EXPRESSED DURING 15 growth stages; CONTAINS InterPro DOMAIN/s Ras GTPase (InterProIPR001806), Small GTPbinding protein (InterProIPR005225), Ras (InterProIPR013753), S…	Rac
BnaA01g01640D	BnaA01G0026200ZS	-	AT4G35900	FD	chrA01:868632..869717	FD; CONTAINS InterPro DOMAIN/s Basicleucine zipper (bZIP) transcription factor (InterProIPR004827), bZIP transcription factor, bZIP1 (InterProIPR011616); BEST Arabidopsis thaliana protein match is basic region/leucine zipper motif 27 (TAIRAT2G17770.2); Has 747 Blast hits to 421 proteins in 73 species Archae 0; Bacteria 6; Metazoa 144; Fungi 40; Plants 193; Viruses 0; Other Eukaryotes 364 (source …	predicted protein [Arabidopsis lyrata subsp. lyrata] >gi|297314887|gb|EFH45310.1| predicted protein [Arabidopsis lyrata subsp. lyrata]
BnaA01g01910D	BnaA01G0028900ZS	-	AT4G35550	WOX13	chrA01:970203..971701	WUSCHEL related homeobox 13 (WOX13); FUNCTIONS IN DNA binding, sequencespecific DNA binding transcription factor activity; INVOLVED IN regulation of transcription, DNAdependent, regulation of transcription; LOCATED IN nucleus; EXPRESSED IN 30 plant structures; EXPRESSED DURING 13 growth stages; CONTAINS InterPro DOMAIN/s Homeobox (InterProIPR001356), Homeodomainlike (InterProIPR009057), Homeodoma…	homeobox
BnaA01g02190D	BnaA01G0031400ZS	Os03g0132800	AT4G35230	BSK1	chrA01:1087444..1090623	BRsignaling kinase 1 (BSK1); FUNCTIONS IN binding, protein kinase activity, kinase activity, ATP binding; INVOLVED IN brassinosteroid mediated signaling pathway, Nterminal protein myristoylation; LOCATED IN plasma membrane, vacuole, membrane; EXPRESSED IN 24 plant structures; EXPRESSED DURING 13 growth stages; CONTAINS InterPro DOMAIN/s Tetratricopeptidelike helical (InterProIPR011990), Protein k…	putative protein [Arabidopsis thaliana] >gi|7270475|emb|CAB80240.1| putative protein [Arabidopsis thaliana]
BnaA01g02220D	BnaA01G0033200ZS	-	AT4G35020	ARAC3	chrA01:1139262..1141135	RAClike 3 (RAC3); FUNCTIONS IN GTP binding, GTPase activity; INVOLVED IN protein transport, small GTPase mediated signal transduction; LOCATED IN in 6 components; EXPRESSED IN 22 plant structures; EXPRESSED DURING 13 growth stages; CONTAINS InterPro DOMAIN/s Ras GTPase (InterProIPR001806), Small GTPbinding protein (InterProIPR005225), Ras small GTPase, Rab type (InterProIPR003579), Ras (InterProI…	putative Rho1Ps homolog Rac protein [Arabidopsis thaliana]
BnaA01g02330D	BnaA01G0034300ZS	Os01g0142300	AT5G01220	SQD2	chrA01:1185121..1186341	sulfoquinovosyldiacylglycerol 2 (SQD2); FUNCTIONS IN UDPglycosyltransferase activity, UDPsulfoquinovoseDAG sulfoquinovosyltransferase activity, transferase activity, transferring glycosyl groups; INVOLVED IN cellular response to phosphate starvation, sulfolipid biosynthetic process, glycolipid biosynthetic process; LOCATED IN chloroplast, chloroplast envelope; EXPRESSED IN 22 plant structures; EX…	predicted protein [Arabidopsis lyrata subsp. lyrata] >gi|297316775|gb|EFH47197.1| predicted protein [Arabidopsis lyrata subsp. lyrata]
BnaA01g02490D	BnaA01G0036100ZS	Os03g0200500	AT4G34670	RPS3AB	chrA01:1257778..1259308	Ribosomal protein S3Ae; FUNCTIONS IN structural constituent of ribosome; INVOLVED IN translation; LOCATED IN in 6 components; EXPRESSED IN 23 plant structures; EXPRESSED DURING 13 growth stages; CONTAINS InterPro DOMAIN/s Ribosomal protein S3Ae, conserved site (InterProIPR018281), Ribosomal protein S3Ae (InterProIPR001593); BEST Arabidopsis thaliana protein match is Ribosomal protein S3Ae (TAIRAT…	40S ribosomal protein S3A [Arabidopsis lyrata subsp. lyrata] >gi|297314967|gb|EFH45390.1| 40S ribosomal protein S3A [Arabidopsis lyrata subsp. lyrata]
BnaA01g02620D	BnaA01G0037200ZS	-	AT4G34530	BHLH63	chrA01:1306915..1308748	cryptochromeinteracting basichelixloophelix 1 (CIB1); CONTAINS InterPro DOMAIN/s Helixloophelix DNAbinding domain (InterProIPR001092), Helixloophelix DNAbinding (InterProIPR011598); BEST Arabidopsis thaliana protein match is basic helixloophelix (bHLH) DNAbinding superfamily protein (TAIRAT1G68920.2); Has 2243 Blast hits to 2231 proteins in 129 species Archae 0; Bacteria 9; Metazoa 30; Fungi 27; …	cryptochrome
BnaA01g02900D	BnaA01G0039600ZS	Os02g0579600	AT3G57230	AGL16	chrA01:1419049..1422183	AGAMOUSlike 16 (AGL16); FUNCTIONS IN sequencespecific DNA binding transcription factor activity; INVOLVED IN regulation of transcription, DNAdependent, stomatal lineage progression; LOCATED IN nucleus; EXPRESSED IN 26 plant structures; EXPRESSED DURING 13 growth stages; CONTAINS InterPro DOMAIN/s Transcription factor, MADSbox (InterProIPR002100), Transcription factor, Kbox (InterProIPR002487); BE…	Agamous
BnaA01g03110D	BnaA01G0041700ZS	Os10g0564500	AT4G33950	SRK2E	chrA01:1505017..1507141	OPEN STOMATA 1 (OST1); FUNCTIONS IN calciumdependent protein serine/threonine kinase activity, protein kinase activity, kinase activity; INVOLVED IN in 14 processes; LOCATED IN cytosol, nucleus, cytoplasm; EXPRESSED IN 25 plant structures; EXPRESSED DURING 14 growth stages; CONTAINS InterPro DOMAIN/s Protein kinase, ATP binding site (InterProIPR017441), Serine/threonineprotein kinase domain (Inte…	calcium
BnaA01g03790D	BnaA01G0047900ZS	-	AT4G33090	APM1	chrA01:1755591..1760092	aminopeptidase M1 (APM1); FUNCTIONS IN aminopeptidase activity; INVOLVED IN auxin polar transport; LOCATED IN plasma membrane; EXPRESSED IN 24 plant structures; EXPRESSED DURING 13 growth stages; CONTAINS InterPro DOMAIN/s Peptidase M1, puromycinsensitive aminopeptidase (InterProIPR015568), Peptidase M1, membrane alanine aminopeptidase (InterProIPR001930), Peptidase M1, membrane alanine aminopept…	aminopeptidase M1 [Arabidopsis thaliana] >gi|75248525|sp|Q8VZH2.1|APM1_ARATH RecName
BnaA01g04140D	BnaA01G0050500ZS	-	AT4G32810	CCD8	chrA01:1908476..1911763	carotenoid cleavage dioxygenase 8 (CCD8); CONTAINS InterPro DOMAIN/s	Carotenoid oxygenase (InterPro
BnaA01g04480D	BnaA01G0052900ZS	-	AT4G32551	LUG	chrA01:2077281..2086311	LEUNIG (LUG); CONTAINS InterPro DOMAIN/s WD40 repeat 2 (InterProIPR019782), LisH dimerisation motif, subgroup (InterProIPR013720), WD40 repeat, conserved site (InterProIPR019775), WD40 repeat (InterProIPR001680), WD40 repeatlikecontaining domain (InterProIPR011046), WD40repeatcontaining domain (InterProIPR017986), WD40/YVTN repeatlikecontaining domain (InterProIPR015943), LisH dimerisation motif …	LEUNIG [Arabidopsis thaliana]
BnaA01g04490D	BnaA01G0053000ZS	-	AT4G32540	YUC1	chrA01:2094885..2096808	YUCCA 1 (YUC1); FUNCTIONS IN NADP or NADPH binding, oxidoreductase activity, FAD binding, flavincontaining monooxygenase activity; INVOLVED IN in 7 processes; EXPRESSED IN 12 plant structures; EXPRESSED DURING C globular stage, F mature embryo stage, petal differentiation and expansion stage, E expanded cotyledon stage, D bilateral stage; CONTAINS InterPro DOMAIN/s Pyridine nucleotidedisulphide o…	flavin
BnaA01g04870D	-	-	AT4G32040	KNAT5	chrA01:2258375..2260668	KNOTTED1like homeobox gene 5 (KNAT5); CONTAINS InterPro DOMAIN/s ELK (InterProIPR005539), KNOX1 (InterProIPR005540), Homeobox (InterProIPR001356), Homeodomainlike (InterProIPR009057), KNOX2 (InterProIPR005541), Homeodomainrelated (InterProIPR012287); BEST Arabidopsis thaliana protein match is KNOTTED1like homeobox gene 3 (TAIRAT5G25220.2); Has 6199 Blast hits to 6196 proteins in 330 species Archa…	homeobox protein knotted
BnaA01g05040D	BnaA01G0058400ZS	-	AT4G31820	NPY1	chrA01:2365025..2368895	ENHANCER OF PINOID (ENP); FUNCTIONS IN signal transducer activity; INVOLVED IN in 8 processes; LOCATED IN late endosome, plasma membrane; EXPRESSED IN 31 plant structures; EXPRESSED DURING 14 growth stages; CONTAINS InterPro DOMAIN/s NPH3 (InterProIPR004249), BTB/POZ (InterProIPR013069), BTB/POZ fold (InterProIPR011333), BTB/POZlike (InterProIPR000210); BEST Arabidopsis thaliana protein match is …	BTB/POZ domain
BnaA01g05490D	BnaA01G0005000ZS	Os01g0718300	AT4G39400	BRI1	chrA01:2554584..2558169	BRASSINOSTEROID INSENSITIVE 1 (BRI1); FUNCTIONS IN in 6 functions; INVOLVED IN in 9 processes; LOCATED IN endosome, plasma membrane, protein complex; EXPRESSED IN 24 plant structures; EXPRESSED DURING 13 growth stages; CONTAINS InterPro DOMAIN/s Protein kinase, ATP binding site (InterProIPR017441), Protein kinase, catalytic domain (InterProIPR000719), Leucinerich repeatcontaining Nterminal domain…	protein brassinosteroid insensitive 1 [Arabidopsis thaliana] >gi|29427562|sp|O22476.1|BRI1_ARATH RecName
BnaA01g06750D	BnaA01G0070700ZS	-	AT4G30270	XTH24	chrA01:3132438..3133759	xyloglucan endotransglucosylase/hydrolase 24 (XTH24); FUNCTIONS IN hydrolase activity, acting on glycosyl bonds, xyloglucanxyloglucosyl transferase activity; INVOLVED IN aging, response to gibberellin stimulus, gibberellic acid mediated signaling pathway, response to brassinosteroid stimulus, planttype cell wall loosening; LOCATED IN cell wall, plasma membrane, cytoplasm, planttype cell wall; EXP…	xyloglucosyl transferase 2, partial [Brassica juncea]
BnaA01g08300D	BnaA01G0084300ZS	Os03g0329900	AT4G28610	PHR1	chrA01:3948584..3951254	phosphate starvation response 1 (PHR1); CONTAINS InterPro DOMAIN/s Homeodomainlike (InterProIPR009057), Myb, DNAbinding (InterProIPR014778), HTH transcriptional regulator, Mybtype, DNAbinding (InterProIPR017930), Myblike DNAbinding domain, SHAQKYF class (InterProIPR006447), Homeodomainrelated (InterProIPR012287); BEST Arabidopsis thaliana protein match is myblike HTH transcriptional regulator fam…	PHR1 [Brassica napus]
BnaA01g08850D	BnaA01G0090300ZS	Os10g0571300	AT5G46570	BSK2	chrA01:4276591..4279560	BRsignaling kinase 2 (BSK2); FUNCTIONS IN binding, protein kinase activity, kinase activity, ATP binding; INVOLVED IN brassinosteroid mediated signaling pathway, Nterminal protein myristoylation; LOCATED IN plasma membrane; EXPRESSED IN 22 plant structures; EXPRESSED DURING 10 growth stages; CONTAINS InterPro DOMAIN/s Tetratricopeptidelike helical (InterProIPR011990), Protein kinase, catalytic do…	kinase family protein [Arabidopsis lyrata subsp. lyrata] >gi|297311010|gb|EFH41434.1| kinase family protein [Arabidopsis lyrata subsp. lyrata]
BnaA01g08930D	BnaA01G0090900ZS	-	AT4G18120	-	chrA01:4336238..4339607	MEI2like 3 (ML3); FUNCTIONS IN RNA binding, nucleotide binding, nucleic acid binding; INVOLVED IN biological_process unknown; LOCATED IN nucleus; EXPRESSED IN 24 plant structures; EXPRESSED DURING 13 growth stages; CONTAINS InterPro DOMAIN/s RNA recognition motif, RNP1 (InterProIPR000504), RNA recognition motif 2 (InterProIPR007201), Nucleotidebinding, alphabeta plait (InterProIPR012677); BEST Ar…	RecName
BnaA01g09160D	BnaA01G0093200ZS	Os07g0152000	AT4G18390	TCP2	chrA01:4472098..4472818	TEOSINTE BRANCHED 1, cycloidea and PCF transcription factor 2 (TCP2); FUNCTIONS IN sequencespecific DNA binding transcription factor activity; INVOLVED IN cell differentiation, positive regulation of development, heterochronic, regulation of transcription, leaf morphogenesis; LOCATED IN cellular_component unknown; EXPRESSED IN 22 plant structures; EXPRESSED DURING 13 growth stages; CONTAINS Inter…	unnamed protein product [Thellungiella halophila]
BnaA01g09700D	BnaA01G0099000ZS	Os02g0233200	AT4G18890	BEH3	chrA01:4771791..4774732	BES1/BZR1 homolog 3 (BEH3); CONTAINS InterPro DOMAIN/s BZR1, transcriptional repressor (InterProIPR008540); BEST Arabidopsis thaliana protein match is BES1/BZR1 homolog 4 (TAIRAT1G78700.1); Has 411 Blast hits to 325 proteins in 33 species Archae 0; Bacteria 8; Metazoa 41; Fungi 2; Plants 260; Viruses 2; Other Eukaryotes 98 (source NCBI BLink).	BES1/BZR1
BnaA01g09760D	BnaA01G0099500ZS	-	AT4G18960	AG	chrA01:4799394..4803636	AGAMOUS (AG); FUNCTIONS IN DNA binding, sequencespecific DNA binding transcription factor activity; INVOLVED IN stamen development, maintenance of floral organ identity, leaf development, carpel development; LOCATED IN nucleus; EXPRESSED IN 13 plant structures; EXPRESSED DURING 6 growth stages; CONTAINS InterPro DOMAIN/s Transcription factor, MADSbox (InterProIPR002100), Transcription factor, Kbo…	RecName
BnaA01g11940D	BnaA01G0121900ZS	-	AT4G22140	EBS	chrA01:5995410..5997916	EARLY BOLTING IN SHORT DAYS (EBS); FUNCTIONS IN DNA binding, zinc ion binding; INVOLVED IN positive regulation of flower development, regulation of transcription, DNAdependent, seed germination; LOCATED IN cellular_component unknown; EXPRESSED IN 23 plant structures; EXPRESSED DURING 13 growth stages; CONTAINS InterPro DOMAIN/s Zinc finger, PHDtype, conserved site (InterProIPR019786), Zinc finger…	protein EARLY BOLTING IN SHORT DAYS [Arabidopsis thaliana] >gi|62321730|dbj|BAD95354.1| receptor like protein [Arabidopsis thaliana] >gi|332659163|gb|AEE84563.1| PHD finger and bromo
BnaA01g12560D	BnaA01G0127600ZS	Os03g0123300	AT4G22910	FZR2	chrA01:6302437..6304762	FIZZYrelated 2 (FZR2); FUNCTIONS IN signal transducer activity; INVOLVED IN trichome branching, signal transduction, DNA endoreduplication, cell growth; LOCATED IN chloroplast, heterotrimeric Gprotein complex; EXPRESSED IN 24 plant structures; EXPRESSED DURING 14 growth stages; CONTAINS InterPro DOMAIN/s WD40 repeat 2 (InterProIPR019782), WD40 repeatlikecontaining domain (InterProIPR011046), WD40…	WD
BnaA01g12700D	BnaA01G0128100ZS	Os03g0122600	AT4G22950	AGL19	chrA01:6344797..6346450	AGAMOUSlike 19 (AGL19); CONTAINS InterPro DOMAIN/s Transcription factor, MADSbox (InterProIPR002100), Transcription factor, Kbox (InterProIPR002487); BEST Arabidopsis thaliana protein match is AGAMOUSlike 14 (TAIRAT4G11880.1); Has 7291 Blast hits to 7288 proteins in 921 species Archae 2; Bacteria 15; Metazoa 646; Fungi 323; Plants 6182; Viruses 0; Other Eukaryotes 123 (source NCBI BLink).	agamous
BnaA01g12710D	-	Os03g0122600	AT4G22950	AGL19	chrA01:6346538..6347946	AGAMOUSlike 19 (AGL19); CONTAINS InterPro DOMAIN/s Transcription factor, MADSbox (InterProIPR002100), Transcription factor, Kbox (InterProIPR002487); BEST Arabidopsis thaliana protein match is AGAMOUSlike 14 (TAIRAT4G11880.1); Has 7291 Blast hits to 7288 proteins in 921 species Archae 2; Bacteria 15; Metazoa 646; Fungi 323; Plants 6182; Viruses 0; Other Eukaryotes 123 (source NCBI BLink).	Transcription factor, MADSbox [Medicago truncatula]
BnaA01g13480D	BnaA01G0134400ZS	Os06g0529800	AT4G23860	--	chrA01:6855998..6858311	PHD finger proteinrelated; FUNCTIONS IN ubiquitinprotein ligase activity, zinc ion binding; INVOLVED IN biological_process unknown; LOCATED IN cytoplasm; EXPRESSED IN 20 plant structures; EXPRESSED DURING 13 growth stages; CONTAINS InterPro DOMAIN/s Zinc finger, PHDtype (InterProIPR001965), Zinc finger, Nrecognin (InterProIPR003126); Has 484 Blast hits to 449 proteins in 164 species Archae 0; Bac…	putative protein [Arabidopsis thaliana] >gi|7269235|emb|CAB81304.1| putative protein [Arabidopsis thaliana]
BnaA01g13990D	BnaA01G0142100ZS	-	AT4G24620	PGI1	chrA01:7104332..7107682	phosphoglucose isomerase 1 (PGI1); FUNCTIONS IN glucose6phosphate isomerase activity; INVOLVED IN positive regulation of flower development, starch metabolic process; LOCATED IN cytosol, chloroplast stroma, chloroplast, plastid, chloroplast envelope; EXPRESSED IN 24 plant structures; EXPRESSED DURING 13 growth stages; CONTAINS InterPro DOMAIN/s Phosphoglucose isomerase, conserved site (InterProIP…	phosphoglucose isomerase 1 [Arabidopsis thaliana] >gi|75151856|sp|Q8H103.1|G6PIP_ARATH RecName Full=Glucose6phosphate isomerase 1, chloroplastic; Short=GPI 1; AltName Full=Phosphoglucose isomerase 1; Short=PGI 1; AltName Full=Phosphohexose isomerase; Short=PHI; Flags Precursor >gi|24030384|gb|AAN41353.1| putative glucose6phosphate isomerase [Arabidopsis thaliana] >gi|110742488|dbj|BAE99162.1| glu…
BnaA01g14020D	BnaA01G0142400ZS	Os09g0466400	AT4G24660	ZHD1	chrA01:7120637..7121493	homeobox protein 22 (HB22); CONTAINS InterPro DOMAIN/s Homeobox domain, ZFHD class (InterProIPR006455), ZFHD homeobox protein, Cys/Hisrich dimerisation domain (InterProIPR006456), Homeodomainrelated (InterProIPR012287); BEST Arabidopsis thaliana protein match is homeobox protein 25 (TAIRAT5G65410.1); Has 493 Blast hits to 471 proteins in 34 species Archae 0; Bacteria 0; Metazoa 3; Fungi 0; Plants…	ATHB22/MEE68 [Arabidopsis lyrata subsp. lyrata] >gi|297313490|gb|EFH43913.1| ATHB22/MEE68 [Arabidopsis lyrata subsp. lyrata]
BnaA01g15290D	BnaA01G0156100ZS	Os01g0194300	AT1G64280	NPR1	chrA01:7812715..7815642	NONEXPRESSER OF PR GENES 1 (NPR1); CONTAINS InterPro DOMAIN/s BTB/POZ (InterProIPR013069), NPR1/NIM1 like, Cterminal (InterProIPR021094), BTB/POZ fold (InterProIPR011333), Ankyrin repeatcontaining domain (InterProIPR020683), BTB/POZlike (InterProIPR000210), Ankyrin repeat (InterProIPR002110); BEST Arabidopsis thaliana protein match is Ankyrin repeat family protein / BTB/POZ domaincontaining prote…	putative NPR1 transcriptional factor [Brassica juncea]
BnaA01g15830D	-	-	AT5G55300	TOP1	chrA01:8134900..8135235	DNA topoisomerase I alpha (TOP1ALPHA); FUNCTIONS IN protein binding, DNA topoisomerase type I activity; INVOLVED IN in 8 processes; LOCATED IN chromosome; EXPRESSED IN 29 plant structures; EXPRESSED DURING 15 growth stages; CONTAINS InterPro DOMAIN/s DNA topoisomerase I, Cterminal (InterProIPR001631), DNA topoisomerase I, catalytic core, alpha/beta subdomain, eukaryotictype (InterProIPR014727), D…	DNA binding / DNA topoisomerase type Is [Arabidopsis thaliana] >gi|332659842|gb|AEE85242.1| DNA binding / DNA topoisomerase type Is [Arabidopsis thaliana]
BnaA01g16300D	BnaA01G0165700ZS	-	AT4G27260	GH3.5	chrA01:8399813..8402309	WES1; CONTAINS InterPro DOMAIN/s	GH3 auxin
BnaA01g16350D	BnaA01G0166300ZS	-	AT4G27330	SPL	chrA01:8431984..8433281	SPOROCYTELESS (SPL); CONTAINS InterPro DOMAIN/s	Plant transcription factor NOZZLE (InterPro
BnaA01g16440D	BnaA01G0167300ZS	Os10g0496900	AT4G27440	PORB	chrA01:8495824..8497801	protochlorophyllide oxidoreductase B (PORB); FUNCTIONS IN oxidoreductase activity, protochlorophyllide reductase activity; INVOLVED IN chlorophyll biosynthetic process, response to ethylene stimulus; LOCATED IN chloroplast thylakoid membrane, chloroplast, membrane; EXPRESSED IN 22 plant structures; EXPRESSED DURING 14 growth stages; CONTAINS InterPro DOMAIN/s NAD(P)binding domain (InterProIPR0160…	lightdependent NADPHprotochlorophyllide oxidoreductase B [Arabidopsis thaliana] >gi|79325287|ref|NP_001031731.1| lightdependent NADPHprotochlorophyllide oxidoreductase B [Arabidopsis thaliana] >gi|2507092|sp|P21218.3|PORB_ARATH RecName Full=Protochlorophyllide reductase B, chloroplastic; Short=PCR B; AltName Full=NADPHprotochlorophyllide oxidoreductase B; Short=POR B; Flags Precursor >gi|968977|g…
BnaA01g17560D	BnaA01G0189600ZS	Os03g0308000	AT3G17000	UBC32	chrA01:9282574..9284696	ubiquitinconjugating enzyme 32 (UBC32); CONTAINS InterPro DOMAIN/s Ubiquitinconjugating enzyme/RWDlike (InterProIPR016135), Ubiquitinconjugating enzyme, E2 (InterProIPR000608); BEST Arabidopsis thaliana protein match is ubiquitinconjugating enzyme 34 (TAIRAT1G17280.2); Has 7916 Blast hits to 7914 proteins in 379 species Archae 0; Bacteria 0; Metazoa 3544; Fungi 1602; Plants 1492; Viruses 20; Othe…	ubiquitin
BnaA01g18180D	BnaA01G0191700ZS	-	AT5G48930	HST	chrA01:9699629..9701519	hydroxycinnamoyl	CoA shikimate/quinate hydroxycinnamoyl transferase (HCT); CONTAINS InterPro DOMAIN/s
BnaA01g19080D	BnaA01G0203200ZS	Os03g0161600	AT4G14723	EPFL4	chrA01:10579015..10580015	BEST Arabidopsis thaliana protein match is	allergen
BnaA01g19510D	BnaA01G0208000ZS	-	AT2G17800	ARAC1	chrA01:10976336..10977718	Arabidopsis RAClike 1 (ARAC1); FUNCTIONS IN GTP binding; INVOLVED IN auxin mediated signaling pathway, abscisic acid mediated signaling pathway; LOCATED IN nucleus, cytoplasm, phragmoplast, spindle; EXPRESSED IN 24 plant structures; EXPRESSED DURING 15 growth stages; CONTAINS InterPro DOMAIN/s Ras GTPase (InterProIPR001806), Small GTPbinding protein (InterProIPR005225), Ras (InterProIPR013753), S…	putative ROP family GTPase [Brassica napus]
BnaA01g19680D	BnaA01G0209200ZS	Os09g0531600	AT3G51060	SRS1	chrA01:11065463..11066171	STYLISH 1 (STY1); FUNCTIONS IN protein heterodimerization activity, DNA binding, sequencespecific DNA binding transcription factor activity; INVOLVED IN in 6 processes; LOCATED IN nucleus; EXPRESSED IN 6 plant structures; CONTAINS InterPro DOMAIN/s Lateral Root Primordium type 1, Cterminal (InterProIPR006511), Zinc finger, Lateral Root Primordium type 1 (InterProIPR006510), Protein of unknown fun…	stylish [Brassica rapa subsp. pekinensis]
BnaA01g20780D	BnaA01G0219000ZS	Os01g0116600	AT5G10630	--	chrA01:12632093..12635016	Translation elongation factor EF1A/initiation factor IF2gamma family protein; FUNCTIONS IN GTP binding, translation elongation factor activity, GTPase activity, zinc ion binding; INVOLVED IN biological_process unknown; LOCATED IN intracellular; EXPRESSED IN 24 plant structures; EXPRESSED DURING 14 growth stages; CONTAINS InterPro DOMAIN/s Translation elongation factor EFTu/EF1A, Cterminal (InterP…	putative protein [Arabidopsis thaliana]
BnaA01g21440D	BnaA01G0256600ZS	-	AT1G54990	AXR4	chrA01:13305514..13307560	AUXIN RESISTANT 4 (AXR4); FUNCTIONS IN molecular_function unknown; INVOLVED IN response to auxin stimulus, response to mechanical stimulus, auxin polar transport; LOCATED IN mitochondrion, endoplasmic reticulum, plasma membrane; EXPRESSED IN 27 plant structures; EXPRESSED DURING 13 growth stages; Has 139 Blast hits to 139 proteins in 43 species Archae 0; Bacteria 61; Metazoa 0; Fungi 0; Plants 51…	At1g54990/F14C21_5 [Arabidopsis thaliana]
BnaA01g22990D	BnaA01G0284900ZS	Os05g0590300	AT3G24420	--	chrA01:15350375..15352259	alpha/beta	Hydrolases superfamily protein; FUNCTIONS IN
BnaA01g23000D	-	Os05g0590300	AT3G24420	--	chrA01:15352315..15352891	alpha/beta	Hydrolases superfamily protein; FUNCTIONS IN
BnaA01g23170D	BnaA01G0275600ZS	Os05g0472400	AT1G60960	IRT3	chrA01:15560551..15562401	iron regulated transporter 3 (IRT3); FUNCTIONS IN cation transmembrane transporter activity, zinc ion transmembrane transporter activity, metal ion transmembrane transporter activity, iron ion transmembrane transporter activity; INVOLVED IN cation transport, zinc ion transport, response to nematode, iron ion transport, metal ion transport; LOCATED IN plasma membrane, membrane; EXPRESSED IN 22 pla…	ZIP
BnaA01g23650D	BnaA01G0290100ZS	-	AT3G23630	IPT7	chrA01:16061968..16062967	isopentenyltransferase 7 (IPT7); CONTAINS InterPro DOMAIN/s	tRNA isopentenyltransferase (InterPro
BnaA01g23890D	BnaA01G0292900ZS	-	AT3G23290	LSH4	chrA01:16319785..16320987	LIGHT SENSITIVE HYPOCOTYLS 4 (LSH4); CONTAINS InterPro DOMAIN/s	Protein of unknown function DUF640 (InterPro
BnaA01g25020D	BnaA01G0306600ZS	Os08g0557700	AT3G21510	AHP1	chrA01:17499710..17501242	histidinecontaining phosphotransmitter 1 (AHP1); CONTAINS InterPro DOMAIN/s Signal transduction histidine kinase, phosphotransfer (Hpt) domain (InterProIPR008207); BEST Arabidopsis thaliana protein match is histidinecontaining phosphotransfer factor 5 (TAIRAT1G03430.1); Has 358 Blast hits to 357 proteins in 69 species Archae 2; Bacteria 42; Metazoa 0; Fungi 41; Plants 268; Viruses 0; Other Eukary…	histidine
BnaA01g25390D	BnaA01G0309300ZS	-	AT3G21060	RBL	chrA01:17763570..17766299	Transducin/WD40 repeatlike superfamily protein; CONTAINS InterPro DOMAIN/s WD40 repeatlikecontaining domain (InterProIPR011046), WD40 repeat 2 (InterProIPR019782), WD40 repeat, conserved site (InterProIPR019775), WD40repeatcontaining domain (InterProIPR017986), WD40 repeat (InterProIPR001680), WD40/YVTN repeatlikecontaining domain (InterProIPR015943), WD40 repeat, subgroup (InterProIPR019781); BE…	COMPASS
BnaA01g25880D	BnaA01G0318000ZS	-	AT3G19820	DIM	chrA01:18054502..18057194	DWARF 1 (DWF1); CONTAINS InterPro DOMAIN/s FADlinked oxidase, FADbinding, subdomain 2 (InterProIPR016168), FADbinding, type 2 (InterProIPR016166), FAD linked oxidase, Nterminal (InterProIPR006094).	unknown protein [Arabidopsis thaliana] >gi|23198318|gb|AAN15686.1| unknown protein [Arabidopsis thaliana]
BnaA01g26700D	BnaA01G0326500ZS	Os09g0410500	AT3G18550	TCP18	chrA01:18696548..18698259	BRANCHED 1 (BRC1); CONTAINS InterPro DOMAIN/s Transcription factor, TCP (InterProIPR005333), CYC/TB1, R domain (InterProIPR017888), Transcription factor TCP subgroup (InterProIPR017887); BEST Arabidopsis thaliana protein match is TCP domain protein 12 (TAIRAT1G68800.1); Has 30201 Blast hits to 17322 proteins in 780 species Archae 12; Bacteria 1396; Metazoa 17338; Fungi 3422; Plants 5037; Viruses …	transcription factor TCP18 [Arabidopsis thaliana] >gi|187653897|sp|A1YKT1.1|TCP18_ARATH RecName
BnaA01g27470D	BnaA01G0338100ZS	Os03g0308000	AT3G17000	UBC32	chrA01:19201661..19204005	ubiquitinconjugating enzyme 32 (UBC32); CONTAINS InterPro DOMAIN/s Ubiquitinconjugating enzyme/RWDlike (InterProIPR016135), Ubiquitinconjugating enzyme, E2 (InterProIPR000608); BEST Arabidopsis thaliana protein match is ubiquitinconjugating enzyme 34 (TAIRAT1G17280.2); Has 7916 Blast hits to 7914 proteins in 379 species Archae 0; Bacteria 0; Metazoa 3544; Fungi 1602; Plants 1492; Viruses 20; Othe…	ubiquitin
BnaA01g27770D	BnaA01G0341500ZS	Os01g0741900	AT3G16500	IAA26	chrA01:19376257..19378066	phytochromeassociated protein 1 (PAP1); FUNCTIONS IN sequencespecific DNA binding transcription factor activity; INVOLVED IN response to auxin stimulus; LOCATED IN nucleus; EXPRESSED IN 22 plant structures; EXPRESSED DURING 13 growth stages; CONTAINS InterPro DOMAIN/s Aux/IAAARFdimerisation (InterProIPR011525), AUX/IAA protein (InterProIPR003311); BEST Arabidopsis thaliana protein match is indole…	phytochrome
BnaA01g28350D	BnaA01G0344800ZS	Os08g0174500	AT4G14540	NFYB3	chrA01:19803939..19804416	nuclear factor Y, subunit B3 (NFYB3); FUNCTIONS IN sequencespecific DNA binding transcription factor activity; INVOLVED IN regulation of transcription, DNAdependent; LOCATED IN nucleus, intracellular; EXPRESSED IN 21 plant structures; EXPRESSED DURING 13 growth stages; CONTAINS InterPro DOMAIN/s Transcription factor, CBFA/NFYB, DNA topoisomerase (InterProIPR003957), Transcription factor CBF/NFY/a…	transcription factor subunit NF
BnaA01g28970D	BnaA01G0350300ZS	Os04g0610400	AT3G15210	ERF4	chrA01:20101167..20102186	ethylene responsive element binding factor 4 (ERF4); CONTAINS InterPro DOMAIN/s DNAbinding, integrasetype (InterProIPR016177), Pathogenesisrelated transcriptional factor/ERF, DNAbinding (InterProIPR001471); BEST Arabidopsis thaliana protein match is ethylene response factor 8 (TAIRAT1G53170.1); Has 6170 Blast hits to 5786 proteins in 253 species Archae 0; Bacteria 0; Metazoa 0; Fungi 0; Plants 61…	ATERF
BnaA01g28990D	BnaA01G0350600ZS	-	AT3G15170	NAC054	chrA01:20108992..20110552	CUP	SHAPED COTYLEDON1 (CUC1); CONTAINS InterPro DOMAIN/s
BnaA01g29050D	BnaA01G0351100ZS	-	AT3G15030	TCP4	chrA01:20124733..20126534	TCP family transcription factor 4 (TCP4); FUNCTIONS IN DNA binding, sequencespecific DNA binding transcription factor activity; INVOLVED IN in 6 processes; LOCATED IN cellular_component unknown; EXPRESSED IN 19 plant structures; EXPRESSED DURING 12 growth stages; CONTAINS InterPro DOMAIN/s Transcription factor, TCP (InterProIPR005333), Transcription factor TCP subgroup (InterProIPR017887); BEST A…	transcription factor TCP4 [Arabidopsis thaliana] >gi|30683430|ref|NP_850589.1| transcription factor TCP4 [Arabidopsis thaliana] >gi|334185361|ref|NP_001189896.1| transcription factor TCP4 [Arabidopsis thaliana] >gi|75157409|sp|Q8LPR5.1|TCP4_ARATH RecName
BnaA01g29120D	BnaA01G0351700ZS	Os02g0234200	AT3G14860	--	chrA01:20160636..20161922	NHL domaincontaining protein; CONTAINS InterPro DOMAIN/s NHL repeat (InterProIPR001258), Sixbladed betapropeller, TolBlike (InterProIPR011042); BEST Arabidopsis thaliana protein match is NHL domaincontaining protein (TAIRAT1G70280.2); Has 35333 Blast hits to 34131 proteins in 2444 species Archae 798; Bacteria 22429; Metazoa 974; Fungi 991; Plants 531; Viruses 0; Other Eukaryotes 9610 (source NCBI…	NHL domain
BnaA01g29650D	BnaC05G0462900ZS	Os03g0411100	AT3G14020	NFYA6	chrA01:20492146..20493570	nuclear factor Y, subunit A6 (NFYA6); FUNCTIONS IN sequencespecific DNA binding transcription factor activity; INVOLVED IN regulation of transcription, DNAdependent; LOCATED IN CCAATbinding factor complex, nucleus, chloroplast; EXPRESSED IN 21 plant structures; EXPRESSED DURING 13 growth stages; CONTAINS InterPro DOMAIN/s CCAATbinding transcription factor, subunit B (InterProIPR001289), CCAATbind…	predicted protein [Arabidopsis lyrata subsp. lyrata] >gi|297328706|gb|EFH59125.1| predicted protein [Arabidopsis lyrata subsp. lyrata]
BnaA01g29750D	BnaA01G0356600ZS	Os04g0600900	AT3G13960	GRF5	chrA01:20540667..20542701	growthregulating factor 5 (GRF5); CONTAINS InterPro DOMAIN/s GlutamineLeucineGlutamine, QLQ (InterProIPR014978), WRC (InterProIPR014977); BEST Arabidopsis thaliana protein match is growthregulating factor 2 (TAIRAT4G37740.1); Has 2351 Blast hits to 1483 proteins in 168 species Archae 0; Bacteria 108; Metazoa 567; Fungi 216; Plants 548; Viruses 4; Other Eukaryotes 908 (source NCBI BLink).	growth
BnaA01g32490D	BnaA01G0387500ZS	-	AT3G07050	NSN1	chrA01:21878396..21881587	GTPbinding family protein; FUNCTIONS IN GTP binding; INVOLVED IN biological_process unknown; LOCATED IN nucleolus; EXPRESSED IN 22 plant structures; EXPRESSED DURING 13 growth stages; CONTAINS InterPro DOMAIN/s Small GTPbinding protein (InterProIPR005225), GTP1/OBG (InterProIPR006073), GTPbinding protein, HSR1related (InterProIPR002917), GNL3L/Grn1 putative GTPase (InterProIPR014813); BEST Arabid…	GTP
BnaA01g32690D	BnaA01G0389800ZS	Os03g0832300	AT3G06610	--	chrA01:22107065..22108126	DNA	binding enhancer protein
BnaA01g32720D	-	Os03g0832300	AT3G06610	--	chrA01:22118346..22119434	DNA	binding enhancer protein
BnaA01g33140D	BnaA01G0417100ZS	-	AT3G02130	RPK2	chrA01:22528392..22535002	receptorlike protein kinase 2 (RPK2); FUNCTIONS IN protein serine/threonine kinase activity, kinase activity, ATP binding; INVOLVED IN lignin metabolic process, protein amino acid phosphorylation, transmembrane receptor protein tyrosine kinase signaling pathway, pollen maturation, anther dehiscence; LOCATED IN plasma membrane; EXPRESSED IN 28 plant structures; EXPRESSED DURING 13 growth stages; C…	LRR receptor
BnaA01g33380D	-	Os01g0363900	AT3G05040	HST1	chrA01:22619022..22624202	HASTY (HST); CONTAINS InterPro DOMAIN/s Exportin1/Importinbetalike (InterProIPR013598), Armadillotype fold (InterProIPR016024); Has 520 Blast hits to 417 proteins in 141 species Archae 0; Bacteria 0; Metazoa 205; Fungi 183; Plants 102; Viruses 0; Other Eukaryotes 30 (source NCBI BLink).	HASTY [Arabidopsis thaliana]
BnaA01g33400D	BnaA01G0401000ZS	Os03g0200500	AT4G34670	RPS3AB	chrA01:22626569..22628276	Ribosomal protein S3Ae; FUNCTIONS IN structural constituent of ribosome; INVOLVED IN translation; LOCATED IN in 6 components; EXPRESSED IN 23 plant structures; EXPRESSED DURING 13 growth stages; CONTAINS InterPro DOMAIN/s Ribosomal protein S3Ae, conserved site (InterProIPR018281), Ribosomal protein S3Ae (InterProIPR001593); BEST Arabidopsis thaliana protein match is Ribosomal protein S3Ae (TAIRAT…	RecName
BnaA01g33540D	BnaA01G0402700ZS	Os04g0169100	AT3G04580	EIN4	chrA01:22713180..22714894	ETHYLENE INSENSITIVE 4 (EIN4); FUNCTIONS IN ethylene binding, protein histidine kinase activity, receptor activity, glycogen synthase kinase 3 activity; INVOLVED IN negative regulation of ethylene mediated signaling pathway; LOCATED IN endomembrane system, endoplasmic reticulum membrane, membrane; EXPRESSED IN 22 plant structures; EXPRESSED DURING 13 growth stages; CONTAINS InterPro DOMAIN/s Sign…	protein EIN4 [Arabidopsis thaliana] >gi|42572247|ref|NP_974218.1| protein EIN4 [Arabidopsis thaliana] >gi|75216655|sp|Q9ZTP3.1|EIN4_ARATH RecName
BnaA01g34730D	-	Os03g0818800	AT4G36920	AP2	chrA01_random:91515..92811	APETALA 2 (AP2); CONTAINS InterPro DOMAIN/s DNAbinding, integrasetype (InterProIPR016177), Pathogenesisrelated transcriptional factor/ERF, DNAbinding (InterProIPR001471); BEST Arabidopsis thaliana protein match is target of early activation tagged (EAT) 3 (TAIRAT5G67180.1).	AP2 variant 1 [Brassica juncea]
BnaA01g35050D	-	-	AT4G20270	BAM3	chrA01_random:354901..357691	BARELY ANY MERISTEM 3 (BAM3); FUNCTIONS IN protein serine/threonine kinase activity, protein kinase activity, ATP binding; INVOLVED IN regulation of meristem growth, protein amino acid phosphorylation, transmembrane receptor protein tyrosine kinase signaling pathway, leaf development, floral organ development; LOCATED IN endomembrane system; EXPRESSED IN 21 plant structures; EXPRESSED DURING 13 g…	leucine
BnaA01g35230D	BnaA01G0149400ZS	Os03g0856700	AT4G25420	GA20OX1	chrA01_random:494530..496074	GA20OX1; CONTAINS InterPro DOMAIN/s Isopenicillin N synthase (InterProIPR002283), Oxoglutarate/irondependent oxygenase (InterProIPR005123); BEST Arabidopsis thaliana protein match is gibberellin 20 oxidase 2 (TAIRAT5G51810.1); Has 8544 Blast hits to 8501 proteins in 990 species Archae 0; Bacteria 1084; Metazoa 124; Fungi 981; Plants 4942; Viruses 0; Other Eukaryotes 1413 (source NCBI BLink).	gibberellin 20 oxidase 1 [Raphanus sativus]
BnaA01g35580D	BnaA01G0211400ZS	-	AT3G50660	CYP90B1	chrA01_random:791249..794425	DWARF 4 (DWF4); CONTAINS InterPro DOMAIN/s Cytochrome P450 (InterProIPR001128), Cytochrome P450, conserved site (InterProIPR017972), Cytochrome P450, Eclass, group I (InterProIPR002401); BEST Arabidopsis thaliana protein match is Cytochrome P450 superfamily protein (TAIRAT5G05690.1); Has 31120 Blast hits to 31036 proteins in 1650 species Archae 61; Bacteria 5303; Metazoa 10591; Fungi 5722; Plants…	unnamed protein product [Thellungiella halophila]
BnaA01g36280D	-	Os08g0187800	AT1G61800	GPT2	chrA01_random:1696348..1698243	glucose6phosphate/phosphate translocator 2 (GPT2); FUNCTIONS IN antiporter activity, glucose6phosphate transmembrane transporter activity; INVOLVED IN in 7 processes; LOCATED IN plasma membrane; EXPRESSED IN 16 plant structures; EXPRESSED DURING 10 growth stages; CONTAINS InterPro DOMAIN/s Tpt phosphate/phosphoenolpyruvate translocator (InterProIPR004696), Protein of unknown function DUF250 (Inte…	glucose6phosphate/phosphate translocator 2 [Arabidopsis thaliana] >gi|325511333|sp|Q94B38.2|GPT2_ARATH RecName Full=Glucose6phosphate/phosphate translocator 2, chloroplastic; Flags Precursor >gi|332195767|gb|AEE33888.1| glucose6phosphate/phosphate translocator 2 [Arabidopsis thaliana]
BnaA01g36720D	BnaA01G0310800ZS	-	AT3G20840	PLT1	chrA01_random:2256191..2258843	PLETHORA 1 (PLT1); CONTAINS InterPro DOMAIN/s DNAbinding, integrasetype (InterProIPR016177), Pathogenesisrelated transcriptional factor/ERF, DNAbinding (InterProIPR001471); BEST Arabidopsis thaliana protein match is Integrasetype DNAbinding superfamily protein (TAIRAT1G51190.1); Has 7378 Blast hits to 5365 proteins in 273 species Archae 0; Bacteria 8; Metazoa 48; Fungi 6; Plants 7088; Viruses 2; …	AP2
BnaA02g00370D	BnaA02G0035100ZS	-	AT5G10140	FLC	chrA02:134361..138212	FLOWERING LOCUS C (FLC); CONTAINS InterPro DOMAIN/s Transcription factor, MADSbox (InterProIPR002100), Transcription factor, Kbox (InterProIPR002487); BEST Arabidopsis thaliana protein match is Kbox region and MADSbox transcription factor family protein (TAIRAT1G77080.4); Has 1807 Blast hits to 1807 proteins in 277 species Archae 0; Bacteria 0; Metazoa 736; Fungi 347; Plants 385; Viruses 0; Other…	MADS
BnaA02g00620D	BnaA02G0036800ZS	Os01g0116600	AT5G10630	--	chrA02:234993..239255	Translation elongation factor EF1A/initiation factor IF2gamma family protein; FUNCTIONS IN GTP binding, translation elongation factor activity, GTPase activity, zinc ion binding; INVOLVED IN biological_process unknown; LOCATED IN intracellular; EXPRESSED IN 24 plant structures; EXPRESSED DURING 14 growth stages; CONTAINS InterPro DOMAIN/s Translation elongation factor EFTu/EF1A, Cterminal (InterP…	putative protein [Arabidopsis thaliana]
BnaA02g00810D	BnaA02G0038300ZS	-	AT5G11060	KNAT4	chrA02:304149..306956	KNOTTED1like homeobox gene 4 (KNAT4); FUNCTIONS IN transcription activator activity, sequencespecific DNA binding transcription factor activity; INVOLVED IN response to light stimulus; LOCATED IN cytosol, nucleus, cytoplasm; EXPRESSED IN 30 plant structures; EXPRESSED DURING 14 growth stages; CONTAINS InterPro DOMAIN/s ELK (InterProIPR005539), KNOX1 (InterProIPR005540), Homeobox (InterProIPR00135…	KNAT4 homeobox protein [Arabidopsis lyrata subsp. lyrata] >gi|297317289|gb|EFH47711.1| KNAT4 homeobox protein [Arabidopsis lyrata subsp. lyrata]
BnaA02g00920D	BnaA02G0039400ZS	Os02g0203000	AT5G11260	HY5	chrA02:352139..353215	ELONGATED HYPOCOTYL 5 (HY5); FUNCTIONS IN doublestranded DNA binding, DNA binding, sequencespecific DNA binding transcription factor activity; INVOLVED IN in 13 processes; LOCATED IN nucleus; EXPRESSED IN 23 plant structures; EXPRESSED DURING 13 growth stages; CONTAINS InterPro DOMAIN/s Basicleucine zipper (bZIP) transcription factor (InterProIPR004827), bZIP transcription factor, bZIP1 (InterPro…	elongated hypocotyl 5 protein [Brassica rapa subsp. rapa]
BnaA02g00930D	BnaA02G0039600ZS	-	AT5G11320	YUC4	chrA02:356667..358747	YUCCA4 (YUC4); FUNCTIONS IN NADP or NADPH binding, oxidoreductase activity, monooxygenase activity, FAD binding, flavincontaining monooxygenase activity; INVOLVED IN in 7 processes; EXPRESSED IN 12 plant structures; EXPRESSED DURING 6 growth stages; CONTAINS InterPro DOMAIN/s Pyridine nucleotidedisulphide oxidoreductase, classII (InterProIPR000103), FADdependent pyridine nucleotidedisulphide oxid…	probable indole
BnaA02g01030D	BnaA02G0040400ZS	Os01g0229300	AT5G11530	EMF1	chrA02:409168..413736	embryonic flower 1 (EMF1); Has 1807 Blast hits to 1807 proteins in 277 species	Archae
BnaA02g01530D	BnaA02G0047300ZS	Os04g0396500	AT5G13250	--	chrA02:713580..715035	RING finger protein; FUNCTIONS IN	molecular_function unknown; INVOLVED IN
BnaA02g01960D	BnaA02G0051600ZS	-	AT5G14010	KNU	chrA02:893524..894019	KNUCKLES (KNU); FUNCTIONS IN sequencespecific DNA binding transcription factor activity, zinc ion binding, nucleic acid binding; INVOLVED IN floral meristem determinacy, regulation of transcription, regulation of flower development; LOCATED IN intracellular, chloroplast; CONTAINS InterPro DOMAIN/s Zinc finger, C2H2type (InterProIPR007087); BEST Arabidopsis thaliana protein match is zinc finger pr…	zinc finger family protein [Populus trichocarpa] >gi|222845914|gb|EEE83461.1| zinc finger family protein [Populus trichocarpa]
BnaA02g02230D	BnaA02G0054700ZS	Os03g0110800	AT5G14620	DRM2	chrA02:970839..974101	domains rearranged methyltransferase 2 (DRM2); FUNCTIONS IN Nmethyltransferase activity; INVOLVED IN DNA methylation, histone H3K9 methylation; LOCATED IN nucleus; EXPRESSED IN 25 plant structures; EXPRESSED DURING 13 growth stages; CONTAINS InterPro DOMAIN/s Ubiquitinassociated/translation elongation factor EF1B, Nterminal, eukaryote (InterProIPR015940), DNA methylase, C5 cytosinespecific (Inter…	predicted protein [Arabidopsis lyrata subsp. lyrata] >gi|297317500|gb|EFH47922.1| predicted protein [Arabidopsis lyrata subsp. lyrata]
BnaA02g02240D	-	Os03g0110800	AT5G14620	DRM2	chrA02:977360..980670	domains rearranged methyltransferase 2 (DRM2); FUNCTIONS IN Nmethyltransferase activity; INVOLVED IN DNA methylation, histone H3K9 methylation; LOCATED IN nucleus; EXPRESSED IN 25 plant structures; EXPRESSED DURING 13 growth stages; CONTAINS InterPro DOMAIN/s Ubiquitinassociated/translation elongation factor EF1B, Nterminal, eukaryote (InterProIPR015940), DNA methylase, C5 cytosinespecific (Inter…	putative protein [Arabidopsis thaliana]
BnaA02g02480D	BnaA02G0057400ZS	-	AT5G15100	PIN5	chrA02:1089772..1092427	PINFORMED 8 (PIN8); FUNCTIONS IN auxinhydrogen symporter activity, transporter activity; INVOLVED IN auxin polar transport, transmembrane transport; LOCATED IN endomembrane system, integral to membrane; EXPRESSED IN 9 plant structures; EXPRESSED DURING 6 growth stages; CONTAINS InterPro DOMAIN/s Auxin efflux carrier, subgroup (InterProIPR014024), Auxin efflux carrier (InterProIPR004776); BEST Ara…	auxin transporter PIN8 [Arabidopsis thaliana] >gi|42558885|sp|Q9LFP6.1|PIN5_ARATH RecName
BnaA02g02560D	BnaA02G0058500ZS	-	AT5G15230	GASA4	chrA02:1140461..1141771	GAST1 protein homolog 4 (GASA4); FUNCTIONS IN molecular_function unknown; INVOLVED IN response to gibberellin stimulus, gibberellic acid mediated signaling pathway; LOCATED IN endomembrane system; EXPRESSED IN 23 plant structures; EXPRESSED DURING 14 growth stages; CONTAINS InterPro DOMAIN/s Gibberellin regulated protein (InterProIPR003854); BEST Arabidopsis thaliana protein match is Gibberellinr…	gibberellin
BnaA02g03130D	BnaA02G0064900ZS	-	AT5G16560	KAN1	chrA02:1369009..1373069	KANADI (KAN); CONTAINS InterPro DOMAIN/s Homeodomainlike (InterProIPR009057), Myb, DNAbinding (InterProIPR014778), Myblike DNAbinding domain, SHAQKYF class (InterProIPR006447), Homeodomainrelated (InterProIPR012287); BEST Arabidopsis thaliana protein match is Homeodomainlike superfamily protein (TAIRAT1G32240.1); Has 30201 Blast hits to 17322 proteins in 780 species Archae 12; Bacteria 1396; Meta…	transcription repressor KAN1 [Arabidopsis thaliana] >gi|75331685|sp|Q93WJ9.1|KAN1_ARATH RecName
BnaA02g04280D	BnaA02G0080000ZS	-	AT5G19530	ACL5	chrA02:1917494..1919493	ACAULIS 5 (ACL5); CONTAINS InterPro DOMAIN/s	Spermine synthase (InterPro
BnaA02g05340D	BnaA02G0088800ZS	Os08g0460600	AT5G21482	CKX7	chrA02:2433262..2436786	cytokinin oxidase 7 (CKX7); CONTAINS InterPro DOMAIN/s Cytokinin dehydrogenase 1, FAD/cytokinin binding domain (InterProIPR015345), FADbinding, type 2 (InterProIPR016166), FADlinked oxidaselike, Cterminal (InterProIPR016164), FAD linked oxidase, Nterminal (InterProIPR006094); BEST Arabidopsis thaliana protein match is cytokinin oxidase/dehydrogenase 1 (TAIRAT2G41510.1); Has 8328 Blast hits to 832…	cytokinin dehydrogenase 7 [Arabidopsis thaliana] >gi|66773939|sp|Q9FUJ1.1|CKX7_ARATH RecName
BnaA02g05430D	BnaA02G0089700ZS	-	AT3G44110	-	chrA02:2491958..2494148	DNAJ homologue 3 (ATJ3); FUNCTIONS IN unfolded protein binding, heat shock protein binding, ATP binding; INVOLVED IN protein folding, response to salt stress, regulation of ATPase activity; LOCATED IN nucleolus, cell wall, plasma membrane; EXPRESSED IN 28 plant structures; EXPRESSED DURING 15 growth stages; CONTAINS InterPro DOMAIN/s Molecular chaperone, heat shock protein, Hsp40, DnaJ (InterProI…	chaperone protein dnaJ 2 [Arabidopsis thaliana] >gi|21431768|sp|P42825.2|DNAJ2_ARATH RecName
BnaA02g06100D	BnaA02G0096400ZS	-	AT5G23000	RAX1	chrA02:2818966..2820292	myb domain protein 37 (MYB37); FUNCTIONS IN DNA binding, sequencespecific DNA binding transcription factor activity; INVOLVED IN regulation of transcription, DNAdependent, regulation of transcription; CONTAINS InterPro DOMAIN/s SANT, DNAbinding (InterProIPR001005), Homeodomainlike (InterProIPR009057), Myb, DNAbinding (InterProIPR014778), HTH transcriptional regulator, Mybtype, DNAbinding (InterPr…	predicted protein [Arabidopsis lyrata subsp. lyrata] >gi|297317865|gb|EFH48287.1| predicted protein [Arabidopsis lyrata subsp. lyrata]
BnaA02g06170D	BnaA02G0097200ZS	-	AT5G60690	REV	chrA02:2881591..2885396	REVOLUTA (REV); CONTAINS InterPro DOMAIN/s Homeobox (InterProIPR001356), Homeodomainlike (InterProIPR009057), Lipidbinding START (InterProIPR002913), MEKHLA (InterProIPR013978), Homeodomainrelated (InterProIPR012287); BEST Arabidopsis thaliana protein match is Homeoboxleucine zipper family protein / lipidbinding START domaincontaining protein (TAIRAT2G34710.1); Has 1807 Blast hits to 1807 protein…	homeobox
BnaA02g06260D	BnaA02G0098600ZS	-	AT5G60450	ARF4	chrA02:3009329..3009978	auxin response factor 4 (ARF4); FUNCTIONS IN sequencespecific DNA binding transcription factor activity; INVOLVED IN vegetative phase change, regulation of transcription, DNAdependent, abaxial cell fate specification; LOCATED IN nucleus; EXPRESSED IN 25 plant structures; EXPRESSED DURING 12 growth stages; CONTAINS InterPro DOMAIN/s Aux/IAAARFdimerisation (InterProIPR011525), Transcriptional facto…	auxin response factor 4 [Arabidopsis thaliana] >gi|46396060|sp|Q9ZTX9.1|ARFD_ARATH RecName
BnaA02g06280D	-	-	AT5G60450	ARF4	chrA02:3014841..3015447	auxin response factor 4 (ARF4); FUNCTIONS IN sequencespecific DNA binding transcription factor activity; INVOLVED IN vegetative phase change, regulation of transcription, DNAdependent, abaxial cell fate specification; LOCATED IN nucleus; EXPRESSED IN 25 plant structures; EXPRESSED DURING 12 growth stages; CONTAINS InterPro DOMAIN/s Aux/IAAARFdimerisation (InterProIPR011525), Transcriptional facto…	auxin response factor 4 [Arabidopsis thaliana] >gi|46396060|sp|Q9ZTX9.1|ARFD_ARATH RecName
BnaA02g06350D	BnaA02G0098900ZS	Os05g0125000	AT5G60410	SIZ1	chrA02:3038047..3043302	SIZ1; CONTAINS InterPro DOMAIN/s DNAbinding SAP (InterProIPR003034), Zinc finger, MIZtype (InterProIPR004181), Zinc finger, PHDtype, conserved site (InterProIPR019786), Zinc finger, PHDtype (InterProIPR001965), Zinc finger, FYVE/PHDtype (InterProIPR011011), Zinc finger, PHDfinger (InterProIPR019787); BEST Arabidopsis thaliana protein match is RING/Ubox superfamily protein (TAIRAT5G41580.1); Has 1…	ATSIZ1/SIZ1 [Arabidopsis lyrata subsp. lyrata] >gi|297310520|gb|EFH40944.1| ATSIZ1/SIZ1 [Arabidopsis lyrata subsp. lyrata]
BnaA02g06580D	BnaA02G0100800ZS	Os05g0458600	AT5G60020	LAC17	chrA02:3141347..3143631	laccase 17 (LAC17); FUNCTIONS IN laccase activity; INVOLVED IN oxidation reduction, lignin catabolic process; LOCATED IN endomembrane system, apoplast; EXPRESSED IN 14 plant structures; EXPRESSED DURING LP.04 four leaves visible, 4 anthesis, C globular stage, petal differentiation and expansion stage, LP.12 twelve leaves visible; CONTAINS InterPro DOMAIN/s Multicopper oxidase, type 3 (InterProIPR…	laccase 17 [Arabidopsis thaliana] >gi|75333948|sp|Q9FJD5.1|LAC17_ARATH RecName
BnaA02g07100D	BnaA02G0105800ZS	-	AT5G59340	WOX2	chrA02:3380023..3381075	WUSCHEL related homeobox 2 (WOX2); CONTAINS InterPro DOMAIN/s Homeobox (InterProIPR001356), Homeodomainlike (InterProIPR009057); BEST Arabidopsis thaliana protein match is WUSCHEL related homeobox 1 (TAIRAT3G18010.1); Has 921 Blast hits to 921 proteins in 61 species Archae 0; Bacteria 0; Metazoa 0; Fungi 0; Plants 921; Viruses 0; Other Eukaryotes 0 (source NCBI BLink).	unnamed protein product [Arabidopsis thaliana]
BnaA02g08090D	BnaA02G0115400ZS	Os06g0653000	AT5G57800	CER3	chrA02:3811394..3815386	ECERIFERUM 3 (CER3); FUNCTIONS IN oxidoreductase activity, binding, iron ion binding, catalytic activity; INVOLVED IN cuticle hydrocarbon biosynthetic process, response to salt stress, pollen sperm cell differentiation, wax biosynthetic process, cuticle development; LOCATED IN plasma membrane, membrane; EXPRESSED IN 27 plant structures; EXPRESSED DURING 13 growth stages; CONTAINS InterPro DOMAIN/…	protein ECERIFERUM 3 [Arabidopsis thaliana] >gi|75151993|sp|Q8H1Z0.1|CER3_ARATH RecName
BnaA02g08340D	BnaA02G0120000ZS	Os06g0660200	AT5G57090	PIN2	chrA02:3998179..4001923	ETHYLENE INSENSITIVE ROOT 1 (EIR1); CONTAINS InterPro DOMAIN/s Auxin efflux carrier, subgroup (InterProIPR014024), Auxin efflux carrier (InterProIPR004776); BEST Arabidopsis thaliana protein match is Auxin efflux carrier family protein (TAIRAT2G01420.2); Has 30201 Blast hits to 17322 proteins in 780 species Archae 12; Bacteria 1396; Metazoa 17338; Fungi 3422; Plants 5037; Viruses 0; Other Eukaryo…	auxin efflux carrier component 2 [Arabidopsis thaliana] >gi|42558886|sp|Q9LU77.2|PIN2_ARATH RecName
BnaA02g08420D	BnaA02G0120800ZS	Os01g0197700	AT5G56970	CKX3	chrA02:4079789..4082972	cytokinin oxidase 3 (CKX3); FUNCTIONS IN primary amine oxidase activity, cytokinin dehydrogenase activity; INVOLVED IN cytokinin catabolic process; LOCATED IN vacuole; EXPRESSED IN 14 plant structures; EXPRESSED DURING 6 growth stages; CONTAINS InterPro DOMAIN/s Cytokinin dehydrogenase 1, FAD/cytokinin binding domain (InterProIPR015345), FADbinding, type 2 (InterProIPR016166), Oxygen oxidoreducta…	cytokinin dehydrogenase 3 [Arabidopsis thaliana] >gi|20138027|sp|Q9LTS3.1|CKX3_ARATH RecName
BnaA02g08430D	BnaA02G0120900ZS	Os01g0196300	AT5G56960	BHLH41	chrA02:4097695..4100746	basic helixloophelix (bHLH) DNAbinding family protein; FUNCTIONS IN DNA binding, sequencespecific DNA binding transcription factor activity; INVOLVED IN response to chitin, regulation of transcription; LOCATED IN nucleus; CONTAINS InterPro DOMAIN/s Helixloophelix DNAbinding domain (InterProIPR001092), Helixloophelix DNAbinding (InterProIPR011598); BEST Arabidopsis thaliana protein match is basic …	putative transcription factor bHLH041 [Arabidopsis thaliana] >gi|75311566|sp|Q9LTS4.1|BH041_ARATH RecName
BnaA02g08840D	-	-	AT5G55910	D6PK	chrA02:4408845..4411911	D6 protein kinase (D6PK); CONTAINS InterPro DOMAIN/s Protein kinase, catalytic domain (InterProIPR000719), Serine/threonineprotein kinase domain (InterProIPR002290), Serine/threonineprotein kinaselike domain (InterProIPR017442), Protein kinaselike domain (InterProIPR011009), Serine/threonineprotein kinase, active site (InterProIPR008271); BEST Arabidopsis thaliana protein match is D6 protein kina…	D6 protein kinase [Arabidopsis thaliana] >gi|9758211|dbj|BAB08656.1| serine/threonine
BnaA02g09060D	BnaA02G0127700ZS	-	AT5G55390	EDM2	chrA02:4500499..4508338	ENHANCED DOWNY MILDEW 2 (EDM2); CONTAINS InterPro DOMAIN/s Zinc finger, PHDtype (InterProIPR001965), Zinc finger, FYVE/PHDtype (InterProIPR011011); BEST Arabidopsis thaliana protein match is EDM2like protein1 (TAIRAT5G48090.1).	enhanced downy mildew 2 [Arabidopsis thaliana] >gi|334188424|ref|NP_001190545.1| enhanced downy mildew 2 [Arabidopsis thaliana] >gi|332009240|gb|AED96623.1| enhanced downy mildew 2 [Arabidopsis thaliana] >gi|332009241|gb|AED96624.1| enhanced downy mildew 2 [Arabidopsis thaliana] >gi|530539809|gb|AGT37273.1| EDM2 [Arabidopsis thaliana]
BnaA02g09140D	BnaA02G0128500ZS	-	AT5G55300	TOP1	chrA02:4525772..4530289	DNA topoisomerase I alpha (TOP1ALPHA); FUNCTIONS IN protein binding, DNA topoisomerase type I activity; INVOLVED IN in 12 processes; LOCATED IN chromosome; EXPRESSED IN 30 plant structures; EXPRESSED DURING 15 growth stages; CONTAINS InterPro DOMAIN/s DNA topoisomerase I, DNA binding, mixed alpha/beta motif, eukaryotictype (InterProIPR013030), DNA topoisomerase I, DNA binding, eukaryotictype (Int…	TOP1BETA [Arabidopsis lyrata subsp. lyrata] >gi|297311921|gb|EFH42345.1| TOP1BETA [Arabidopsis lyrata subsp. lyrata]
BnaA02g09970D	BnaA02G0136000ZS	-	AT5G53950	NAC098	chrA02:5013689..5015490	CUP	SHAPED COTYLEDON 2 (CUC2); CONTAINS InterPro DOMAIN/s
BnaA02g10250D	BnaA02G0138800ZS	Os04g0568400	AT5G53500	--	chrA02:5193571..5195795	Transducin/WD40 repeatlike superfamily protein; CONTAINS InterPro DOMAIN/s WD40 repeat 2 (InterProIPR019782), WD40 repeatlikecontaining domain (InterProIPR011046), WD40repeatcontaining domain (InterProIPR017986), WD40/YVTN repeatlikecontaining domain (InterProIPR015943), WD40 repeat (InterProIPR001680), WD40 repeat, subgroup (InterProIPR019781), Gprotein beta WD40 repeat, region (InterProIPR02047…	transducin/WD40 domain
BnaA02g11510D	BnaA02G0151500ZS	Os01g0751600	AT5G50890	--	chrA02:6018798..6022733	alpha/beta	Hydrolases superfamily protein; BEST Arabidopsis thaliana protein match is
BnaA02g12130D	BnaA02G0156900ZS	Os06g0157700	AT1G65480	FT	chrA02:6375935..6379058	FLOWERING LOCUS T (FT); FUNCTIONS IN phosphatidylethanolamine binding, protein binding; INVOLVED IN photoperiodism, flowering, positive regulation of flower development, regulation of flower development; LOCATED IN nucleus, cytoplasm; EXPRESSED IN 14 plant structures; EXPRESSED DURING 7 growth stages; CONTAINS InterPro DOMAIN/s Phosphatidylethanolaminebinding, conserved site (InterProIPR001858), …	flowering locus T [Brassica napus] >gi|261873779|gb|ACY03401.1| flowering locus T [Brassica napus] >gi|402239766|gb|AFQ39834.1| flowering locus T variant 1 [Brassica nigra] >gi|402239768|gb|AFQ39835.1| flowering locus T variant 2 [Brassica nigra] >gi|402239770|gb|AFQ39836.1| flowering locus T variant 3 [Brassica juncea] >gi|402239772|gb|AFQ39837.1| flowering locus T variant 4 [Brassica juncea] >g…
BnaA02g12210D	BnaA02G0157700ZS	Os07g0134000	AT5G49630	AAP6	chrA02:6460610..6461415	amino acid permease 6 (AAP6); FUNCTIONS IN acidic amino acid transmembrane transporter activity, neutral amino acid transmembrane transporter activity, amino acid transmembrane transporter activity; INVOLVED IN response to water deprivation, response to salt stress, aspartate transport, tryptophan transport; LOCATED IN plasma membrane, membrane; EXPRESSED IN 22 plant structures; EXPRESSED DURING …	amino acid permease 6 [Brassica napus]
BnaA02g12260D	BnaA02G0158200ZS	Os03g0707600	AT2G01570	RGA	chrA02:6485637..6486225	REPRESSOR OF GA13 1 (RGA1); CONTAINS InterPro DOMAIN/s Transcriptional factor DELLA, Nterminal (InterProIPR021914), Transcription factor GRAS (InterProIPR005202); BEST Arabidopsis thaliana protein match is GRAS family transcription factor family protein (TAIRAT1G14920.1); Has 2724 Blast hits to 2666 proteins in 317 species Archae 0; Bacteria 6; Metazoa 0; Fungi 4; Plants 2709; Viruses 0; Other Eu…	GAI
BnaA02g12660D	BnaA02G0162400ZS	Os01g0690600	AT1G67000	--	chrA02:6814937..6821273	Protein kinase superfamily protein; FUNCTIONS IN protein serine/threonine kinase activity, protein kinase activity, kinase activity, ATP binding; INVOLVED IN protein amino acid phosphorylation; LOCATED IN endomembrane system; EXPRESSED IN stem; CONTAINS InterPro DOMAIN/s Protein kinase, ATP binding site (InterProIPR017441), Protein kinase, catalytic domain (InterProIPR000719), Serinethreonine/tyr…	probable receptor
BnaA02g12720D	BnaA02G0162700ZS	Os01g0690600	AT1G67000	--	chrA02:6837720..6839612	Protein kinase superfamily protein; FUNCTIONS IN protein serine/threonine kinase activity, protein kinase activity, kinase activity, ATP binding; INVOLVED IN protein amino acid phosphorylation; LOCATED IN endomembrane system; EXPRESSED IN stem; CONTAINS InterPro DOMAIN/s Protein kinase, ATP binding site (InterProIPR017441), Protein kinase, catalytic domain (InterProIPR000719), Serinethreonine/tyr…	receptor serine/threonine kinase PR5K, putative [Arabidopsis thaliana]
BnaA02g12740D	BnaA02G0162800ZS	Os01g0690600	AT1G67000	--	chrA02:6850544..6855026	Protein kinase superfamily protein; FUNCTIONS IN protein serine/threonine kinase activity, protein kinase activity, kinase activity, ATP binding; INVOLVED IN protein amino acid phosphorylation; LOCATED IN endomembrane system; EXPRESSED IN stem; CONTAINS InterPro DOMAIN/s Protein kinase, ATP binding site (InterProIPR017441), Protein kinase, catalytic domain (InterProIPR000719), Serinethreonine/tyr…	probable receptor
BnaA02g12820D	BnaA02G0163600ZS	Os01g0128300	AT1G67080	ABA4	chrA02:6925871..6927652	abscisic acid (ABA)deficient 4 (ABA4); INVOLVED IN abscisic acid biosynthetic process, regulation of superoxide anion generation, xanthophyll metabolic process, photoprotection; LOCATED IN PSII associated lightharvesting complex II, chloroplast envelope; EXPRESSED IN 23 plant structures; EXPRESSED DURING 13 growth stages; Has 723 Blast hits to 723 proteins in 64 species Archae 0; Bacteria 78; Met…	abscisic acid (aba)
BnaA02g13490D	-	Os01g0831200	AT3G51780	BAG4	chrA02:7425123..7425276	BCL2associated athanogene 4 (BAG4); CONTAINS InterPro DOMAIN/s Apoptosis regulator, Bcl2 protein, BAG (InterProIPR003103), Ubiquitin (InterProIPR000626), Ubiquitin supergroup (InterProIPR019955); BEST Arabidopsis thaliana protein match is BCL2associated athanogene 3 (TAIRAT5G07220.1); Has 30201 Blast hits to 17322 proteins in 780 species Archae 12; Bacteria 1396; Metazoa 17338; Fungi 3422; Plants…	Chain A, Crystal Structure Of Atbag4 >gi|508123769|pdb|4HWH|B Chain B, Crystal Structure Of Atbag4 >gi|508123770|pdb|4HWH|C Chain C, Crystal Structure Of Atbag4 >gi|508123771|pdb|4HWH|D Chain D, Crystal Structure Of Atbag4 >gi|508123772|pdb|4HWH|E Chain E, Crystal Structure Of Atbag4
BnaA02g13510D	BnaC02G0218700ZS	-	AT1G68000	PIS1	chrA02:7427385..7429480	phosphatidylinositol synthase 1 (PIS1); CONTAINS InterPro DOMAIN/s CDPalcohol phosphatidyltransferase (InterProIPR000462), CDPdiacylglycerolinositol 3phosphatidyltransferase, eukaryote (InterProIPR014387); BEST Arabidopsis thaliana protein match is probable CDPdiacylglycerolinositol 3phosphatidyltransferase 2 (TAIRAT4G38570.1); Has 2907 Blast hits to 2907 proteins in 1088 species Archae 25; Bacte…	phosphatidylinositol synthase [Brassica napus]
BnaA02g13770D	BnaA02G0173200ZS	Os01g0512100	AT1G68370	ATJ15	chrA02:7580678..7582689	ALTERED RESPONSE TO GRAVITY 1 (ARG1); CONTAINS InterPro DOMAIN/s Molecular chaperone, heat shock protein, Hsp40, DnaJ (InterProIPR015609), Heat shock protein DnaJ, Nterminal (InterProIPR001623), Heat shock protein DnaJ (InterProIPR003095), Heat shock protein DnaJ, conserved site (InterProIPR018253); BEST Arabidopsis thaliana protein match is ARG1like 1 (TAIRAT1G24120.1); Has 24672 Blast hits to 2…	DnaJ
BnaA02g13870D	BnaA02G0174200ZS	-	AT1G68480	JAG	chrA02:7665492..7667213	JAGGED (JAG); CONTAINS InterPro DOMAIN/s Zinc finger, C2H2like (InterProIPR015880), Zinc finger, C2H2type (InterProIPR007087); BEST Arabidopsis thaliana protein match is C2H2 and C2HC zinc fingers superfamily protein (TAIRAT1G13400.1); Has 723 Blast hits to 723 proteins in 72 species Archae 0; Bacteria 6; Metazoa 56; Fungi 19; Plants 626; Viruses 0; Other Eukaryotes 16 (source NCBI BLink).	zinc finger protein JAGGED [Arabidopsis thaliana] >gi|75324671|sp|Q6S591.1|JAG_ARATH RecName
BnaA02g14010D	BnaA02G0176600ZS	Os03g0706500	AT1G68800	TCP12	chrA02:7832017..7833120	TCP domain protein 12 (TCP12); CONTAINS InterPro DOMAIN/s Transcription factor, TCP (InterProIPR005333), CYC/TB1, R domain (InterProIPR017888), Transcription factor TCP subgroup (InterProIPR017887); BEST Arabidopsis thaliana protein match is TCP family transcription factor (TAIRAT1G67260.1); Has 30201 Blast hits to 17322 proteins in 780 species Archae 12; Bacteria 1396; Metazoa 17338; Fungi 3422;…	transcription factor TCP12 [Arabidopsis thaliana] >gi|122249601|sp|A0AQW4.1|TCP12_ARATH RecName
BnaA02g14860D	BnaA02G0187700ZS	Os02g0134200	AT1G70420	--	chrA02:8518344..8519224	Protein of unknown function (DUF1645); CONTAINS InterPro DOMAIN/s	Protein of unknown function DUF1645 (InterPro
BnaA02g14950D	BnaA02G0188600ZS	-	AT1G70510	KNAT2	chrA02:8569078..8574265	KNOTTEDlike from Arabidopsis thaliana 2 (KNAT2); FUNCTIONS IN sequencespecific DNA binding transcription factor activity; INVOLVED IN response to ethylene stimulus, cytokinin mediated signaling pathway, specification of carpel identity; LOCATED IN nucleus; EXPRESSED IN 16 plant structures; EXPRESSED DURING 6 growth stages; CONTAINS InterPro DOMAIN/s KNOX2 (InterProIPR005541), ELK (InterProIPR0055…	ATK1 [Arabidopsis thaliana] >gi|984048|emb|CAA57121.1| ATK1 [Arabidopsis thaliana]
BnaA02g14990D	BnaA02G0189000ZS	-	AT1G70560	TAA1	chrA02:8623348..8626071	tryptophan aminotransferase of Arabidopsis 1 (TAA1); CONTAINS InterPro DOMAIN/s Pyridoxal phosphatedependent transferase, major domain (InterProIPR015424), Pyridoxal phosphatedependent transferase, major region, subdomain 1 (InterProIPR015421), Allinase, Cterminal (InterProIPR006948), Pyridoxal phosphatedependent transferase, major region, subdomain 2 (InterProIPR015422); BEST Arabidopsis thalian…	unnamed protein product [Thellungiella halophila]
BnaA02g15930D	-	Os02g0154200	AT1G72300	PSYR1	chrA02:9401886..9405120	Leucinerich receptorlike protein kinase family protein; CONTAINS InterPro DOMAIN/s Protein kinase, ATP binding site (InterProIPR017441), Serine/threonineprotein kinase domain (InterProIPR002290), Leucinerich repeatcontaining Nterminal domain, type 2 (InterProIPR013210), Leucinerich repeat (InterProIPR001611), Serine/threonineprotein kinaselike domain (InterProIPR017442), Protein kinaselike domain…	tyrosinesulfated glycopeptide receptor 1 [Arabidopsis thaliana] >gi|75333482|sp|Q9C7S5.1|PSYR1_ARATH RecName Full=Tyrosinesulfated glycopeptide receptor 1 >gi|12323670|gb|AAG51803.1|AC067754_19 leucinerich receptorlike protein kinase, putative; 8491181624 [Arabidopsis thaliana] >gi|19423988|gb|AAL87278.1| putative leucinerich receptor protein kinase [Arabidopsis thaliana] >gi|22136976|gb|AAM91717…
BnaA02g16500D	BnaA02G0207700ZS	-	AT1G73590	PIN1	chrA02:9826774..9829774	PINFORMED 1 (PIN1); FUNCTIONS IN transporter activity; INVOLVED IN in 14 processes; LOCATED IN apical part of cell, plasma membrane, membrane, basal plasma membrane, cytoplasm; EXPRESSED IN 25 plant structures; EXPRESSED DURING 13 growth stages; CONTAINS InterPro DOMAIN/s Auxin efflux carrier, subgroup (InterProIPR014024), Auxin efflux carrier (InterProIPR004776); BEST Arabidopsis thaliana protei…	PIN
BnaA02g17120D	-	-	AT1G75080	BZR1	chrA02:10272628..10272805	BRASSINAZOLERESISTANT 1 (BZR1); CONTAINS InterPro DOMAIN/s BZR1, transcriptional repressor (InterProIPR008540); BEST Arabidopsis thaliana protein match is Brassinosteroid signalling positive regulator (BZR1) family protein (TAIRAT1G19350.3); Has 35333 Blast hits to 34131 proteins in 2444 species Archae 798; Bacteria 22429; Metazoa 974; Fungi 991; Plants 531; Viruses 0; Other Eukaryotes 9610 (sour…	PREDICTED
BnaA02g17130D	-	-	AT1G75080	BZR1	chrA02:10272920..10273572	BRASSINAZOLERESISTANT 1 (BZR1); CONTAINS InterPro DOMAIN/s BZR1, transcriptional repressor (InterProIPR008540); BEST Arabidopsis thaliana protein match is Brassinosteroid signalling positive regulator (BZR1) family protein (TAIRAT1G19350.3); Has 35333 Blast hits to 34131 proteins in 2444 species Archae 798; Bacteria 22429; Metazoa 974; Fungi 991; Plants 531; Viruses 0; Other Eukaryotes 9610 (sour…	unknown protein; 17658
BnaA02g18100D	BnaA02G0221500ZS	-	AT1G76420	NAC031	chrA02:10942889..10944735	CUP SHAPED COTYLEDON3 (CUC3); CONTAINS InterPro DOMAIN/s	No apical meristem (NAM) protein (InterPro
BnaA02g18150D	BnaA02G0222100ZS	-	AT1G76520	--	chrA02:10990305..10991130	Auxin efflux carrier family protein; FUNCTIONS IN auxinhydrogen symporter activity; INVOLVED IN auxin polar transport, transmembrane transport; LOCATED IN endomembrane system, integral to membrane; EXPRESSED IN 22 plant structures; EXPRESSED DURING 13 growth stages; CONTAINS InterPro DOMAIN/s Auxin efflux carrier (InterProIPR004776); BEST Arabidopsis thaliana protein match is Auxin efflux carrier…	unknown [Arabidopsis thaliana]
BnaA02g18610D	BnaA02G0228500ZS	Os02g0770800	AT1G77760	NIA1	chrA02:11369276..11377374	nitrate reductase 1 (NIA1); FUNCTIONS IN nitrate reductase activity, protein binding; INVOLVED IN nitric oxide biosynthetic process, nitrate assimilation, response to light stimulus; LOCATED IN cytosol; EXPRESSED IN 24 plant structures; EXPRESSED DURING 13 growth stages; CONTAINS InterPro DOMAIN/s Cytochrome b5, hemebinding site (InterProIPR018506), Nitrate reductase NADH dependent (InterProIPR01…	nitrate reductase [NADH] 1 [Arabidopsis thaliana] >gi|21431787|sp|P11832.3|NIA1_ARATH RecName
BnaA02g19020D	BnaA02G0233100ZS	Os01g0203000	AT1G78700	BEH4	chrA02:11750750..11752921	BES1/BZR1 homolog 4 (BEH4); FUNCTIONS IN transcription regulator activity; INVOLVED IN biological_process unknown; LOCATED IN cellular_component unknown; EXPRESSED IN 23 plant structures; EXPRESSED DURING 13 growth stages; CONTAINS InterPro DOMAIN/s BZR1, transcriptional repressor (InterProIPR008540); BEST Arabidopsis thaliana protein match is BES1/BZR1 homolog 3 (TAIRAT4G18890.1); Has 3228 Blast…	BES1/BZR1 homolog 4 [Arabidopsis thaliana] >gi|61211694|sp|Q9ZV88.1|BEH4_ARATH RecName
BnaA02g21010D	-	-	AT4G04885	PCFS4	chrA02:13311830..13312082	PCF11Psimilar protein 4 (PCFS4); FUNCTIONS IN zinc ion binding; INVOLVED IN positive regulation of flower development, mRNA polyadenylation; LOCATED IN nucleus, cytoplasm; EXPRESSED IN shoot apical meristem, sepal, gynoecium, stamen, leaf; CONTAINS InterPro DOMAIN/s Protein of unknown function DUF618 (InterProIPR006903), RNA polymerase II, large subunit, CTD (InterProIPR006569), Zinc finger, C2H2…	contains similarity to human PCF11p homolog (GB
BnaA02g22030D	BnaA02G0271000ZS	Os10g0513200	AT4G10380	NIP5-1	chrA02:14463022..14466088	NOD26like intrinsic protein 5;1 (NIP5;1); CONTAINS InterPro DOMAIN/s Major intrinsic protein, conserved site (InterProIPR022357), Major intrinsic protein (InterProIPR000425); BEST Arabidopsis thaliana protein match is NOD26like intrinsic protein 6;1 (TAIRAT1G80760.1); Has 10572 Blast hits to 10477 proteins in 2169 species Archae 110; Bacteria 5205; Metazoa 1362; Fungi 448; Plants 2368; Viruses 0;…	putative aquaporin NIP5
BnaA02g22470D	-	-	AT4G30270	XTH24	chrA02:15006338..15008337	xyloglucan endotransglucosylase/hydrolase 24 (XTH24); FUNCTIONS IN hydrolase activity, acting on glycosyl bonds, xyloglucanxyloglucosyl transferase activity; INVOLVED IN aging, response to gibberellin stimulus, gibberellic acid mediated signaling pathway, response to brassinosteroid stimulus, planttype cell wall loosening; LOCATED IN cell wall, plasma membrane, cytoplasm, planttype cell wall; EXP…	meristem
BnaA02g24140D	BnaA02G0295800ZS	Os01g0614900	AT5G45900	ATG7	chrA02:17485494..17488861	AUTOPHAGY 7 (APG7); FUNCTIONS IN APG8 activating enzyme activity; INVOLVED IN autophagy, protein amino acid lipidation, leaf senescence, aging; LOCATED IN cytoplasm; EXPRESSED IN 23 plant structures; EXPRESSED DURING 15 growth stages; CONTAINS InterPro DOMAIN/s E1like proteinactivating enzyme Gsa7p/Apg7p (InterProIPR006285), UBA/THIFtype NAD/FAD binding fold (InterProIPR000594), Molybdenum cofact…	ubiquitin
BnaA02g24210D	BnaA02G0296700ZS	-	AT5G45980	WOX8	chrA02:17585229..17586823	WUSCHEL related homeobox 8 (WOX8); CONTAINS InterPro DOMAIN/s Homeobox (InterProIPR001356), Homeodomainlike (InterProIPR009057); BEST Arabidopsis thaliana protein match is homeobox3 (TAIRAT2G33880.1); Has 568 Blast hits to 538 proteins in 48 species Archae 0; Bacteria 0; Metazoa 0; Fungi 0; Plants 568; Viruses 0; Other Eukaryotes 0 (source NCBI BLink).	WUSCHEL
BnaA02g24230D	BnaA02G0296900ZS	Os02g0134300	AT5G46030	--	chrA02:17607781..17608914	unknown protein; CONTAINS InterPro DOMAIN/s Protein of unknown function DUF701, zincbinding putative (InterProIPR007808); Has 30201 Blast hits to 17322 proteins in 780 species Archae 12; Bacteria 1396; Metazoa 17338; Fungi 3422; Plants 5037; Viruses 0; Other Eukaryotes 2996 (source NCBI BLink).	transcription elongation factor 1
BnaA02g24400D	BnaA02G0298900ZS	Os06g0196600	AT5G46290	KAS1	chrA02:17765211..17767960	3ketoacylacyl carrier protein synthase I (KAS I); FUNCTIONS IN transferase activity, transferring acyl groups other than aminoacyl groups, fatty acid synthase activity, catalytic activity; INVOLVED IN biosynthetic process, metabolic process, fatty acid biosynthetic process; LOCATED IN chloroplast, chloroplast stroma, membrane, chloroplast envelope; EXPRESSED IN 23 plant structures; EXPRESSED DURI…	betaketoacyl[acyl carrier protein] synthase I [Arabidopsis thaliana] >gi|20141399|sp|P52410.2|KASC1_ARATH RecName Full=3oxoacyl[acylcarrierprotein] synthase I, chloroplastic; AltName Full=BetaketoacylACP synthase I; Short=KAS I; Flags Precursor >gi|10177710|dbj|BAB11084.1| 3oxoacyl[acylcarrierprotein] synthase I precursor [Arabidopsis thaliana] >gi|14335164|gb|AAK59862.1| AT5g46290/MPL12_7 [Arabi…
BnaA02g26590D	BnaA02G0325100ZS	Os03g0709100	AT2G02850	ARPN	chrA02:19633840..19635233	plantacyanin (ARPN); FUNCTIONS IN electron carrier activity, copper ion binding; INVOLVED IN pollination, anther development; LOCATED IN middle lamellacontaining extracellular matrix, apoplast; EXPRESSED IN 21 plant structures; EXPRESSED DURING 9 growth stages; CONTAINS InterPro DOMAIN/s Plastocyaninlike (InterProIPR003245), Cupredoxin (InterProIPR008972); BEST Arabidopsis thaliana protein match …	predicted protein [Arabidopsis lyrata subsp. lyrata] >gi|297322680|gb|EFH53101.1| predicted protein [Arabidopsis lyrata subsp. lyrata]
BnaA02g26730D	BnaA02G0326500ZS	-	AT5G67100	POLA	chrA02:19734261..19740658	INCURVATA2 (ICU2); FUNCTIONS IN DNAdirected DNA polymerase activity; INVOLVED IN negative regulation of flower development, leaf morphogenesis; LOCATED IN nucleus; EXPRESSED IN 19 plant structures; EXPRESSED DURING 13 growth stages; CONTAINS InterPro DOMAIN/s DNA polymerase, family B (InterProIPR022762), DNAdirected DNA polymerase, family B, exonuclease domain (InterProIPR006133), DNAdirected DNA…	DNA polymerase alpha catalytic subunit [Arabidopsis thaliana] >gi|363548407|sp|Q9FHA3.2|DPOLA_ARATH RecName
BnaA02g26930D	BnaA02G0314500ZS	Os01g0643600	AT2G01430	ATHB-17	chrA02:19862769..19865194	homeoboxleucine zipper protein 17 (HB17); FUNCTIONS IN sequencespecific DNA binding transcription factor activity; INVOLVED IN regulation of transcription, DNAdependent, regulation of transcription; LOCATED IN nucleus; CONTAINS InterPro DOMAIN/s Homeobox, conserved site (InterProIPR017970), Homeobox (InterProIPR001356), Homeodomainlike (InterProIPR009057), Leucine zipper, homeoboxassociated (Inte…	homeobox
BnaA02g26940D	BnaA02G0314300ZS	-	AT2G01420	PIN4	chrA02:19881325..19884387	PINFORMED 4 (PIN4); FUNCTIONS IN auxinhydrogen symporter activity, transporter activity; INVOLVED IN root development, pattern specification process, auxin polar transport; LOCATED IN endomembrane system, integral to membrane; EXPRESSED IN 27 plant structures; EXPRESSED DURING 14 growth stages; CONTAINS InterPro DOMAIN/s Auxin efflux carrier, subgroup (InterProIPR014024), Auxin efflux carrier (In…	auxin efflux carrier component 4 [Arabidopsis thaliana] >gi|7109715|gb|AAF36769.1| auxin transporter splice variant b [Arabidopsis thaliana] >gi|20197401|gb|AAC67319.2| putative auxin transport protein [Arabidopsis thaliana] >gi|20197591|gb|AAM15143.1| putative auxin transport protein [Arabidopsis thaliana] >gi|330250354|gb|AEC05448.1| auxin efflux carrier component 4 [Arabidopsis thaliana]
BnaA02g27800D	BnaA02G0335400ZS	Os01g0907900	AT3G26120	TEL1	chrA02:20532817..20535637	terminal EAR1like 1 (TEL1); FUNCTIONS IN RNA binding, nucleotide binding, nucleic acid binding; EXPRESSED IN primary root apical meristem, cotyledon primordium, shoot apical meristem, floral meristem, embryonic shoot apical meristem; EXPRESSED DURING D bilateral stage, E expanded cotyledon stage; CONTAINS InterPro DOMAIN/s RNA recognition motif, RNP1 (InterProIPR000504), RNA recognition motif 2 (…	unnamed protein product [Arabidopsis thaliana]
BnaA02g28290D	BnaA02G0339400ZS	Os04g0395600	AT3G26810	AFB2	chrA02:20842540..20845464	auxin signaling Fbox 2 (AFB2); FUNCTIONS IN ubiquitinprotein ligase activity, auxin binding; INVOLVED IN stamen development, pollen maturation, response to molecule of bacterial origin; LOCATED IN plasma membrane; EXPRESSED IN 26 plant structures; EXPRESSED DURING 14 growth stages; CONTAINS InterPro DOMAIN/s Fbox domain, cyclinlike (InterProIPR001810); BEST Arabidopsis thaliana protein match is a…	auxin signaling F
BnaA02g29460D	-	-	AT5G06250	--	chrA02:21524824..21526087	AP2/B3	like transcriptional factor family protein; CONTAINS InterPro DOMAIN/s
BnaA02g29470D	BnaA02G0350000ZS	-	AT3G28860	ABCB19	chrA02:21527798..21528239	ATP binding cassette subfamily B19 (ABCB19); FUNCTIONS IN ATPase activity, coupled to transmembrane movement of substances, auxin efflux transmembrane transporter activity; INVOLVED IN in 14 processes; LOCATED IN plasma membrane; EXPRESSED IN 28 plant structures; EXPRESSED DURING 13 growth stages; CONTAINS InterPro DOMAIN/s ATPase, AAA+ type, core (InterProIPR003593), ABC transporterlike (InterPr…	putative P
BnaA02g30320D	-	-	AT5G13930	CHS	chrA02:21961765..21963075	TRANSPARENT TESTA 4 (TT4); FUNCTIONS IN naringeninchalcone synthase activity; INVOLVED IN in 11 processes; LOCATED IN planttype vacuole membrane, endoplasmic reticulum, nucleus; EXPRESSED IN 22 plant structures; EXPRESSED DURING 14 growth stages; CONTAINS InterPro DOMAIN/s Chalcone/stilbene synthase, Nterminal (InterProIPR001099), Thiolaselike (InterProIPR016039), Polyketide synthase, type III (I…	chalcone synthase [Fourraea alpina]
BnaA02g30340D	-	-	AT5G13930	CHS	chrA02:21984480..21984810	TRANSPARENT TESTA 4 (TT4); FUNCTIONS IN naringeninchalcone synthase activity; INVOLVED IN in 11 processes; LOCATED IN planttype vacuole membrane, endoplasmic reticulum, nucleus; EXPRESSED IN 22 plant structures; EXPRESSED DURING 14 growth stages; CONTAINS InterPro DOMAIN/s Chalcone/stilbene synthase, Nterminal (InterProIPR001099), Thiolaselike (InterProIPR016039), Polyketide synthase, type III (I…	chalcone synthase [Arabis auriculata]
BnaA02g30470D	BnaA02G0364200ZS	-	AT5G48880	KAT5	chrA02:22042463..22045797	peroxisomal 3ketoacylCoA thiolase 2; FUNCTIONS IN transferase activity, transferring acyl groups other than aminoacyl groups, catalytic activity, acetylCoA Cacyltransferase activity; INVOLVED IN fatty acid oxidation; LOCATED IN peroxisome; EXPRESSED IN 22 plant structures; EXPRESSED DURING 14 growth stages; CONTAINS InterPro DOMAIN/s Thiolase (InterProIPR002155), Thiolase, active site (InterProIP…	KAT5/PKT1/PKT2 peroxisomal 3
BnaA02g32110D	-	-	AT5G25220	KNAT3	chrA02:23108586..23111116	KNOTTED1like homeobox gene 3 (KNAT3); FUNCTIONS IN transcription activator activity, sequencespecific DNA binding transcription factor activity; INVOLVED IN response to light stimulus, detection of cytokinin stimulus, cellular response to cytokine stimulus; LOCATED IN cytosol, nucleus; EXPRESSED IN 35 plant structures; EXPRESSED DURING 13 growth stages; CONTAINS InterPro DOMAIN/s ELK (InterProIPR…	homeobox protein knotted
BnaA02g33080D	BnaC02G0528700ZS	-	AT5G61960	ML1	chrA02:23686643..23689522	MEI2like protein 1 (ML1); CONTAINS InterPro DOMAIN/s RNA recognition motif, RNP1 (InterProIPR000504), RNA recognition motif 2 (InterProIPR007201), Nucleotidebinding, alphabeta plait (InterProIPR012677); BEST Arabidopsis thaliana protein match is MEI2like 4 (TAIRAT5G07290.1); Has 4583 Blast hits to 4209 proteins in 289 species Archae 0; Bacteria 6; Metazoa 2486; Fungi 644; Plants 914; Viruses 0; O…	Mei2
BnaA02g33090D	-	-	AT5G61960	ML1	chrA02:23689594..23693777	MEI2like protein 1 (ML1); CONTAINS InterPro DOMAIN/s RNA recognition motif, RNP1 (InterProIPR000504), RNA recognition motif 2 (InterProIPR007201), Nucleotidebinding, alphabeta plait (InterProIPR012677); BEST Arabidopsis thaliana protein match is MEI2like 4 (TAIRAT5G07290.1); Has 4583 Blast hits to 4209 proteins in 289 species Archae 0; Bacteria 6; Metazoa 2486; Fungi 644; Plants 914; Viruses 0; O…	Mei2
BnaA02g33230D	BnaA02G0397400ZS	-	AT5G62165	AGL42	chrA02:23787372..23790223	AGAMOUSlike 42 (AGL42); FUNCTIONS IN sequencespecific DNA binding transcription factor activity; INVOLVED IN regulation of transcription, DNAdependent; LOCATED IN nucleus; EXPRESSED IN 17 plant structures; EXPRESSED DURING 8 growth stages; CONTAINS InterPro DOMAIN/s Transcription factor, MADSbox (InterProIPR002100), Transcription factor, Kbox (InterProIPR002487); BEST Arabidopsis thaliana protein…	protein AGAMOUS
BnaA02g34310D	BnaA02G0409400ZS	Os08g0422600	AT5G64680	--	chrA02:24486829..24488130	unknown protein; FUNCTIONS IN	molecular_function unknown; INVOLVED IN
BnaA02g34870D	BnaA02G0419900ZS	-	AT5G65980	--	chrA02:24776251..24778440	Auxin efflux carrier family protein; FUNCTIONS IN auxinhydrogen symporter activity; INVOLVED IN auxin polar transport, transmembrane transport; LOCATED IN endomembrane system, integral to membrane; CONTAINS InterPro DOMAIN/s Auxin efflux carrier (InterProIPR004776); BEST Arabidopsis thaliana protein match is Auxin efflux carrier family protein (TAIRAT2G17500.4); Has 1807 Blast hits to 1807 protei…	predicted protein [Arabidopsis lyrata subsp. lyrata] >gi|297312615|gb|EFH43039.1| predicted protein [Arabidopsis lyrata subsp. lyrata]
BnaA02g35830D	-	Os07g0108900	AT1G69120	AP1	chrA02_random:545402..549296	APETALA1 (AP1); CONTAINS InterPro DOMAIN/s Transcription factor, MADSbox (InterProIPR002100), Transcription factor, Kbox (InterProIPR002487); BEST Arabidopsis thaliana protein match is Kbox region and MADSbox transcription factor family protein (TAIRAT1G26310.1); Has 8031 Blast hits to 8015 proteins in 981 species Archae 10; Bacteria 56; Metazoa 785; Fungi 329; Plants 6623; Viruses 2; Other Eukar…	RecName
BnaA02g36550D	-	Os04g0663600	AT2G17950	WUS	chrA02_random:1033781..1035437	WUSCHEL (WUS); CONTAINS InterPro DOMAIN/s Homeobox (InterProIPR001356), Homeodomainlike (InterProIPR009057); BEST Arabidopsis thaliana protein match is WUSCHEL related homeobox 1 (TAIRAT3G18010.1); Has 617 Blast hits to 617 proteins in 63 species Archae 0; Bacteria 0; Metazoa 29; Fungi 2; Plants 575; Viruses 0; Other Eukaryotes 11 (source NCBI BLink).	WUSCHEL protein [Arabidopsis thaliana]
BnaA03g00460D	BnaA03G0004000ZS	Os01g0142300	AT5G01220	SQD2	chrA03:162550..165893	sulfoquinovosyldiacylglycerol 2 (SQD2); FUNCTIONS IN UDPglycosyltransferase activity, UDPsulfoquinovoseDAG sulfoquinovosyltransferase activity, transferase activity, transferring glycosyl groups; INVOLVED IN cellular response to phosphate starvation, sulfolipid biosynthetic process, glycolipid biosynthetic process; LOCATED IN chloroplast, chloroplast envelope; EXPRESSED IN 22 plant structures; EX…	predicted protein [Arabidopsis lyrata subsp. lyrata] >gi|297316775|gb|EFH47197.1| predicted protein [Arabidopsis lyrata subsp. lyrata]
BnaA03g01020D	BnaA03G0011400ZS	-	AT5G03680	PTL	chrA03:441317..444123	PETAL LOSS (PTL); CONTAINS InterPro DOMAIN/s SANT, DNAbinding (InterProIPR001005), MYBlike (InterProIPR017877); BEST Arabidopsis thaliana protein match is Homeodomainlike superfamily protein (TAIRAT3G10000.1); Has 1269 Blast hits to 922 proteins in 144 species Archae 0; Bacteria 109; Metazoa 238; Fungi 32; Plants 703; Viruses 29; Other Eukaryotes 158 (source NCBI BLink).	trihelix transcription factor PTL [Arabidopsis thaliana] >gi|75311735|sp|Q9LZS0.1|PTL_ARATH RecName
BnaA03g01030D	BnaA03G0011700ZS	Os02g0527600	AT5G03730	CTR1	chrA03:446439..451653	CONSTITUTIVE TRIPLE RESPONSE 1 (CTR1); CONTAINS InterPro DOMAIN/s Protein kinase, ATP binding site (InterProIPR017441), Serine/threonineprotein kinase domain (InterProIPR002290), Serinethreonine/tyrosineprotein kinase (InterProIPR001245), Protein kinaselike domain (InterProIPR011009), Serine/threonineprotein kinase, active site (InterProIPR008271), Protein kinase, catalytic domain (InterProIPR000…	unnamed protein product [Thellungiella halophila]
BnaA03g01050D	BnaA03G0012000ZS	-	AT5G03790	ATHB-51	chrA03:468027..469523	homeobox 51 (HB51); FUNCTIONS IN sequencespecific DNA binding, DNA binding, sequencespecific DNA binding transcription factor activity; INVOLVED IN in 6 processes; LOCATED IN nucleus; EXPRESSED IN 14 plant structures; EXPRESSED DURING 6 growth stages; CONTAINS InterPro DOMAIN/s Homeobox, conserved site (InterProIPR017970), Homeobox (InterProIPR001356), Homeodomainlike (InterProIPR009057), Helixtu…	homeodomain
BnaA03g01830D	BnaA03G0022200ZS	-	AT5G06070	RBE	chrA03:855540..856209	RABBIT EARS (RBE); CONTAINS InterPro DOMAIN/s Zinc finger, C2H2like (InterProIPR015880), Zinc finger, C2H2type (InterProIPR007087); BEST Arabidopsis thaliana protein match is zincfinger protein 10 (TAIRAT2G37740.1); Has 30201 Blast hits to 17322 proteins in 780 species Archae 12; Bacteria 1396; Metazoa 17338; Fungi 3422; Plants 5037; Viruses 0; Other Eukaryotes 2996 (source NCBI BLink).	unnamed protein product [Arabidopsis thaliana] >gi|21618117|gb|AAM67167.1| unknown [Arabidopsis thaliana]
BnaA03g02330D	BnaA03G0030500ZS	-	AT5G08070	TCP17	chrA03:1063872..1064869	TCP domain protein 17 (TCP17); CONTAINS InterPro DOMAIN/s Transcription factor, TCP (InterProIPR005333), Transcription factor TCP subgroup (InterProIPR017887); BEST Arabidopsis thaliana protein match is TEOSINTE BRANCHED 1, cycloidea and PCF transcription factor 5 (TAIRAT5G60970.1); Has 1349 Blast hits to 1349 proteins in 277 species Archae 0; Bacteria 0; Metazoa 0; Fungi 0; Plants 1349; Viruses …	transcription factor TCP17 [Arabidopsis thaliana] >gi|75174021|sp|Q9LEZ9.1|TCP17_ARATH RecName
BnaA03g02440D	BnaA03G0031900ZS	Os10g0486600	AT5G08290	YLS8	chrA03:1113281..1116985	YELLOWLEAFSPECIFIC GENE 8 (YLS8); CONTAINS InterPro DOMAIN/s Thioredoxin fold (InterProIPR012335), mRNA splicing factor, thioredoxinlike U5 snRNP (InterProIPR004123), Thioredoxinlike fold (InterProIPR012336); BEST Arabidopsis thaliana protein match is mRNA splicing factor, thioredoxinlike U5 snRNP (TAIRAT3G24730.1); Has 564 Blast hits to 564 proteins in 220 species Archae 0; Bacteria 0; Metazoa 2…	Thioredoxin
BnaA03g02820D	BnaA03G0039200ZS	-	AT5G10140	FLC	chrA03:1360970..1364359	FLOWERING LOCUS C (FLC); CONTAINS InterPro DOMAIN/s Transcription factor, MADSbox (InterProIPR002100), Transcription factor, Kbox (InterProIPR002487); BEST Arabidopsis thaliana protein match is Kbox region and MADSbox transcription factor family protein (TAIRAT1G77080.4); Has 1807 Blast hits to 1807 proteins in 277 species Archae 0; Bacteria 0; Metazoa 736; Fungi 347; Plants 385; Viruses 0; Other…	flowering locus C [Brassica rapa] >gi|72255614|gb|AAZ66932.1| 117M18_13 [Brassica rapa]
BnaA03g03040D	BnaA03G0041600ZS	Os01g0116600	AT5G10630	--	chrA03:1466245..1469438	Translation elongation factor EF1A/initiation factor IF2gamma family protein; FUNCTIONS IN GTP binding, translation elongation factor activity, GTPase activity, zinc ion binding; INVOLVED IN biological_process unknown; LOCATED IN intracellular; EXPRESSED IN 24 plant structures; EXPRESSED DURING 14 growth stages; CONTAINS InterPro DOMAIN/s Translation elongation factor EFTu/EF1A, Cterminal (InterP…	putative translation elongation factor 2EF1A / eIF
BnaA03g03190D	BnaC03G0049600ZS	-	AT5G11060	KNAT4	chrA03:1539764..1542572	KNOTTED1like homeobox gene 4 (KNAT4); FUNCTIONS IN transcription activator activity, sequencespecific DNA binding transcription factor activity; INVOLVED IN response to light stimulus; LOCATED IN cytosol, nucleus, cytoplasm; EXPRESSED IN 30 plant structures; EXPRESSED DURING 14 growth stages; CONTAINS InterPro DOMAIN/s ELK (InterProIPR005539), KNOX1 (InterProIPR005540), Homeobox (InterProIPR00135…	KNAT4 homeobox protein [Arabidopsis lyrata subsp. lyrata] >gi|297317289|gb|EFH47711.1| KNAT4 homeobox protein [Arabidopsis lyrata subsp. lyrata]
BnaA03g03350D	BnaA03G0044000ZS	Os01g0610300	AT5G11470	--	chrA03:1610995..1614659	bromoadjacent homology (BAH) domaincontaining protein; FUNCTIONS IN DNA binding, nucleic acid binding; INVOLVED IN biological_process unknown; LOCATED IN cellular_component unknown; EXPRESSED IN 9 plant structures; EXPRESSED DURING 4 anthesis, C globular stage, petal differentiation and expansion stage, E expanded cotyledon stage, D bilateral stage; CONTAINS InterPro DOMAIN/s RNA recognition moti…	bromo
BnaA03g03410D	BnaA03G0044700ZS	Os01g0229300	AT5G11530	EMF1	chrA03:1646524..1650402	embryonic flower 1 (EMF1); Has 1807 Blast hits to 1807 proteins in 277 species	Archae
BnaA03g04480D	BnaA10G0219600ZS	Os11g0135000	AT5G13750	ZIFL1	chrA03:2098812..2101709	zinc induced facilitatorlike 1 (ZIFL1); FUNCTIONS IN tetracyclinehydrogen antiporter activity; INVOLVED IN response to karrikin; LOCATED IN integral to membrane; EXPRESSED IN 24 plant structures; EXPRESSED DURING 15 growth stages; CONTAINS InterPro DOMAIN/s Major facilitator superfamily (InterProIPR020846), Tetracycline resistance protein, TetA (InterProIPR001958), Major facilitator superfamily M…	zinc induced facilitator
BnaA03g04590D	-	-	AT5G13930	CHS	chrA03:2138890..2140466	TRANSPARENT TESTA 4 (TT4); FUNCTIONS IN naringeninchalcone synthase activity; INVOLVED IN in 11 processes; LOCATED IN planttype vacuole membrane, endoplasmic reticulum, nucleus; EXPRESSED IN 22 plant structures; EXPRESSED DURING 14 growth stages; CONTAINS InterPro DOMAIN/s Chalcone/stilbene synthase, Nterminal (InterProIPR001099), Thiolaselike (InterProIPR016039), Polyketide synthase, type III (I…	chalcone synthase 1 protein [Brassica rapa subsp. rapa]
BnaA03g04650D	BnaA03G0056500ZS	-	AT5G14010	KNU	chrA03:2167839..2168340	KNUCKLES (KNU); FUNCTIONS IN sequencespecific DNA binding transcription factor activity, zinc ion binding, nucleic acid binding; INVOLVED IN floral meristem determinacy, regulation of transcription, regulation of flower development; LOCATED IN intracellular, chloroplast; CONTAINS InterPro DOMAIN/s Zinc finger, C2H2type (InterProIPR007087); BEST Arabidopsis thaliana protein match is zinc finger pr…	Uncharacterized protein TCM_017291 [Theobroma cacao] >gi|508710994|gb|EOY02891.1| Uncharacterized protein TCM_017291 [Theobroma cacao]
BnaA03g05320D	-	-	AT5G15230	GASA4	chrA03:2452555..2453791	GAST1 protein homolog 4 (GASA4); FUNCTIONS IN molecular_function unknown; INVOLVED IN response to gibberellin stimulus, gibberellic acid mediated signaling pathway; LOCATED IN endomembrane system; EXPRESSED IN 23 plant structures; EXPRESSED DURING 14 growth stages; CONTAINS InterPro DOMAIN/s Gibberellin regulated protein (InterProIPR003854); BEST Arabidopsis thaliana protein match is Gibberellinr…	gibberellin
BnaA03g05650D	BnaA03G0064900ZS	Os03g0753100	AT5G15800	1-Sep	chrA03:2562110..2564783	SEPALLATA1 (SEP1); FUNCTIONS IN DNA binding, sequencespecific DNA binding transcription factor activity; INVOLVED IN flower development, ovule development; LOCATED IN nucleus; EXPRESSED IN 12 plant structures; EXPRESSED DURING 6 growth stages; CONTAINS InterPro DOMAIN/s Transcription factor, MADSbox (InterProIPR002100), Transcription factor, Kbox (InterProIPR002487); BEST Arabidopsis thaliana pro…	MADS
BnaA03g06090D	BnaA03G0070300ZS	-	AT5G16530	PIN8	chrA03:2745961..2748218	PINFORMED 5 (PIN5); CONTAINS InterPro DOMAIN/s Auxin efflux carrier, subgroup (InterProIPR014024), Auxin efflux carrier (InterProIPR004776); BEST Arabidopsis thaliana protein match is Auxin efflux carrier family protein (TAIRAT5G15100.1); Has 2169 Blast hits to 1907 proteins in 543 species Archae 24; Bacteria 1096; Metazoa 104; Fungi 0; Plants 651; Viruses 0; Other Eukaryotes 294 (source NCBI BLi…	auxin transporter PIN5 [Arabidopsis thaliana] >gi|42558880|sp|Q9FFD0.2|PIN8_ARATH RecName
BnaA03g06110D	BnaA03G0070500ZS	-	AT5G16560	KAN1	chrA03:2751553..2755431	KANADI (KAN); CONTAINS InterPro DOMAIN/s Homeodomainlike (InterProIPR009057), Myb, DNAbinding (InterProIPR014778), Myblike DNAbinding domain, SHAQKYF class (InterProIPR006447), Homeodomainrelated (InterProIPR012287); BEST Arabidopsis thaliana protein match is Homeodomainlike superfamily protein (TAIRAT1G32240.1); Has 30201 Blast hits to 17322 proteins in 780 species Archae 12; Bacteria 1396; Meta…	transcription repressor KAN1 [Arabidopsis thaliana] >gi|75331685|sp|Q93WJ9.1|KAN1_ARATH RecName
BnaA03g06500D	BnaA03G0073600ZS	Os09g0553200	AT5G17310	UGP2	chrA03:2904767..2909212	UDPglucose pyrophosphorylase 2 (UGP2); FUNCTIONS IN UTPglucose1phosphate uridylyltransferase activity, nucleotidyltransferase activity; INVOLVED IN response to cadmium ion, callose deposition in cell wall, response to salt stress, metabolic process, pollen development; LOCATED IN plasma membrane; EXPRESSED IN 27 plant structures; EXPRESSED DURING 17 growth stages; CONTAINS InterPro DOMAIN/s UTPgl…	UTP
BnaA03g06690D	BnaA03G0074800ZS	Os10g0324900	AT5G17690	LHP1	chrA03:2993684..2995519	TERMINAL FLOWER 2 (TFL2); CONTAINS InterPro DOMAIN/s Chromo domain subgroup (InterProIPR017984), Chromo domainlike (InterProIPR016197), Chromo shadow, subgroup (InterProIPR018125), Chromo domain (InterProIPR000953); Has 1807 Blast hits to 1807 proteins in 277 species Archae 0; Bacteria 0; Metazoa 736; Fungi 347; Plants 385; Viruses 0; Other Eukaryotes 339 (source NCBI BLink).	predicted protein [Arabidopsis lyrata subsp. lyrata] >gi|297319680|gb|EFH50102.1| predicted protein [Arabidopsis lyrata subsp. lyrata]
BnaA03g07430D	BnaA03G0081000ZS	-	AT5G18930	SAMDC4	chrA03:3279929..3280973	BUSHY AND DWARF 2 (BUD2); FUNCTIONS IN adenosylmethionine decarboxylase activity; INVOLVED IN spermidine biosynthetic process, spermine biosynthetic process, polyamine biosynthetic process; LOCATED IN cellular_component unknown; EXPRESSED IN 11 plant structures; EXPRESSED DURING 6 growth stages; CONTAINS InterPro DOMAIN/s Sadenosylmethionine decarboxylase, core (InterProIPR016067), Sadenosylmethi…	S
BnaA03g08200D	BnaA03G0091600ZS	-	AT5G20990	CNX1	chrA03:3716827..3721310	B73; CONTAINS InterPro DOMAIN/s Molybdenum cofactor biosynthesis, conserved site (InterProIPR008284), Molybdenum cofactor synthesis (InterProIPR020817), MoeA, Nterminal and linker domain (InterProIPR005110), MoeA, Cterminal, domain IV (InterProIPR005111), Molybdopterin binding (InterProIPR001453); Has 13106 Blast hits to 12710 proteins in 1951 species Archae 648; Bacteria 8919; Metazoa 385; Fungi…	molybdenum cofactor biosynthesis enzyme CNX1 [Arabidopsis thaliana] >gi|26454618|sp|Q39054.2|CNX1_ARATH RecName
BnaA03g08420D	BnaA03G0094100ZS	-	AT5G22220	E2FB	chrA03:3814779..3818306	E2F transcription factor 1 (E2F1); CONTAINS InterPro DOMAIN/s Transcription factor E2F/dimerisation partner (TDP) (InterProIPR003316), Winged helixturnhelix transcription repressor DNAbinding (InterProIPR011991), E2F Family (InterProIPR015633); BEST Arabidopsis thaliana protein match is E2F transcription factor 3 (TAIRAT2G36010.1); Has 30201 Blast hits to 17322 proteins in 780 species Archae 12; …	E2F
BnaA03g09140D	BnaA03G0100100ZS	Os05g0458600	AT5G60020	LAC17	chrA03:4114496..4116527	laccase 17 (LAC17); FUNCTIONS IN laccase activity; INVOLVED IN oxidation reduction, lignin catabolic process; LOCATED IN endomembrane system, apoplast; EXPRESSED IN 14 plant structures; EXPRESSED DURING LP.04 four leaves visible, 4 anthesis, C globular stage, petal differentiation and expansion stage, LP.12 twelve leaves visible; CONTAINS InterPro DOMAIN/s Multicopper oxidase, type 3 (InterProIPR…	laccase 17 [Arabidopsis thaliana] >gi|75333948|sp|Q9FJD5.1|LAC17_ARATH RecName
BnaA03g10070D	BnaA03G0109700ZS	Os06g0653000	AT5G57800	CER3	chrA03:4512566..4517344	ECERIFERUM 3 (CER3); FUNCTIONS IN oxidoreductase activity, binding, iron ion binding, catalytic activity; INVOLVED IN cuticle hydrocarbon biosynthetic process, response to salt stress, pollen sperm cell differentiation, wax biosynthetic process, cuticle development; LOCATED IN plasma membrane, membrane; EXPRESSED IN 27 plant structures; EXPRESSED DURING 13 growth stages; CONTAINS InterPro DOMAIN/…	protein ECERIFERUM 3 [Arabidopsis thaliana] >gi|75151993|sp|Q8H1Z0.1|CER3_ARATH RecName
BnaA03g10090D	BnaA03G0109900ZS	Os06g0653000	AT5G57800	CER3	chrA03:4519122..4523529	ECERIFERUM 3 (CER3); FUNCTIONS IN oxidoreductase activity, binding, iron ion binding, catalytic activity; INVOLVED IN cuticle hydrocarbon biosynthetic process, response to salt stress, pollen sperm cell differentiation, wax biosynthetic process, cuticle development; LOCATED IN plasma membrane, membrane; EXPRESSED IN 27 plant structures; EXPRESSED DURING 13 growth stages; CONTAINS InterPro DOMAIN/…	protein ECERIFERUM 3 [Arabidopsis thaliana] >gi|75151993|sp|Q8H1Z0.1|CER3_ARATH RecName
BnaA03g10100D	BnaA03G0110000ZS	Os06g0653000	AT5G57800	CER3	chrA03:4524751..4529024	ECERIFERUM 3 (CER3); FUNCTIONS IN oxidoreductase activity, binding, iron ion binding, catalytic activity; INVOLVED IN cuticle hydrocarbon biosynthetic process, response to salt stress, pollen sperm cell differentiation, wax biosynthetic process, cuticle development; LOCATED IN plasma membrane, membrane; EXPRESSED IN 27 plant structures; EXPRESSED DURING 13 growth stages; CONTAINS InterPro DOMAIN/…	protein ECERIFERUM 3 [Arabidopsis thaliana] >gi|75151993|sp|Q8H1Z0.1|CER3_ARATH RecName
BnaA03g10430D	BnaA03G0113300ZS	Os06g0660200	AT5G57090	PIN2	chrA03:4694600..4698517	ETHYLENE INSENSITIVE ROOT 1 (EIR1); CONTAINS InterPro DOMAIN/s Auxin efflux carrier, subgroup (InterProIPR014024), Auxin efflux carrier (InterProIPR004776); BEST Arabidopsis thaliana protein match is Auxin efflux carrier family protein (TAIRAT2G01420.2); Has 30201 Blast hits to 17322 proteins in 780 species Archae 12; Bacteria 1396; Metazoa 17338; Fungi 3422; Plants 5037; Viruses 0; Other Eukaryo…	auxin efflux carrier component 2 [Arabidopsis thaliana] >gi|42558886|sp|Q9LU77.2|PIN2_ARATH RecName
BnaA03g11170D	BnaA03G0118900ZS	-	AT5G55910	D6PK	chrA03:5020428..5022518	D6 protein kinase (D6PK); CONTAINS InterPro DOMAIN/s Protein kinase, catalytic domain (InterProIPR000719), Serine/threonineprotein kinase domain (InterProIPR002290), Serine/threonineprotein kinaselike domain (InterProIPR017442), Protein kinaselike domain (InterProIPR011009), Serine/threonineprotein kinase, active site (InterProIPR008271); BEST Arabidopsis thaliana protein match is D6 protein kina…	D6 protein kinase [Arabidopsis thaliana] >gi|9758211|dbj|BAB08656.1| serine/threonine
BnaA03g11360D	BnaA03G0121100ZS	Os08g0503800	AT5G55500	XYLT	chrA03:5107795..5110088	beta1,2xylosyltransferase (XYLT); Has 30201 Blast hits to 17322 proteins in 780 species Archae 12; Bacteria 1396; Metazoa 17338; Fungi 3422; Plants 5037; Viruses 0; Other Eukaryotes 2996 (source NCBI BLink).	AtXylT [Arabidopsis lyrata subsp. lyrata] >gi|297310231|gb|EFH40655.1| AtXylT [Arabidopsis lyrata subsp. lyrata]
BnaA03g11840D	BnaA03G0125700ZS	-	AT5G54510	GH3.6	chrA03:5345047..5347451	DWARF IN LIGHT 1 (DFL1); FUNCTIONS IN indole3acetic acid amido synthetase activity; INVOLVED IN auxin homeostasis, response to auxin stimulus, auxin mediated signaling pathway, unidimensional cell growth; LOCATED IN chloroplast, cytoplasm; EXPRESSED IN 19 plant structures; EXPRESSED DURING 12 growth stages; CONTAINS InterPro DOMAIN/s GH3 auxinresponsive promoter (InterProIPR004993); BEST Arabidop…	indole
BnaA03g12240D	BnaA03G0129700ZS	Os04g0568400	AT5G53500	--	chrA03:5515416..5518077	Transducin/WD40 repeatlike superfamily protein; CONTAINS InterPro DOMAIN/s WD40 repeat 2 (InterProIPR019782), WD40 repeatlikecontaining domain (InterProIPR011046), WD40repeatcontaining domain (InterProIPR017986), WD40/YVTN repeatlikecontaining domain (InterProIPR015943), WD40 repeat (InterProIPR001680), WD40 repeat, subgroup (InterProIPR019781), Gprotein beta WD40 repeat, region (InterProIPR02047…	transducin/WD40 domain
BnaA03g13320D	BnaA03G0141500ZS	-	AT4G00650	FRI	chrA03:6053112..6055294	FRIGIDA (FRI); CONTAINS InterPro DOMAIN/s	Frigida
BnaA03g13580D	BnaA03G0143700ZS	Os09g0507100	AT5G50570	-	chrA03:6199959..6201708	Squamosa promoterbinding proteinlike (SBP domain) transcription factor family protein; FUNCTIONS IN DNA binding, sequencespecific DNA binding transcription factor activity; INVOLVED IN regulation of transcription; LOCATED IN nucleus; CONTAINS InterPro DOMAIN/s Transcription factor, SBPbox (InterProIPR004333); BEST Arabidopsis thaliana protein match is Squamosa promoterbinding proteinlike (SBP dom…	SQUAMOSA promoter binding protein
BnaA03g13630D	BnaA03G0144400ZS	-	AT5G10140	FLC	chrA03:6240055..6245305	FLOWERING LOCUS C (FLC); CONTAINS InterPro DOMAIN/s Transcription factor, MADSbox (InterProIPR002100), Transcription factor, Kbox (InterProIPR002487); BEST Arabidopsis thaliana protein match is Kbox region and MADSbox transcription factor family protein (TAIRAT1G77080.4); Has 1807 Blast hits to 1807 proteins in 277 species Archae 0; Bacteria 0; Metazoa 736; Fungi 347; Plants 385; Viruses 0; Other…	MADS
BnaA03g13910D	BnaA03G0146500ZS	Os05g0476400	AT2G30370	EPFL6	chrA03:6370013..6371661	CHALLAH (CHAL); FUNCTIONS IN molecular_function unknown; INVOLVED IN negative regulation of stomatal complex development; EXPRESSED IN midvein, hypocotyl, fruit proximal end, endosperm; BEST Arabidopsis thaliana protein match is unknown protein (TAIRAT4G14723.1).	epidermal patterning factor
BnaA03g15290D	BnaA03G0159900ZS	-	AT2G33150	PED1	chrA03:7095586..7098861	peroxisomal 3ketoacylCoA thiolase 3 (PKT3); FUNCTIONS IN acetylCoA Cacyltransferase activity; INVOLVED IN fatty acid betaoxidation, jasmonic acid biosynthetic process, response to wounding, fatty acid oxidation, glyoxysome organization; LOCATED IN in 6 components; EXPRESSED IN 26 plant structures; EXPRESSED DURING 15 growth stages; CONTAINS InterPro DOMAIN/s Thiolase (InterProIPR002155), Thiolase…	glyoxysomal beta
BnaA03g15370D	BnaA03G0160600ZS	Os02g0817600	AT2G33310	IAA13	chrA03:7129399..7130721	auxininduced protein 13 (IAA13); FUNCTIONS IN sequencespecific DNA binding transcription factor activity; INVOLVED IN response to auxin stimulus, response to cyclopentenone; LOCATED IN nucleus; EXPRESSED IN 22 plant structures; EXPRESSED DURING 13 growth stages; CONTAINS InterPro DOMAIN/s Aux/IAAARFdimerisation (InterProIPR011525), AUX/IAA protein (InterProIPR003311); BEST Arabidopsis thaliana pr…	unnamed protein product [Thellungiella halophila]
BnaA03g15460D	BnaA03G0161500ZS	-	AT2G33460	RIC1	chrA03:7169173..7169368	ROPinteractive CRIB motifcontaining protein 1 (RIC1); FUNCTIONS IN protein binding; INVOLVED IN cell morphogenesis, pollen tube growth, cellulose microfibril organization, cytoplasmic microtubule organization; LOCATED IN cortical microtubule, transverse to long axis, apical plasma membrane; EXPRESSED IN 11 plant structures; EXPRESSED DURING L mature pollen stage, M germinated pollen stage, 4 anth…	rop
BnaA03g16870D	BnaA03G0176500ZS	-	AT2G36890	RAX2	chrA03:7896368..7897769	REGULATOR OF AXILLARY MERISTEMS 2 (RAX2); CONTAINS InterPro DOMAIN/s SANT, DNAbinding (InterProIPR001005), Homeodomainlike (InterProIPR009057), Myb, DNAbinding (InterProIPR014778), HTH transcriptional regulator, Mybtype, DNAbinding (InterProIPR017930), Homeodomainrelated (InterProIPR012287), Myb transcription factor (InterProIPR015495); BEST Arabidopsis thaliana protein match is myb domain protei…	MYB transcription factor [Arabidopsis thaliana]
BnaA03g16880D	BnaA03G0176600ZS	-	AT2G36910	ABCB1	chrA03:7913699..7919222	ATP binding cassette subfamily B1 (ABCB1); FUNCTIONS IN ATPase activity, coupled to transmembrane movement of substances, calmodulin binding, auxin efflux transmembrane transporter activity; INVOLVED IN in 10 processes; LOCATED IN plasma membrane; EXPRESSED IN 26 plant structures; EXPRESSED DURING 13 growth stages; CONTAINS InterPro DOMAIN/s ATPase, AAA+ type, core (InterProIPR003593), ABC transp…	ABC transporter
BnaA03g17600D	BnaA03G0182700ZS	-	AT2G38120	AUX1	chrA03:8274345..8280535	AUXIN RESISTANT 1 (AUX1); CONTAINS InterPro DOMAIN/s Amino acid transporter, transmembrane (InterProIPR013057); BEST Arabidopsis thaliana protein match is like AUXIN RESISTANT 1 (TAIRAT5G01240.1); Has 1256 Blast hits to 1251 proteins in 143 species Archae 0; Bacteria 0; Metazoa 116; Fungi 283; Plants 825; Viruses 0; Other Eukaryotes 32 (source NCBI BLink).	auxin resistant 1 protein [Brassica rapa subsp. oleifera]
BnaA03g18180D	BnaA03G0188400ZS	Os08g0441300	AT2G38870	--	chrA03:8528683..8529434	Serine protease inhibitor, potato inhibitor Itype family protein; FUNCTIONS IN serinetype endopeptidase inhibitor activity; INVOLVED IN defense response to fungus, response to wounding; LOCATED IN cell wall; EXPRESSED IN 21 plant structures; EXPRESSED DURING 13 growth stages; CONTAINS InterPro DOMAIN/s Proteinase inhibitor I13, potato inhibitor I (InterProIPR000864); BEST Arabidopsis thaliana pro…	PR
BnaA03g18250D	-	Os04g0186400	AT2G38940	PHT1-4	chrA03:8553171..8554779	phosphate transporter 1;4 (PHT1;4); FUNCTIONS IN phosphate transmembrane transporter activity, carbohydrate transmembrane transporter activity, inorganic phosphate transmembrane transporter activity, sugarhydrogen symporter activity; INVOLVED IN transport, phosphate transport, transmembrane transport; LOCATED IN nucleus, plasma membrane, vacuole, membrane; EXPRESSED IN male gametophyte, cultured …	phosphate transporter 1;7 [Arabidopsis thaliana] >gi|85687565|sp|Q494P0.2|PHT17_ARATH RecName
BnaA03g18330D	BnaA03G0189900ZS	-	AT2G28290	SYD	chrA03:8595277..8611337	SPLAYED (SYD); CONTAINS InterPro DOMAIN/s DEADlike helicase, Nterminal (InterProIPR014001), DNA/RNA helicase, Cterminal (InterProIPR001650), Helicase/SANTassociated, DNA binding (InterProIPR014012), Helicase, superfamily 1/2, ATPbinding domain (InterProIPR014021), SNF2related (InterProIPR000330); BEST Arabidopsis thaliana protein match is Homeotic gene regulator (TAIRAT3G06010.1); Has 37832 Blast…	putative SNF2 subfamily transcription regulator [Arabidopsis thaliana]
BnaA03g18790D	BnaA03G0195700ZS	-	AT2G38120	AUX1	chrA03:8868391..8870335	AUXIN RESISTANT 1 (AUX1); CONTAINS InterPro DOMAIN/s Amino acid transporter, transmembrane (InterProIPR013057); BEST Arabidopsis thaliana protein match is like AUXIN RESISTANT 1 (TAIRAT5G01240.1); Has 1256 Blast hits to 1251 proteins in 143 species Archae 0; Bacteria 0; Metazoa 116; Fungi 283; Plants 825; Viruses 0; Other Eukaryotes 32 (source NCBI BLink).	auxin influx transport protein [Arabidopsis lyrata subsp. lyrata] >gi|297325676|gb|EFH56096.1| auxin influx transport protein [Arabidopsis lyrata subsp. lyrata]
BnaA03g18810D	BnaA03G0195900ZS	Os02g0152700	AT2G40030	NRPE1	chrA03:8876156..8885072	nuclear RNA polymerase D1B (NRPD1B); CONTAINS InterPro DOMAIN/s Protein of unknown function DUF3223 (InterProIPR021602), RNA polymerase, Nterminal (InterProIPR006592), RNA polymerase, alpha subunit (InterProIPR000722), RNA polymerase Rpb1, domain 3 (InterProIPR007066), RNA polymerase Rpb1, domain 1 (InterProIPR007080), RNA polymerase Rpb1, domain 5 (InterProIPR007081); BEST Arabidopsis thaliana p…	nuclear RNA polymerase D1B [Arabidopsis thaliana] >gi|75320513|sp|Q5D869.1|NRPE1_ARATH RecName
BnaA03g19240D	BnaA03G0200100ZS	Os07g0662900	AT2G40840	DPE2	chrA03:9094507..9094801	disproportionating enzyme 2 (DPE2); FUNCTIONS IN 4alphaglucanotransferase activity, heteroglycan binding; INVOLVED IN polysaccharide metabolic process, circadian rhythm, maltose catabolic process, maltose metabolic process, starch catabolic process; LOCATED IN cytosol; EXPRESSED IN 23 plant structures; EXPRESSED DURING 13 growth stages; CONTAINS InterPro DOMAIN/s Immunoglobulinlike fold (InterPro…	4
BnaA03g19500D	BnaA03G0203000ZS	Os01g0940000	AT2G41510	CKX1	chrA03:9235343..9237387	cytokinin oxidase/dehydrogenase 1 (CKX1); FUNCTIONS IN cytokinin dehydrogenase activity; INVOLVED IN Nterminal protein myristoylation, cytokinin catabolic process, meristem development; LOCATED IN vacuole; EXPRESSED IN lateral root, shoot apex, hypocotyl, root, flower; CONTAINS InterPro DOMAIN/s Cytokinin dehydrogenase 1, FAD/cytokinin binding domain (InterProIPR015345), FADbinding, type 2 (Inter…	ATCKX1/CKX1 [Arabidopsis lyrata subsp. lyrata] >gi|297325774|gb|EFH56194.1| ATCKX1/CKX1 [Arabidopsis lyrata subsp. lyrata]
BnaA03g19760D	BnaA03G0205800ZS	Os01g0116600	AT5G10630	--	chrA03:9376700..9377113	Translation elongation factor EF1A/initiation factor IF2gamma family protein; FUNCTIONS IN GTP binding, translation elongation factor activity, GTPase activity, zinc ion binding; INVOLVED IN biological_process unknown; LOCATED IN intracellular; EXPRESSED IN 24 plant structures; EXPRESSED DURING 14 growth stages; CONTAINS InterPro DOMAIN/s Translation elongation factor EFTu/EF1A, Cterminal (InterP…	putative protein [Arabidopsis thaliana]
BnaA03g19940D	BnaA03G0208400ZS	-	AT2G42890	ML2	chrA03:9487725..9492217	MEI2like 2 (ML2); FUNCTIONS IN RNA binding, nucleotide binding, nucleic acid binding; LOCATED IN chloroplast; EXPRESSED IN 25 plant structures; EXPRESSED DURING 13 growth stages; CONTAINS InterPro DOMAIN/s RNA recognition motif, RNP1 (InterProIPR000504), RNA recognition motif 2 (InterProIPR007201), Nucleotidebinding, alphabeta plait (InterProIPR012677); BEST Arabidopsis thaliana protein match is …	predicted protein [Arabidopsis lyrata subsp. lyrata] >gi|297325848|gb|EFH56268.1| predicted protein [Arabidopsis lyrata subsp. lyrata]
BnaA03g19960D	BnaA03G0208600ZS	Os07g0138200	AT2G43000	JUB1	chrA03:9495039..9498578	NAC domain containing protein 42 (NAC042); FUNCTIONS IN sequencespecific DNA binding transcription factor activity; INVOLVED IN multicellular organismal development, regulation of transcription; LOCATED IN cellular_component unknown; EXPRESSED IN 9 plant structures; EXPRESSED DURING 6 growth stages; CONTAINS InterPro DOMAIN/s No apical meristem (NAM) protein (InterProIPR003441); BEST Arabidopsis …	male sterility related AT
BnaA03g19970D	BnaA03G0208700ZS	Os03g0639300	AT2G43010	PIF4	chrA03:9502294..9504814	phytochrome interacting factor 4 (PIF4); CONTAINS InterPro DOMAIN/s Helixloophelix DNAbinding domain (InterProIPR001092), Helixloophelix DNAbinding (InterProIPR011598); BEST Arabidopsis thaliana protein match is phytochrome interacting factor 3like 6 (TAIRAT3G59060.1); Has 4535 Blast hits to 4529 proteins in 355 species Archae 0; Bacteria 0; Metazoa 936; Fungi 188; Plants 3370; Viruses 2; Other E…	transcription factor PIF4 [Arabidopsis thaliana] >gi|330255104|gb|AEC10198.1| transcription factor PIF4 [Arabidopsis thaliana]
BnaA03g21110D	BnaA03G0219600ZS	Os04g0536300	AT2G45190	YAB1	chrA03:9994229..9996415	ABNORMAL FLORAL ORGANS (AFO); CONTAINS InterPro DOMAIN/s High mobility group, superfamily (InterProIPR009071), YABBY protein (InterProIPR006780); BEST Arabidopsis thaliana protein match is Plantspecific transcription factor YABBY family protein (TAIRAT4G00180.1); Has 454 Blast hits to 452 proteins in 126 species Archae 0; Bacteria 0; Metazoa 0; Fungi 4; Plants 436; Viruses 0; Other Eukaryotes 14 …	putative male sterile protein [Brassica rapa subsp. pekinensis]
BnaA03g21390D	BnaA03G0224500ZS	Os09g0334500	AT2G46400	WRKY46	chrA03:10151452..10152469	WRKY DNA	binding protein 46 (WRKY46); CONTAINS InterPro DOMAIN/s
BnaA03g22070D	BnaA03G0231000ZS	Os05g0118700	AT2G28610	WOX3	chrA03:10449198..10450238	PRESSED FLOWER (PRS); CONTAINS InterPro DOMAIN/s Homeobox (InterProIPR001356), Homeodomainlike (InterProIPR009057); BEST Arabidopsis thaliana protein match is WUSCHEL related homeobox 1 (TAIRAT3G18010.1); Has 1413 Blast hits to 1080 proteins in 151 species Archae 0; Bacteria 53; Metazoa 299; Fungi 18; Plants 657; Viruses 6; Other Eukaryotes 380 (source NCBI BLink).	protein PRESSED FLOWER [Arabidopsis thaliana] >gi|61217434|sp|Q9SIB4.1|WOX3_ARATH RecName
BnaA03g22340D	BnaA03G0233400ZS	Os11g0152500	AT2G27550	CEN	chrA03:10610860..10612772	centroradialis (ATC); CONTAINS InterPro DOMAIN/s Phosphatidylethanolaminebinding, conserved site (InterProIPR001858), Phosphatidylethanolaminebinding protein PEBP (InterProIPR008914); BEST Arabidopsis thaliana protein match is PEBP (phosphatidylethanolaminebinding protein) family protein (TAIRAT5G03840.1); Has 2165 Blast hits to 2165 proteins in 308 species Archae 0; Bacteria 2; Metazoa 605; Fung…	CEN [Arabis alpina] >gi|335354749|gb|AEH43356.1| CEN [Arabis alpina]
BnaA03g22680D	BnaA03G0237000ZS	Os06g0603600	AT2G26660	SPX2	chrA03:10783851..10785699	SPX domain gene 2 (SPX2); CONTAINS InterPro DOMAIN/s SPX, Nterminal (InterProIPR004331); BEST Arabidopsis thaliana protein match is SPX domain gene 1 (TAIRAT5G20150.1); Has 1206 Blast hits to 1202 proteins in 209 species Archae 0; Bacteria 6; Metazoa 245; Fungi 512; Plants 320; Viruses 0; Other Eukaryotes 123 (source NCBI BLink).	SPX domain
BnaA03g23060D	BnaA03G0241000ZS	Os03g0729500	AT2G22840	GRF1	chrA03:10990828..10992743	growthregulating factor 1 (GRF1); CONTAINS InterPro DOMAIN/s GlutamineLeucineGlutamine, QLQ (InterProIPR014978), WRC (InterProIPR014977); BEST Arabidopsis thaliana protein match is growthregulating factor 2 (TAIRAT4G37740.1); Has 714 Blast hits to 669 proteins in 68 species Archae 0; Bacteria 24; Metazoa 65; Fungi 20; Plants 548; Viruses 4; Other Eukaryotes 53 (source NCBI BLink).	growthregulating factor 1, partial [Brassica rapa subsp. pekinensis]
BnaA03g23340D	BnaA03G0243800ZS	Os03g0187500	AT5G49980	AFB5	chrA03:11151903..11154383	auxin Fbox protein 5 (AFB5); CONTAINS InterPro DOMAIN/s Fbox domain, Skp2like (InterProIPR022364); BEST Arabidopsis thaliana protein match is RNIlike superfamily protein (TAIRAT4G24390.1); Has 30201 Blast hits to 17322 proteins in 780 species Archae 12; Bacteria 1396; Metazoa 17338; Fungi 3422; Plants 5037; Viruses 0; Other Eukaryotes 2996 (source NCBI BLink).	auxin F
BnaA03g23700D	BnaA03G0247800ZS	Os04g0448100	AT4G08460	--	chrA03:11367353..11369122	FUNCTIONS IN zinc ion binding; INVOLVED IN biological_process unknown; LOCATED IN cellular_component unknown; EXPRESSED IN 24 plant structures; EXPRESSED DURING 15 growth stages; CONTAINS InterPro DOMAIN/s Zinc finger, RINGtype (InterProIPR001841), Protein of unknown function DUF1644 (InterProIPR012866); BEST Arabidopsis thaliana protein match is Protein of unknown function (DUF1644) (TAIRAT1G777…	T15F16.1 gene product [Arabidopsis thaliana]
BnaA03g24080D	BnaA03G0251700ZS	Os01g0669100	AT1G34300	--	chrA03:11576361..11578689	lectin protein kinase family protein; FUNCTIONS IN in 6 functions; INVOLVED IN protein amino acid phosphorylation, recognition of pollen; LOCATED IN plasma membrane; EXPRESSED IN 23 plant structures; EXPRESSED DURING 13 growth stages; CONTAINS InterPro DOMAIN/s Curculinlike (mannosebinding) lectin (InterProIPR001480), Protein kinase, ATP binding site (InterProIPR017441), Protein kinase, catalytic…	Gtype lectin Sreceptorlike serine/threonineprotein kinase [Arabidopsis thaliana] >gi|75338636|sp|Q9XID3.1|Y1343_ARATH RecName Full=Gtype lectin Sreceptorlike serine/threonineprotein kinase At1g34300; Flags Precursor >gi|5091617|gb|AAD39605.1|AC007454_4 Contains similarity to gi|479356 protein kinase PK1 from Zea mays, is a member of the PF|00954 Slocus glycoprotein family and contains a PF|00069 …
BnaA03g24270D	BnaA03G0253600ZS	Os01g0104600	AT4G10180	DET1	chrA03:11667707..11670436	DEETIOLATED 1 (DET1); FUNCTIONS IN catalytic activity; INVOLVED IN DNA repair, negative regulation of photomorphogenesis; LOCATED IN nucleus; EXPRESSED IN 22 plant structures; EXPRESSED DURING 13 growth stages; CONTAINS InterPro DOMAIN/s Deetiolated protein 1, Det1 (InterProIPR019138), Sixhairpin glycosidaselike (InterProIPR008928); Has 248 Blast hits to 240 proteins in 75 species Archae 0; Bacte…	Light
BnaA03g24370D	BnaA03G0254500ZS	Os10g0513200	AT4G10380	NIP5-1	chrA03:11714082..11722792	NOD26like intrinsic protein 5;1 (NIP5;1); CONTAINS InterPro DOMAIN/s Major intrinsic protein, conserved site (InterProIPR022357), Major intrinsic protein (InterProIPR000425); BEST Arabidopsis thaliana protein match is NOD26like intrinsic protein 6;1 (TAIRAT1G80760.1); Has 10572 Blast hits to 10477 proteins in 2169 species Archae 110; Bacteria 5205; Metazoa 1362; Fungi 448; Plants 2368; Viruses 0;…	putative aquaporin NIP5
BnaA03g25690D	BnaA03G0266500ZS	Os08g0143500	AT4G03340	--	chrA03:12527554..12531452	Core2/Ibranching beta1,6Nacetylglucosaminyltransferase family protein; FUNCTIONS IN transferase activity, transferring glycosyl groups, acetylglucosaminyltransferase activity; INVOLVED IN carbohydrate biosynthetic process; LOCATED IN mitochondrion, membrane; EXPRESSED IN 9 plant structures; EXPRESSED DURING petal differentiation and expansion stage, E expanded cotyledon stage, D bilateral stage; …	core2/Ibranching beta1,6Nacetylglucosaminyltransferase family protein [Arabidopsis thaliana] >gi|4262162|gb|AAD14462.1| putative glycosylation enzyme [Arabidopsis thaliana] >gi|7270204|emb|CAB77819.1| putative glycosylation enzyme [Arabidopsis thaliana] >gi|110741957|dbj|BAE98919.1| putative glycosylation enzyme [Arabidopsis thaliana] >gi|332656908|gb|AEE82308.1| core2/Ibranching beta1,6Nacetylgl…
BnaA03g26120D	-	-	AT4G02570	CUL1	chrA03:12780205..12786543	cullin 1 (CUL1); CONTAINS InterPro DOMAIN/s Winged helixturnhelix transcription repressor DNAbinding (InterProIPR011991), Cullin homology (InterProIPR016158), Cullin protein, neddylation domain (InterProIPR019559), Cullin, conserved site (InterProIPR016157), Cullin, Nterminal (InterProIPR001373), Cullin repeatlikecontaining domain (InterProIPR016159); BEST Arabidopsis thaliana protein match is cu…	ATCUL1 [Arabidopsis lyrata subsp. lyrata] >gi|297320746|gb|EFH51168.1| ATCUL1 [Arabidopsis lyrata subsp. lyrata]
BnaA03g27730D	BnaA03G0286200ZS	-	AT3G02130	RPK2	chrA03:13617720..13618866	receptorlike protein kinase 2 (RPK2); FUNCTIONS IN protein serine/threonine kinase activity, kinase activity, ATP binding; INVOLVED IN lignin metabolic process, protein amino acid phosphorylation, transmembrane receptor protein tyrosine kinase signaling pathway, pollen maturation, anther dehiscence; LOCATED IN plasma membrane; EXPRESSED IN 28 plant structures; EXPRESSED DURING 13 growth stages; C…	leucine
BnaA03g27750D	BnaA03G0286400ZS	-	AT3G02150	TCP13	chrA03:13627967..13629380	plastid transcription factor 1 (PTF1); FUNCTIONS IN sequencespecific DNA binding transcription factor activity; INVOLVED IN cell differentiation, positive regulation of development, heterochronic, regulation of transcription, leaf morphogenesis; LOCATED IN chloroplast; EXPRESSED IN 21 plant structures; EXPRESSED DURING 13 growth stages; CONTAINS InterPro DOMAIN/s Transcription factor, TCP (InterP…	transcription factor TCP13 [Arabidopsis thaliana] >gi|75194218|sp|Q9S7W5.1|TCP13_ARATH RecName
BnaA03g28820D	BnaA03G0296700ZS	Os03g0200500	AT4G34670	RPS3AB	chrA03:14031792..14033404	Ribosomal protein S3Ae; FUNCTIONS IN structural constituent of ribosome; INVOLVED IN translation; LOCATED IN in 6 components; EXPRESSED IN 23 plant structures; EXPRESSED DURING 13 growth stages; CONTAINS InterPro DOMAIN/s Ribosomal protein S3Ae, conserved site (InterProIPR018281), Ribosomal protein S3Ae (InterProIPR001593); BEST Arabidopsis thaliana protein match is Ribosomal protein S3Ae (TAIRAT…	40S ribosomal protein S3a
BnaA03g28980D	-	Os09g0553200	AT5G17310	UGP2	chrA03:14083213..14084822	UDPglucose pyrophosphorylase 2 (UGP2); FUNCTIONS IN UTPglucose1phosphate uridylyltransferase activity, nucleotidyltransferase activity; INVOLVED IN response to cadmium ion, callose deposition in cell wall, response to salt stress, metabolic process, pollen development; LOCATED IN plasma membrane; EXPRESSED IN 27 plant structures; EXPRESSED DURING 17 growth stages; CONTAINS InterPro DOMAIN/s UTPgl…	UTP
BnaA03g29060D	BnaA03G0299100ZS	Os01g0350900	AT3G05545	--	chrA03:14130797..14133626	RING/Ubox superfamily protein; CONTAINS InterPro DOMAIN/s Zinc finger, RINGtype (InterProIPR001841), Zinc finger, C3HC4 RINGtype (InterProIPR018957), Zinc finger, PHDtype (InterProIPR001965); BEST Arabidopsis thaliana protein match is RING/Ubox superfamily protein (TAIRAT2G47700.1); Has 1560 Blast hits to 1269 proteins in 195 species Archae 0; Bacteria 91; Metazoa 627; Fungi 277; Plants 288; Viru…	RING/U
BnaA03g29180D	BnaA03G0300400ZS	-	AT3G05840	ASK3	chrA03:14201056..14204149	ATSK12; FUNCTIONS IN protein serine/threonine kinase activity, protein kinase activity; INVOLVED IN meristem structural organization, gynoecium development, phosphorylation; LOCATED IN cytosol; EXPRESSED IN 7 plant structures; EXPRESSED DURING L mature pollen stage, M germinated pollen stage; CONTAINS InterPro DOMAIN/s Protein kinase, ATP binding site (InterProIPR017441), Protein kinase, catalyti…	AtSK12
BnaA03g29810D	BnaA03G0306800ZS	-	AT3G07050	NSN1	chrA03:14491308..14494216	GTPbinding family protein; FUNCTIONS IN GTP binding; INVOLVED IN biological_process unknown; LOCATED IN nucleolus; EXPRESSED IN 22 plant structures; EXPRESSED DURING 13 growth stages; CONTAINS InterPro DOMAIN/s Small GTPbinding protein (InterProIPR005225), GTP1/OBG (InterProIPR006073), GTPbinding protein, HSR1related (InterProIPR002917), GNL3L/Grn1 putative GTPase (InterProIPR014813); BEST Arabid…	nucleolar GTP
BnaA03g31770D	-	-	AT3G11540	SPY	chrA03:15329028..15333712	SPINDLY (SPY); CONTAINS InterPro DOMAIN/s Tetratricopeptide TPR1 (InterProIPR001440), Tetratricopeptidelike helical (InterProIPR011990), Tetratricopeptide repeatcontaining (InterProIPR013026), Tetratricopeptide repeat (InterProIPR019734), Sel1like (InterProIPR006597); BEST Arabidopsis thaliana protein match is Tetratricopeptide repeat (TPR)like superfamily protein (TAIRAT3G04240.1); Has 77055 Bla…	putative UDPNacetylglucosaminepeptide Nacetylglucosaminyltransferase SPINDLY [Arabidopsis thaliana] >gi|75332921|sp|Q96301.1|SPY_ARATH RecName Full=Probable UDPNacetylglucosaminepeptide Nacetylglucosaminyltransferase SPINDLY >gi|12322895|gb|AAG51433.1|AC008153_6 spindly (gibberellin signal transduction protein); 7537780082 [Arabidopsis thaliana] >gi|1589778|gb|AAC49446.1| SPINDLY [Arabidopsis tha…
BnaA03g33180D	BnaA03G0336200ZS	Os04g0600900	AT3G13960	GRF5	chrA03:16056929..16058782	growthregulating factor 5 (GRF5); CONTAINS InterPro DOMAIN/s GlutamineLeucineGlutamine, QLQ (InterProIPR014978), WRC (InterProIPR014977); BEST Arabidopsis thaliana protein match is growthregulating factor 2 (TAIRAT4G37740.1); Has 2351 Blast hits to 1483 proteins in 168 species Archae 0; Bacteria 108; Metazoa 567; Fungi 216; Plants 548; Viruses 4; Other Eukaryotes 908 (source NCBI BLink).	growth
BnaA03g33600D	BnaA03G0339100ZS	Os02g0234200	AT3G14860	--	chrA03:16278347..16280767	NHL domaincontaining protein; CONTAINS InterPro DOMAIN/s NHL repeat (InterProIPR001258), Sixbladed betapropeller, TolBlike (InterProIPR011042); BEST Arabidopsis thaliana protein match is NHL domaincontaining protein (TAIRAT1G70280.2); Has 2752 Blast hits to 1249 proteins in 210 species Archae 76; Bacteria 1297; Metazoa 50; Fungi 0; Plants 213; Viruses 0; Other Eukaryotes 1116 (source NCBI BLink).	NHL domain
BnaA03g33680D	BnaA03G0339700ZS	-	AT3G15030	TCP4	chrA03:16317559..16319646	TCP family transcription factor 4 (TCP4); FUNCTIONS IN DNA binding, sequencespecific DNA binding transcription factor activity; INVOLVED IN in 6 processes; LOCATED IN cellular_component unknown; EXPRESSED IN 19 plant structures; EXPRESSED DURING 12 growth stages; CONTAINS InterPro DOMAIN/s Transcription factor, TCP (InterProIPR005333), Transcription factor TCP subgroup (InterProIPR017887); BEST A…	transcription factor TCP4 [Arabidopsis thaliana] >gi|30683430|ref|NP_850589.1| transcription factor TCP4 [Arabidopsis thaliana] >gi|334185361|ref|NP_001189896.1| transcription factor TCP4 [Arabidopsis thaliana] >gi|75157409|sp|Q8LPR5.1|TCP4_ARATH RecName
BnaA03g33770D	BnaA03G0340500ZS	-	AT3G15170	NAC054	chrA03:16351812..16353433	CUP	SHAPED COTYLEDON1 (CUC1); CONTAINS InterPro DOMAIN/s
BnaA03g33790D	BnaA03G0340700ZS	Os04g0610400	AT3G15210	ERF4	chrA03:16358257..16359218	ethylene responsive element binding factor 4 (ERF4); CONTAINS InterPro DOMAIN/s DNAbinding, integrasetype (InterProIPR016177), Pathogenesisrelated transcriptional factor/ERF, DNAbinding (InterProIPR001471); BEST Arabidopsis thaliana protein match is ethylene response factor 8 (TAIRAT1G53170.1); Has 6170 Blast hits to 5786 proteins in 253 species Archae 0; Bacteria 0; Metazoa 0; Fungi 0; Plants 61…	ATERF
BnaA03g33970D	BnaA03G0343900ZS	Os08g0174500	AT4G14540	NFYB3	chrA03:16504577..16505412	nuclear factor Y, subunit B3 (NFYB3); FUNCTIONS IN sequencespecific DNA binding transcription factor activity; INVOLVED IN regulation of transcription, DNAdependent; LOCATED IN nucleus, intracellular; EXPRESSED IN 21 plant structures; EXPRESSED DURING 13 growth stages; CONTAINS InterPro DOMAIN/s Transcription factor, CBFA/NFYB, DNA topoisomerase (InterProIPR003957), Transcription factor CBF/NFY/a…	transcription factor subunit NF
BnaA03g34220D	BnaA03G0346300ZS	Os01g0741900	AT3G16500	IAA26	chrA03:16679802..16681289	phytochromeassociated protein 1 (PAP1); FUNCTIONS IN sequencespecific DNA binding transcription factor activity; INVOLVED IN response to auxin stimulus; LOCATED IN nucleus; EXPRESSED IN 22 plant structures; EXPRESSED DURING 13 growth stages; CONTAINS InterPro DOMAIN/s Aux/IAAARFdimerisation (InterProIPR011525), AUX/IAA protein (InterProIPR003311); BEST Arabidopsis thaliana protein match is indole…	phytochrome
BnaA03g35810D	BnaA03G0363500ZS	-	AT3G20550	DDL	chrA03:17489577..17492519	DAWDLE (DDL); FUNCTIONS IN molecular_function unknown; INVOLVED IN cell proliferation, production of miRNAs involved in gene silencing by miRNA; LOCATED IN cytosol, nucleus, chloroplast; EXPRESSED IN 23 plant structures; EXPRESSED DURING 13 growth stages; CONTAINS InterPro DOMAIN/s SMAD/FHA domain (InterProIPR008984), Forkheadassociated (FHA) domain (InterProIPR000253); BEST Arabidopsis thaliana …	FHA domain
BnaA03g36950D	BnaA03G0375100ZS	-	AT3G23050	IAA7	chrA03:18202682..18204981	indole3acetic acid 7 (IAA7); CONTAINS InterPro DOMAIN/s Aux/IAAARFdimerisation (InterProIPR011525), AUX/IAA protein (InterProIPR003311); BEST Arabidopsis thaliana protein match is indole3acetic acid inducible 14 (TAIRAT4G14550.1); Has 1682 Blast hits to 1681 proteins in 74 species Archae 0; Bacteria 0; Metazoa 0; Fungi 0; Plants 1681; Viruses 0; Other Eukaryotes 1 (source NCBI BLink).	auxin
BnaA03g37490D	BnaA03G0380600ZS	-	AT2G20120	COV1	chrA03:18588349..18590189	CONTINUOUS VASCULAR RING (COV1); FUNCTIONS IN molecular_function unknown; INVOLVED IN stem vascular tissue pattern formation; LOCATED IN integral to membrane; EXPRESSED IN stem, root, flower, leaf; CONTAINS InterPro DOMAIN/s Protein of unknown function DUF502 (InterProIPR007462); BEST Arabidopsis thaliana protein match is like COV 1 (TAIRAT2G20130.1); Has 30201 Blast hits to 17322 proteins in 780…	Uncharacterized protein isoform 1 [Theobroma cacao] >gi|508783508|gb|EOY30764.1| Uncharacterized protein isoform 1 [Theobroma cacao]
BnaA03g37960D	BnaA03G0386900ZS	-	AT5G35750	AHK2	chrA03:18857309..18862820	histidine kinase 2 (HK2); FUNCTIONS IN osmosensor activity, cytokinin receptor activity, protein histidine kinase activity; INVOLVED IN in 8 processes; LOCATED IN membrane; EXPRESSED IN 23 plant structures; EXPRESSED DURING 13 growth stages; CONTAINS InterPro DOMAIN/s Signal transduction histidine kinase, homodimeric (InterProIPR009082), CHASE (InterProIPR006189), Signal transduction histidine ki…	histidine kinase 2 [Arabidopsis thaliana] >gi|75168995|sp|Q9C5U2.1|AHK2_ARATH RecName
BnaA03g39080D	-	Os12g0637100	AT2G16430	PAP10	chrA03:19462258..19464858	purple acid phosphatase 10 (PAP10); FUNCTIONS IN protein serine/threonine phosphatase activity, acid phosphatase activity; INVOLVED IN biological_process unknown; LOCATED IN cell wall, planttype cell wall; EXPRESSED IN 25 plant structures; EXPRESSED DURING 15 growth stages; CONTAINS InterPro DOMAIN/s Purple acid phosphatase, Nterminal (InterProIPR015914), Metallophosphoesterase (InterProIPR004843…	purple acid phosphatase 10 [Arabidopsis thaliana] >gi|75265912|sp|Q9SIV9.1|PPA10_ARATH RecName
BnaA03g39090D	-	Os12g0637100	AT2G16430	PAP10	chrA03:19477867..19478575	purple acid phosphatase 10 (PAP10); FUNCTIONS IN protein serine/threonine phosphatase activity, acid phosphatase activity; INVOLVED IN biological_process unknown; LOCATED IN cell wall, planttype cell wall; EXPRESSED IN 25 plant structures; EXPRESSED DURING 15 growth stages; CONTAINS InterPro DOMAIN/s Purple acid phosphatase, Nterminal (InterProIPR015914), Metallophosphoesterase (InterProIPR004843…	purple acid phosphatase 10 [Arabidopsis thaliana] >gi|75265912|sp|Q9SIV9.1|PPA10_ARATH RecName
BnaA03g39100D	-	Os12g0637100	AT2G16430	PAP10	chrA03:19482017..19484449	purple acid phosphatase 10 (PAP10); FUNCTIONS IN protein serine/threonine phosphatase activity, acid phosphatase activity; INVOLVED IN biological_process unknown; LOCATED IN cell wall, planttype cell wall; EXPRESSED IN 25 plant structures; EXPRESSED DURING 15 growth stages; CONTAINS InterPro DOMAIN/s Purple acid phosphatase, Nterminal (InterProIPR015914), Metallophosphoesterase (InterProIPR004843…	purple acid phosphatase 10 [Arabidopsis thaliana] >gi|75265912|sp|Q9SIV9.1|PPA10_ARATH RecName
BnaA03g39270D	BnaA03G0399500ZS	-	AT4G35020	ARAC3	chrA03:19577969..19579809	RAClike 3 (RAC3); FUNCTIONS IN GTP binding, GTPase activity; INVOLVED IN protein transport, small GTPase mediated signal transduction; LOCATED IN in 6 components; EXPRESSED IN 22 plant structures; EXPRESSED DURING 13 growth stages; CONTAINS InterPro DOMAIN/s Ras GTPase (InterProIPR001806), Small GTPbinding protein (InterProIPR005225), Ras small GTPase, Rab type (InterProIPR003579), Ras (InterProI…	unknown [Lotus japonicus]
BnaA03g39280D	BnaA03G0399600ZS	-	AT4G35020	ARAC3	chrA03:19581098..19582275	RAClike 3 (RAC3); FUNCTIONS IN GTP binding, GTPase activity; INVOLVED IN protein transport, small GTPase mediated signal transduction; LOCATED IN in 6 components; EXPRESSED IN 22 plant structures; EXPRESSED DURING 13 growth stages; CONTAINS InterPro DOMAIN/s Ras GTPase (InterProIPR001806), Small GTPbinding protein (InterProIPR005225), Ras small GTPase, Rab type (InterProIPR003579), Ras (InterProI…	unknown [Lotus japonicus]
BnaA03g39630D	BnaA03G0403300ZS	-	AT5G23080	TGH	chrA03:19776702..19782116	TOUGH (TGH); FUNCTIONS IN protein binding, RNA binding; INVOLVED IN multicellular organismal development, phloem or xylem histogenesis, RNA processing; LOCATED IN nucleus; EXPRESSED IN 29 plant structures; EXPRESSED DURING 13 growth stages; CONTAINS InterPro DOMAIN/s Protein of unknown function DUF1604 (InterProIPR011666), SWAP/Surp (InterProIPR000061); Has 34939 Blast hits to 19000 proteins in 9…	TATA
BnaA03g39820D	BnaA03G0404700ZS	-	AT5G60910	AGL8	chrA03:19891182..19894092	AGAMOUSlike 8 (AGL8); FUNCTIONS IN sequencespecific DNA binding transcription factor activity; INVOLVED IN positive regulation of flower development, maintenance of inflorescence meristem identity, fruit development; LOCATED IN nucleus; EXPRESSED IN 19 plant structures; EXPRESSED DURING 8 growth stages; CONTAINS InterPro DOMAIN/s Transcription factor, MADSbox (InterProIPR002100), Transcription fa…	RecName
BnaA03g39830D	BnaA03G0404800ZS	Os05g0386800	AT5G60920	COB	chrA03:19901315..19903856	COBRA (COB); FUNCTIONS IN molecular_function unknown; INVOLVED IN response to salt stress, multidimensional cell growth, cellulose microfibril organization; LOCATED IN in 6 components; EXPRESSED IN 23 plant structures; EXPRESSED DURING 13 growth stages; CONTAINS InterPro DOMAIN/s Glycosylphosphatidyl inositolanchored, plant (InterProIPR006918), COBRAlike (InterProIPR017391); BEST Arabidopsis thal…	glycosylphosphatidylinositol
BnaA03g39870D	BnaA03G0405400ZS	-	AT5G60970	TCP5	chrA03:19928064..19929165	TEOSINTE BRANCHED 1, cycloidea and PCF transcription factor 5 (TCP5); CONTAINS InterPro DOMAIN/s Transcription factor, TCP (InterProIPR005333), Transcription factor TCP subgroup (InterProIPR017887); BEST Arabidopsis thaliana protein match is TCP domain protein 17 (TAIRAT5G08070.1); Has 1807 Blast hits to 1807 proteins in 277 species Archae 0; Bacteria 0; Metazoa 736; Fungi 347; Plants 385; Viruse…	transcription factor TCP5 [Arabidopsis thaliana] >gi|75171652|sp|Q9FME3.1|TCP5_ARATH RecName
BnaA03g40160D	BnaA03G0408200ZS	Os02g0618200	AT5G61380	APRR1	chrA03:20054769..20057312	TIMING OF CAB EXPRESSION 1 (TOC1); CONTAINS InterPro DOMAIN/s CheYlike (InterProIPR011006), Signal transduction response regulator, receiver domain (InterProIPR001789), CCT domain (InterProIPR010402); BEST Arabidopsis thaliana protein match is pseudoresponse regulator 3 (TAIRAT5G60100.3); Has 1807 Blast hits to 1807 proteins in 277 species Archae 0; Bacteria 0; Metazoa 736; Fungi 347; Plants 385;…	pseudo
BnaA03g40550D	BnaA03G0413000ZS	-	AT3G49670	BAM2	chrA03:20262036..20265097	BARELY ANY MERISTEM 2 (BAM2); FUNCTIONS IN protein serine/threonine kinase activity, protein kinase activity, ATP binding; INVOLVED IN in 9 processes; LOCATED IN plasma membrane; EXPRESSED IN 29 plant structures; EXPRESSED DURING 15 growth stages; CONTAINS InterPro DOMAIN/s Protein kinase, catalytic domain (InterProIPR000719), Leucinerich repeatcontaining Nterminal domain, type 2 (InterProIPR0132…	CLAVATA1
BnaA03g40910D	BnaA03G0416600ZS	Os07g0580500	AT3G50750	BEH1	chrA03:20474379..20475703	BES1/BZR1 homolog 1 (BEH1); FUNCTIONS IN transcription regulator activity; INVOLVED IN biological_process unknown; LOCATED IN vacuole; EXPRESSED IN 17 plant structures; EXPRESSED DURING 12 growth stages; CONTAINS InterPro DOMAIN/s BZR1, transcriptional repressor (InterProIPR008540); BEST Arabidopsis thaliana protein match is Brassinosteroid signalling positive regulator (BZR1) family protein (TAI…	BES1/BZR1 1 [Arabidopsis thaliana] >gi|61211688|sp|Q9S7F3.1|BEH1_ARATH RecName
BnaA03g41470D	BnaA03G0422200ZS	Os01g0831200	AT3G51780	BAG4	chrA03:20801110..20802803	BCL2associated athanogene 4 (BAG4); CONTAINS InterPro DOMAIN/s Apoptosis regulator, Bcl2 protein, BAG (InterProIPR003103), Ubiquitin (InterProIPR000626), Ubiquitin supergroup (InterProIPR019955); BEST Arabidopsis thaliana protein match is BCL2associated athanogene 3 (TAIRAT5G07220.1); Has 30201 Blast hits to 17322 proteins in 780 species Archae 12; Bacteria 1396; Metazoa 17338; Fungi 3422; Plants…	unknown [Arabidopsis thaliana]
BnaA03g43510D	BnaA03G0444400ZS	Os10g0571300	AT5G46570	BSK2	chrA03:21888556..21890456	BRsignaling kinase 2 (BSK2); FUNCTIONS IN binding, protein kinase activity, kinase activity, ATP binding; INVOLVED IN brassinosteroid mediated signaling pathway, Nterminal protein myristoylation; LOCATED IN plasma membrane; EXPRESSED IN 22 plant structures; EXPRESSED DURING 10 growth stages; CONTAINS InterPro DOMAIN/s Tetratricopeptidelike helical (InterProIPR011990), Protein kinase, catalytic do…	kinase family protein [Arabidopsis lyrata subsp. lyrata] >gi|297311010|gb|EFH41434.1| kinase family protein [Arabidopsis lyrata subsp. lyrata]
BnaA03g43770D	BnaA03G0450900ZS	Os02g0233200	AT4G18890	BEH3	chrA03:22044986..22047192	BES1/BZR1 homolog 3 (BEH3); CONTAINS InterPro DOMAIN/s BZR1, transcriptional repressor (InterProIPR008540); BEST Arabidopsis thaliana protein match is BES1/BZR1 homolog 4 (TAIRAT1G78700.1); Has 411 Blast hits to 325 proteins in 33 species Archae 0; Bacteria 8; Metazoa 41; Fungi 2; Plants 260; Viruses 2; Other Eukaryotes 98 (source NCBI BLink).	BES1/BZR1
BnaA03g43820D	BnaA03G0451500ZS	-	AT4G18960	AG	chrA03:22077087..22081741	AGAMOUS (AG); FUNCTIONS IN DNA binding, sequencespecific DNA binding transcription factor activity; INVOLVED IN stamen development, maintenance of floral organ identity, leaf development, carpel development; LOCATED IN nucleus; EXPRESSED IN 13 plant structures; EXPRESSED DURING 6 growth stages; CONTAINS InterPro DOMAIN/s Transcription factor, MADSbox (InterProIPR002100), Transcription factor, Kbo…	RecName
BnaA03g44500D	BnaA03G0457400ZS	-	AT4G20270	BAM3	chrA03:22589247..22592322	BARELY ANY MERISTEM 3 (BAM3); FUNCTIONS IN protein serine/threonine kinase activity, protein kinase activity, ATP binding; INVOLVED IN regulation of meristem growth, protein amino acid phosphorylation, transmembrane receptor protein tyrosine kinase signaling pathway, leaf development, floral organ development; LOCATED IN endomembrane system; EXPRESSED IN 21 plant structures; EXPRESSED DURING 13 g…	leucine
BnaA03g45160D	BnaA03G0465000ZS	-	AT4G22140	EBS	chrA03:22981563..22983975	EARLY BOLTING IN SHORT DAYS (EBS); FUNCTIONS IN DNA binding, zinc ion binding; INVOLVED IN positive regulation of flower development, regulation of transcription, DNAdependent, seed germination; LOCATED IN cellular_component unknown; EXPRESSED IN 23 plant structures; EXPRESSED DURING 13 growth stages; CONTAINS InterPro DOMAIN/s Zinc finger, PHDtype, conserved site (InterProIPR019786), Zinc finger…	protein EARLY BOLTING IN SHORT DAYS [Arabidopsis thaliana] >gi|62321730|dbj|BAD95354.1| receptor like protein [Arabidopsis thaliana] >gi|332659163|gb|AEE84563.1| PHD finger and bromo
BnaA03g45650D	BnaA03G0470000ZS	Os03g0122600	AT4G22950	AGL19	chrA03:23232895..23237783	AGAMOUSlike 19 (AGL19); CONTAINS InterPro DOMAIN/s Transcription factor, MADSbox (InterProIPR002100), Transcription factor, Kbox (InterProIPR002487); BEST Arabidopsis thaliana protein match is AGAMOUSlike 14 (TAIRAT4G11880.1); Has 7291 Blast hits to 7288 proteins in 921 species Archae 2; Bacteria 15; Metazoa 646; Fungi 323; Plants 6182; Viruses 0; Other Eukaryotes 123 (source NCBI BLink).	agamous
BnaA03g45950D	BnaA03G0472100ZS	Os02g0666200	AT4G23400	PIP1-5	chrA03:23444589..23446032	plasma membrane intrinsic protein 1;5 (PIP1;5); FUNCTIONS IN water channel activity; INVOLVED IN response to salt stress, transport; LOCATED IN plasma membrane, membrane; EXPRESSED IN 22 plant structures; EXPRESSED DURING 14 growth stages; CONTAINS InterPro DOMAIN/s Major intrinsic protein, conserved site (InterProIPR022357), Aquaporin (InterProIPR012269), Major intrinsic protein (InterProIPR0004…	putative aquaporin PIP1
BnaA03g46780D	BnaA03G0480400ZS	-	AT4G24540	AGL24	chrA03:23990544..23993883	AGAMOUSlike 24 (AGL24); FUNCTIONS IN sequencespecific DNA binding, protein homodimerization activity, protein heterodimerization activity, sequencespecific DNA binding transcription factor activity; INVOLVED IN floral whorl development, maintenance of floral meristem identity, maintenance of inflorescence meristem identity, floral meristem determinacy, regulation of timing of transition from vege…	MADS
BnaA03g46830D	BnaA03G0481100ZS	-	AT4G24620	PGI1	chrA03:24021419..24024850	phosphoglucose isomerase 1 (PGI1); FUNCTIONS IN glucose6phosphate isomerase activity; INVOLVED IN positive regulation of flower development, starch metabolic process; LOCATED IN cytosol, chloroplast stroma, chloroplast, plastid, chloroplast envelope; EXPRESSED IN 24 plant structures; EXPRESSED DURING 13 growth stages; CONTAINS InterPro DOMAIN/s Phosphoglucose isomerase, conserved site (InterProIP…	phosphoglucose isomerase 1 [Arabidopsis thaliana] >gi|75151856|sp|Q8H103.1|G6PIP_ARATH RecName Full=Glucose6phosphate isomerase 1, chloroplastic; Short=GPI 1; AltName Full=Phosphoglucose isomerase 1; Short=PGI 1; AltName Full=Phosphohexose isomerase; Short=PHI; Flags Precursor >gi|24030384|gb|AAN41353.1| putative glucose6phosphate isomerase [Arabidopsis thaliana] >gi|110742488|dbj|BAE99162.1| glu…
BnaA03g47400D	BnaA03G0486400ZS	Os03g0856700	AT4G25420	GA20OX1	chrA03:24299823..24301224	GA20OX1; CONTAINS InterPro DOMAIN/s Isopenicillin N synthase (InterProIPR002283), Oxoglutarate/irondependent oxygenase (InterProIPR005123); BEST Arabidopsis thaliana protein match is gibberellin 20 oxidase 2 (TAIRAT5G51810.1); Has 8544 Blast hits to 8501 proteins in 990 species Archae 0; Bacteria 1084; Metazoa 124; Fungi 981; Plants 4942; Viruses 0; Other Eukaryotes 1413 (source NCBI BLink).	gibberellin 20 oxidase 1 [Raphanus sativus]
BnaA03g48550D	BnaA03G0496900ZS	-	AT4G27260	GH3.5	chrA03:24905153..24907632	WES1; CONTAINS InterPro DOMAIN/s	GH3 auxin
BnaA03g48610D	BnaA03G0497900ZS	Os10g0496900	AT4G27440	PORB	chrA03:24925030..24928671	protochlorophyllide oxidoreductase B (PORB); FUNCTIONS IN oxidoreductase activity, protochlorophyllide reductase activity; INVOLVED IN chlorophyll biosynthetic process, response to ethylene stimulus; LOCATED IN chloroplast thylakoid membrane, chloroplast, membrane; EXPRESSED IN 22 plant structures; EXPRESSED DURING 14 growth stages; CONTAINS InterPro DOMAIN/s NAD(P)binding domain (InterProIPR0160…	lightdependent NADPHprotochlorophyllide oxidoreductase B [Arabidopsis thaliana] >gi|79325287|ref|NP_001031731.1| lightdependent NADPHprotochlorophyllide oxidoreductase B [Arabidopsis thaliana] >gi|2507092|sp|P21218.3|PORB_ARATH RecName Full=Protochlorophyllide reductase B, chloroplastic; Short=PCR B; AltName Full=NADPHprotochlorophyllide oxidoreductase B; Short=POR B; Flags Precursor >gi|968977|g…
BnaA03g50050D	BnaA03G0517000ZS	-	AT4G30270	XTH24	chrA03:25936683..25938103	xyloglucan endotransglucosylase/hydrolase 24 (XTH24); FUNCTIONS IN hydrolase activity, acting on glycosyl bonds, xyloglucanxyloglucosyl transferase activity; INVOLVED IN aging, response to gibberellin stimulus, gibberellic acid mediated signaling pathway, response to brassinosteroid stimulus, planttype cell wall loosening; LOCATED IN cell wall, plasma membrane, cytoplasm, planttype cell wall; EXP…	meristem
BnaA03g51000D	BnaA03G0543200ZS	Os02g0579600	AT3G57230	AGL16	chrA03:26461799..26465274	AGAMOUSlike 16 (AGL16); FUNCTIONS IN sequencespecific DNA binding transcription factor activity; INVOLVED IN regulation of transcription, DNAdependent, stomatal lineage progression; LOCATED IN nucleus; EXPRESSED IN 26 plant structures; EXPRESSED DURING 13 growth stages; CONTAINS InterPro DOMAIN/s Transcription factor, MADSbox (InterProIPR002100), Transcription factor, Kbox (InterProIPR002487); BE…	Agamous
BnaA03g51900D	BnaA03G0530300ZS	-	AT4G32040	KNAT5	chrA03:27019151..27020903	KNOTTED1like homeobox gene 5 (KNAT5); CONTAINS InterPro DOMAIN/s ELK (InterProIPR005539), KNOX1 (InterProIPR005540), Homeobox (InterProIPR001356), Homeodomainlike (InterProIPR009057), KNOX2 (InterProIPR005541), Homeodomainrelated (InterProIPR012287); BEST Arabidopsis thaliana protein match is KNOTTED1like homeobox gene 3 (TAIRAT5G25220.2); Has 6199 Blast hits to 6196 proteins in 330 species Archa…	homeobox protein knotted
BnaA03g52120D	BnaA03G0532800ZS	-	AT4G32551	LUG	chrA03:27145831..27150867	LEUNIG (LUG); CONTAINS InterPro DOMAIN/s WD40 repeat 2 (InterProIPR019782), LisH dimerisation motif, subgroup (InterProIPR013720), WD40 repeat, conserved site (InterProIPR019775), WD40 repeat (InterProIPR001680), WD40 repeatlikecontaining domain (InterProIPR011046), WD40repeatcontaining domain (InterProIPR017986), WD40/YVTN repeatlikecontaining domain (InterProIPR015943), LisH dimerisation motif …	LEUNIG [Arabidopsis thaliana]
BnaA03g52970D	BnaA03G0545800ZS	Os03g0200500	AT4G34670	RPS3AB	chrA03:27681728..27683474	Ribosomal protein S3Ae; FUNCTIONS IN structural constituent of ribosome; INVOLVED IN translation; LOCATED IN in 6 components; EXPRESSED IN 23 plant structures; EXPRESSED DURING 13 growth stages; CONTAINS InterPro DOMAIN/s Ribosomal protein S3Ae, conserved site (InterProIPR018281), Ribosomal protein S3Ae (InterProIPR001593); BEST Arabidopsis thaliana protein match is Ribosomal protein S3Ae (TAIRAT…	40S ribosomal protein S3A [Arabidopsis lyrata subsp. lyrata] >gi|297314967|gb|EFH45390.1| 40S ribosomal protein S3A [Arabidopsis lyrata subsp. lyrata]
BnaA03g53400D	BnaA03G0550500ZS	-	AT4G35550	WOX13	chrA03:28012514..28013822	WUSCHEL related homeobox 13 (WOX13); FUNCTIONS IN DNA binding, sequencespecific DNA binding transcription factor activity; INVOLVED IN regulation of transcription, DNAdependent, regulation of transcription; LOCATED IN nucleus; EXPRESSED IN 30 plant structures; EXPRESSED DURING 13 growth stages; CONTAINS InterPro DOMAIN/s Homeobox (InterProIPR001356), Homeodomainlike (InterProIPR009057), Homeodoma…	homeobox
BnaA03g53830D	BnaA03G0561000ZS	Os03g0818800	AT4G36920	AP2	chrA03:28390678..28393341	APETALA 2 (AP2); CONTAINS InterPro DOMAIN/s DNAbinding, integrasetype (InterProIPR016177), Pathogenesisrelated transcriptional factor/ERF, DNAbinding (InterProIPR001471); BEST Arabidopsis thaliana protein match is target of early activation tagged (EAT) 3 (TAIRAT5G67180.1).	AP2 variant 3 [Brassica juncea]
BnaA03g54090D	-	Os07g0589000	AT4G37540	-	chrA03:28550386..28551384	LOB domaincontaining protein 39 (LBD39); CONTAINS InterPro DOMAIN/s Lateral organ boundaries, LOB (InterProIPR004883); BEST Arabidopsis thaliana protein match is LOB domaincontaining protein 38 (TAIRAT3G49940.1); Has 571 Blast hits to 570 proteins in 25 species Archae 0; Bacteria 0; Metazoa 0; Fungi 0; Plants 571; Viruses 0; Other Eukaryotes 0 (source NCBI BLink).	unknown [Arabidopsis thaliana]
BnaA03g54100D	BnaA03G0563400ZS	-	AT4G37580	HLS1	chrA03:28592520..28594244	HOOKLESS 1 (HLS1); CONTAINS InterPro DOMAIN/s GCN5related Nacetyltransferase, Cterminal (InterProIPR022610), GCN5related Nacetyltransferase (InterProIPR000182), AcylCoA Nacyltransferase (InterProIPR016181); BEST Arabidopsis thaliana protein match is AcylCoA Nacyltransferases (NAT) superfamily protein (TAIRAT2G23060.1); Has 145 Blast hits to 145 proteins in 38 species Archae 22; Bacteria 20; Metaz…	putative N
BnaA03g54310D	BnaA03G0565900ZS	-	AT1G25490	PP2AA1	chrA03:28833660..28834781	ROOTS CURL IN NPA (RCN1); FUNCTIONS IN protein phosphatase type 2A regulator activity; INVOLVED IN response to ethylene stimulus, abscisic acid mediated signaling pathway, regulation of stomatal movement, positive regulation of abscisic acid mediated signaling pathway, auxin polar transport; LOCATED IN cell wall, plasma membrane, protein phosphatase type 2A complex; EXPRESSED IN 25 plant structur…	phosphoprotein phosphatase 2A regulatory subunit A [Arabidopsis thaliana]
BnaA03g54760D	BnaA03G0593100ZS	Os04g0572600	AT1G63020	NRPD1	chrA03:29740234..29746241	nuclear RNA polymerase D1A (NRPD1A); FUNCTIONS IN DNAdirected RNA polymerase activity, DNA binding; INVOLVED IN in 7 processes; LOCATED IN nucleus, DNAdirected RNA polymerase IV complex; EXPRESSED IN 9 plant structures; EXPRESSED DURING 6 growth stages; CONTAINS InterPro DOMAIN/s RNA polymerase, Nterminal (InterProIPR006592), RNA polymerase, alpha subunit (InterProIPR000722), RNA polymerase Rpb1,…	NRPD1a [Arabidopsis lyrata subsp. lyrata] >gi|297332282|gb|EFH62700.1| NRPD1a [Arabidopsis lyrata subsp. lyrata]
BnaA03g54910D	-	Os01g0973500	AT5G02290	NAK	chrA03_random:60740..62545	NAK; FUNCTIONS IN protein serine/threonine kinase activity, protein kinase activity, kinase activity, ATP binding; INVOLVED IN protein amino acid phosphorylation; LOCATED IN plasma membrane; EXPRESSED IN 23 plant structures; EXPRESSED DURING 13 growth stages; CONTAINS InterPro DOMAIN/s Protein kinase, ATP binding site (InterProIPR017441), Serine/threonineprotein kinase domain (InterProIPR002290),…	putative serine/threonine
BnaA03g54930D	BnaA03G0004800ZS	-	AT5G02030	BLH9	chrA03_random:74096..77618	REPLUMLESS (RPL); CONTAINS InterPro DOMAIN/s Homeobox (InterProIPR001356), Homeodomainlike (InterProIPR009057), POX (InterProIPR006563), Homeodomainrelated (InterProIPR012287); BEST Arabidopsis thaliana protein match is BEL1like homeodomain 8 (TAIRAT2G27990.1); Has 5109 Blast hits to 5109 proteins in 341 species Archae 0; Bacteria 2; Metazoa 2052; Fungi 344; Plants 2481; Viruses 0; Other Eukaryot…	REPLUMLESS
BnaA03g55980D	-	Os04g0396500	AT5G13250	--	chrA03_random:502887..503337	RING finger protein; FUNCTIONS IN	molecular_function unknown; INVOLVED IN
BnaA03g56870D	BnaA03G0221200ZS	-	AT2G45650	AGL6	chrA03_random:898679..900519	AGAMOUSlike 6 (AGL6); FUNCTIONS IN DNA binding, sequencespecific DNA binding transcription factor activity; INVOLVED IN vegetative to reproductive phase transition of meristem, floral organ development; LOCATED IN nucleus; EXPRESSED IN 8 plant structures; EXPRESSED DURING C globular stage, F mature embryo stage, petal differentiation and expansion stage, E expanded cotyledon stage; CONTAINS Inter…	MADS
BnaA03g56880D	BnaA03G0221300ZS	-	AT2G45660	SOC1	chrA03_random:901876..905188	AGAMOUSlike 20 (AGL20); FUNCTIONS IN sequencespecific DNA binding transcription factor activity; INVOLVED IN flower development, response to cold, positive regulation of flower development, maintenance of inflorescence meristem identity; LOCATED IN nucleus; EXPRESSED IN 22 plant structures; EXPRESSED DURING 12 growth stages; CONTAINS InterPro DOMAIN/s Transcription factor, MADSbox (InterProIPR002…	MADS
BnaA03g58260D	BnaA03G0447400ZS	Os07g0152000	AT4G18390	TCP2	chrA03_random:1610230..1613319	TEOSINTE BRANCHED 1, cycloidea and PCF transcription factor 2 (TCP2); FUNCTIONS IN sequencespecific DNA binding transcription factor activity; INVOLVED IN cell differentiation, positive regulation of development, heterochronic, regulation of transcription, leaf morphogenesis; LOCATED IN cellular_component unknown; EXPRESSED IN 22 plant structures; EXPRESSED DURING 13 growth stages; CONTAINS Inter…	unnamed protein product [Thellungiella halophila]
BnaA03g58770D	-	-	AT4G27330	SPL	chrA03_random:1903136..1904160	SPOROCYTELESS (SPL); CONTAINS InterPro DOMAIN/s	Plant transcription factor NOZZLE (InterPro
BnaA03g58920D	BnaA03G0506300ZS	Os03g0329900	AT4G28610	PHR1	chrA03_random:1993527..1996225	phosphate starvation response 1 (PHR1); CONTAINS InterPro DOMAIN/s Homeodomainlike (InterProIPR009057), Myb, DNAbinding (InterProIPR014778), HTH transcriptional regulator, Mybtype, DNAbinding (InterProIPR017930), Myblike DNAbinding domain, SHAQKYF class (InterProIPR006447), Homeodomainrelated (InterProIPR012287); BEST Arabidopsis thaliana protein match is myblike HTH transcriptional regulator fam…	PHR1 [Brassica napus]
BnaA03g59180D	BnaA03G0554300ZS	-	AT4G36260	SRS2	chrA03_random:2229241..2230705	STYLISH 2 (STY2); FUNCTIONS IN sequencespecific DNA binding transcription factor activity; INVOLVED IN xylem and phloem pattern formation, style development, auxin homeostasis, negative regulation of gibberellic acid mediated signaling pathway, stigma development; LOCATED IN nucleus; EXPRESSED IN 17 plant structures; EXPRESSED DURING 4 anthesis, F mature embryo stage, petal differentiation and ex…	stylish 2b [Brassica rapa subsp. pekinensis]
BnaA03g60210D	-	Os08g0503800	AT5G55500	XYLT	chrA03_random:4651031..4653359	beta1,2xylosyltransferase (XYLT); Has 30201 Blast hits to 17322 proteins in 780 species Archae 12; Bacteria 1396; Metazoa 17338; Fungi 3422; Plants 5037; Viruses 0; Other Eukaryotes 2996 (source NCBI BLink).	AtXylT [Arabidopsis lyrata subsp. lyrata] >gi|297310231|gb|EFH40655.1| AtXylT [Arabidopsis lyrata subsp. lyrata]
BnaA04g00590D	BnaA04G0009500ZS	Os09g0334500	AT2G46400	WRKY46	chrA04:451489..452543	WRKY DNA	binding protein 46 (WRKY46); CONTAINS InterPro DOMAIN/s
BnaA04g00620D	BnaA04G0009800ZS	Os02g0260200	AT3G61590	HWS	chrA04:469904..472295	HAWAIIAN SKIRT (HWS); FUNCTIONS IN ubiquitinprotein ligase activity; INVOLVED IN organ development; LOCATED IN cellular_component unknown; EXPRESSED IN 25 plant structures; EXPRESSED DURING 15 growth stages; CONTAINS InterPro DOMAIN/s Fbox domain, cyclinlike (InterProIPR001810), Fbox domain, Skp2like (InterProIPR022364), Galactose oxidase/kelch, betapropeller (InterProIPR011043), Fbox associated …	protein HAWAIIAN SKIRT [Arabidopsis thaliana] >gi|334186190|ref|NP_001190155.1| protein HAWAIIAN SKIRT [Arabidopsis thaliana] >gi|75183486|sp|Q9M310.1|FBK77_ARATH RecName
BnaA04g00800D	BnaA04G0011300ZS	-	AT3G61250	AtMYB17	chrA04:554874..555879	myb domain protein 17 (MYB17); CONTAINS InterPro DOMAIN/s SANT, DNAbinding (InterProIPR001005), Homeodomainlike (InterProIPR009057), Myb, DNAbinding (InterProIPR014778), HTH transcriptional regulator, Mybtype, DNAbinding (InterProIPR017930), Homeodomainrelated (InterProIPR012287), Myb transcription factor (InterProIPR015495); BEST Arabidopsis thaliana protein match is myb domain protein 16 (TAIRA…	LATE MERISTEM IDENTITY2 [Arabidopsis thaliana] >gi|6850892|emb|CAB71055.1| putative transcription factor (MYB17) [Arabidopsis thaliana] >gi|41619302|gb|AAS10071.1| MYB transcription factor [Arabidopsis thaliana] >gi|193885153|gb|ACF28390.1| At3g61250 [Arabidopsis thaliana] >gi|332646658|gb|AEE80179.1| LATE MERISTEM IDENTITY2 [Arabidopsis thaliana]
BnaA04g00810D	BnaA04G0011400ZS	Os02g0641000	AT3G61230	PLIM2C	chrA04:558243..559131	GATA type zinc finger transcription factor family protein; FUNCTIONS IN zinc ion binding; INVOLVED IN biological_process unknown; LOCATED IN cellular_component unknown; EXPRESSED IN 9 plant structures; EXPRESSED DURING L mature pollen stage, M germinated pollen stage, 4 anthesis, C globular stage, petal differentiation and expansion stage; CONTAINS InterPro DOMAIN/s Zinc finger, LIMtype (InterPro…	LIM domain
BnaA04g01330D	BnaA04G0017600ZS	Os09g0572900	AT3G60190	DRP1E	chrA04:823563..830995	DYNAMINlike 1E (DL1E); FUNCTIONS IN GTP binding, GTPase activity; INVOLVED IN response to cadmium ion, vesiclemediated transport, defense response to fungus; LOCATED IN mitochondrion, plasma membrane, vacuole; EXPRESSED IN 24 plant structures; EXPRESSED DURING 13 growth stages; CONTAINS InterPro DOMAIN/s Dynamin GTPase effector (InterProIPR003130), Dynamin, GTPase domain (InterProIPR001401), Dyna…	dynamin
BnaA04g02360D	-	Os09g0466400	AT4G24660	ZHD1	chrA04:1543779..1544412	homeobox protein 22 (HB22); CONTAINS InterPro DOMAIN/s Homeobox domain, ZFHD class (InterProIPR006455), ZFHD homeobox protein, Cys/Hisrich dimerisation domain (InterProIPR006456), Homeodomainrelated (InterProIPR012287); BEST Arabidopsis thaliana protein match is homeobox protein 25 (TAIRAT5G65410.1); Has 493 Blast hits to 471 proteins in 34 species Archae 0; Bacteria 0; Metazoa 3; Fungi 0; Plants…	ZF
BnaA04g02780D	BnaA04G0033800ZS	Os07g0686100	AT3G56850	DPBF3	chrA04:1865065..1866354	ABAresponsive element binding protein 3 (AREB3); FUNCTIONS IN DNA binding, transcription activator activity, sequencespecific DNA binding transcription factor activity; INVOLVED IN regulation of transcription, DNAdependent, response to stress; LOCATED IN nucleus; EXPRESSED IN 23 plant structures; EXPRESSED DURING 14 growth stages; CONTAINS InterPro DOMAIN/s Basicleucine zipper (bZIP) transcriptio…	ABA
BnaA04g02830D	BnaA04G0033300ZS	Os01g0279100	AT3G56940	CRD1	chrA04:1882472..1883020	COPPER RESPONSE DEFECT 1 (CRD1); FUNCTIONS IN magnesiumprotoporphyrin IX monomethyl ester (oxidative) cyclase activity, DNA binding; INVOLVED IN chlorophyll biosynthetic process, oxidation reduction, photosynthesis; LOCATED IN chloroplast thylakoid membrane, chloroplast, chloroplast inner membrane, chloroplast envelope; EXPRESSED IN 23 plant structures; EXPRESSED DURING 14 growth stages; CONTAINS…	putative fatty acid desaturase BNZIP [Brassica napus]
BnaA04g03750D	BnaA04G0042700ZS	Os05g0115800	AT3G55270	-	chrA04:2558918..2561871	mitogenactivated protein kinase phosphatase 1 (MKP1); CONTAINS InterPro DOMAIN/s Proteintyrosine phosphatase, active site (InterProIPR016130), Dualspecific/proteintyrosine phosphatase, conserved region (InterProIPR000387), Dual specificity phosphatase, catalytic domain (InterProIPR000340), Dual specificity phosphatase, subgroup, catalytic domain (InterProIPR020422); BEST Arabidopsis thaliana prot…	map kinase phosphatase [Arabidopsis lyrata subsp. lyrata] >gi|297322130|gb|EFH52551.1| map kinase phosphatase [Arabidopsis lyrata subsp. lyrata]
BnaA04g03960D	BnaA04G0046300ZS	-	AT3G54720	AMP1	chrA04:2874184..2874839	ALTERED MERISTEM PROGRAM 1 (AMP1); CONTAINS InterPro DOMAIN/s Proteaseassociated PA (InterProIPR003137), Transferrin receptorlike, dimerisation (InterProIPR007365), Peptidase M28 (InterProIPR007484); BEST Arabidopsis thaliana protein match is Peptidase M28 family protein (TAIRAT5G19740.1); Has 3363 Blast hits to 3338 proteins in 594 species Archae 10; Bacteria 1310; Metazoa 699; Fungi 446; Plants…	glutamate carboxypeptidase [Arabidopsis thaliana]
BnaA04g03970D	-	-	AT3G54720	AMP1	chrA04:2874892..2877144	ALTERED MERISTEM PROGRAM 1 (AMP1); CONTAINS InterPro DOMAIN/s Proteaseassociated PA (InterProIPR003137), Transferrin receptorlike, dimerisation (InterProIPR007365), Peptidase M28 (InterProIPR007484); BEST Arabidopsis thaliana protein match is Peptidase M28 family protein (TAIRAT5G19740.1); Has 3363 Blast hits to 3338 proteins in 594 species Archae 10; Bacteria 1310; Metazoa 699; Fungi 446; Plants…	glutamate carboxypeptidase [Arabidopsis thaliana]
BnaA04g04160D	BnaA04G0048400ZS	-	AT3G54340	AP3	chrA04:3055809..3057791	APETALA 3 (AP3); CONTAINS InterPro DOMAIN/s Transcription factor, MADSbox (InterProIPR002100), Transcription factor, Kbox (InterProIPR002487); BEST Arabidopsis thaliana protein match is AGAMOUSlike 71 (TAIRAT5G51870.1); Has 6838 Blast hits to 6837 proteins in 855 species Archae 0; Bacteria 0; Metazoa 626; Fungi 302; Plants 5820; Viruses 0; Other Eukaryotes 90 (source NCBI BLink).	APETALA3 [Brassica napus] >gi|48375197|gb|AAT42251.1| floral homeotic protein APETALA3 [Brassica rapa subsp. chinensis] >gi|87133586|gb|ABD24435.1| APETALA3
BnaA04g05050D	BnaA04G0068800ZS	-	AT3G53020	RPL24B	chrA04:3724758..3726331	SHORT VALVE1 (STV1); FUNCTIONS IN structural constituent of ribosome; INVOLVED IN auxin mediated signaling pathway, gynoecium development, translation, ribosome biogenesis; LOCATED IN ribosome, cytosolic large ribosomal subunit, nucleolus; EXPRESSED IN 28 plant structures; EXPRESSED DURING 13 growth stages; CONTAINS InterPro DOMAIN/s Ribosomal protein L24e (InterProIPR000988); BEST Arabidopsis th…	60S ribosomal protein L24
BnaA04g05440D	BnaA04G0064300ZS	Os08g0503800	AT5G55500	XYLT	chrA04:4237329..4239497	beta1,2xylosyltransferase (XYLT); Has 30201 Blast hits to 17322 proteins in 780 species Archae 12; Bacteria 1396; Metazoa 17338; Fungi 3422; Plants 5037; Viruses 0; Other Eukaryotes 2996 (source NCBI BLink).	AtXylT [Arabidopsis lyrata subsp. lyrata] >gi|297310231|gb|EFH40655.1| AtXylT [Arabidopsis lyrata subsp. lyrata]
BnaA04g06190D	BnaA04G0055600ZS	Os09g0502100	AT4G14200	--	chrA04:4749506..4752908	Pentatricopeptide repeat (PPR) superfamily protein; Has 30201 Blast hits to 17322 proteins in 780 species	Archae
BnaA04g06260D	BnaA04G0054800ZS	-	AT2G47430	CKI1	chrA04:4810707..4815096	CYTOKINININDEPENDENT 1 (CKI1); CONTAINS InterPro DOMAIN/s Signal transduction histidine kinase, homodimeric (InterProIPR009082), CheYlike (InterProIPR011006), Signal transduction histidine kinase, core (InterProIPR005467), Signal transduction response regulator, receiver domain (InterProIPR001789), Signal transduction histidine kinase, subgroup 1, dimerisation/phosphoacceptor domain (InterProIPR0…	cytokinin
BnaA04g07450D	BnaA04G0089100ZS	Os04g0659100	AT5G35630	GLN2	chrA04:6341431..6344580	glutamine synthetase 2 (GS2); FUNCTIONS IN glutamateammonia ligase activity; INVOLVED IN in 8 processes; LOCATED IN in 6 components; EXPRESSED IN 23 plant structures; EXPRESSED DURING 14 growth stages; CONTAINS InterPro DOMAIN/s Glutamine synthetase, catalytic domain (InterProIPR008146), Glutamine synthetase, betaGrasp (InterProIPR008147), Glutamine synthetase/guanido kinase, catalytic domain (In…	RecName Full=Glutamine synthetase, chloroplastic; AltName Full=GS2; AltName Full=Glutamateammonia ligase; Flags Precursor >gi|296223|emb|CAA51280.1| glutamateammonia ligase precursor [Brassica napus]
BnaA04g07540D	BnaA04G0090400ZS	-	AT5G35750	AHK2	chrA04:6487706..6492605	histidine kinase 2 (HK2); FUNCTIONS IN osmosensor activity, cytokinin receptor activity, protein histidine kinase activity; INVOLVED IN in 8 processes; LOCATED IN membrane; EXPRESSED IN 23 plant structures; EXPRESSED DURING 13 growth stages; CONTAINS InterPro DOMAIN/s Signal transduction histidine kinase, homodimeric (InterProIPR009082), CHASE (InterProIPR006189), Signal transduction histidine ki…	histidine kinase 2 [Arabidopsis thaliana] >gi|75168995|sp|Q9C5U2.1|AHK2_ARATH RecName
BnaA04g08160D	BnaA04G0096800ZS	Os03g0223400	AT5G37600	GLN1-1	chrA04:7187415..7190250	glutamine synthase clone R1 (GSR 1); FUNCTIONS IN glutamateammonia ligase activity, copper ion binding; INVOLVED IN nitrate assimilation, response to fructose stimulus, response to light stimulus, response to sucrose stimulus, response to glucose stimulus; LOCATED IN cytosol, cytosolic ribosome, cell wall, plasma membrane; EXPRESSED IN 24 plant structures; EXPRESSED DURING 14 growth stages; CONTA…	glutamate
BnaA04g08400D	-	Os03g0223400	AT5G37600	GLN1-1	chrA04:7471766..7474259	glutamine synthase clone R1 (GSR 1); FUNCTIONS IN glutamateammonia ligase activity, copper ion binding; INVOLVED IN nitrate assimilation, response to fructose stimulus, response to light stimulus, response to sucrose stimulus, response to glucose stimulus; LOCATED IN cytosol, cytosolic ribosome, cell wall, plasma membrane; EXPRESSED IN 24 plant structures; EXPRESSED DURING 14 growth stages; CONTA…	cytosolic glutamine synthetase [Brassica napus]
BnaA04g09490D	BnaA04G0109200ZS	Os01g0264000	AT5G39660	CDF2	chrA04:8478696..8480748	cycling DOF factor 2 (CDF2); CONTAINS InterPro DOMAIN/s Zinc finger, Doftype (InterProIPR003851); BEST Arabidopsis thaliana protein match is cycling DOF factor 3 (TAIRAT3G47500.1); Has 30201 Blast hits to 17322 proteins in 780 species Archae 12; Bacteria 1396; Metazoa 17338; Fungi 3422; Plants 5037; Viruses 0; Other Eukaryotes 2996 (source NCBI BLink).	cycling DOF factor 2 [Arabidopsis thaliana] >gi|30693448|ref|NP_851106.1| cycling DOF factor 2 [Arabidopsis thaliana] >gi|55583973|sp|Q93ZL5.2|CDF2_ARATH RecName
BnaA04g10140D	BnaA04G0116100ZS	-	AT5G40280	FTB	chrA04:8958905..8962286	ENHANCED RESPONSE TO ABA 1 (ERA1); CONTAINS InterPro DOMAIN/s Terpenoid cylases/protein prenyltransferase alphaalpha toroid (InterProIPR008930), Prenyltransferase/squalene oxidase (InterProIPR001330); BEST Arabidopsis thaliana protein match is RAB geranylgeranyl transferase beta subunit 2 (TAIRAT3G12070.2); Has 2257 Blast hits to 1610 proteins in 263 species Archae 4; Bacteria 30; Metazoa 707; Fu…	beta subunit of protein farnesyl transferase ERA1 [Arabidopsis thaliana]
BnaA04g11270D	BnaA04G0127000ZS	Os08g0441300	AT2G38870	--	chrA04:9806257..9808437	Serine protease inhibitor, potato inhibitor Itype family protein; FUNCTIONS IN serinetype endopeptidase inhibitor activity; INVOLVED IN defense response to fungus, response to wounding; LOCATED IN cell wall; EXPRESSED IN 21 plant structures; EXPRESSED DURING 13 growth stages; CONTAINS InterPro DOMAIN/s Proteinase inhibitor I13, potato inhibitor I (InterProIPR000864); BEST Arabidopsis thaliana pro…	PR
BnaA04g11810D	BnaA04G0135300ZS	-	AT5G40280	FTB	chrA04:10127289..10130406	ENHANCED RESPONSE TO ABA 1 (ERA1); CONTAINS InterPro DOMAIN/s Terpenoid cylases/protein prenyltransferase alphaalpha toroid (InterProIPR008930), Prenyltransferase/squalene oxidase (InterProIPR001330); BEST Arabidopsis thaliana protein match is RAB geranylgeranyl transferase beta subunit 2 (TAIRAT3G12070.2); Has 2257 Blast hits to 1610 proteins in 263 species Archae 4; Bacteria 30; Metazoa 707; Fu…	beta subunit of protein farnesyl transferase ERA1 [Arabidopsis thaliana]
BnaA04g12820D	BnaA04G0145300ZS	-	AT2G22370	MED18	chrA04:10815760..10817240	unknown protein; Has 127 Blast hits to 127 proteins in 48 species	Archae
BnaA04g12880D	BnaA04G0146100ZS	Os09g0470500	AT2G22430	ATHB-6	chrA04:10867245..10868369	homeobox protein 6 (HB6); FUNCTIONS IN protein binding, sequencespecific DNA binding, DNA binding, transcription activator activity, sequencespecific DNA binding transcription factor activity; INVOLVED IN response to water deprivation, positive regulation of transcription, abscisic acid mediated signaling pathway, negative regulation of abscisic acid mediated signaling pathway, regulation of tran…	homeodomain
BnaA04g12890D	-	Os09g0470500	AT2G22430	ATHB-6	chrA04:10874112..10875596	homeobox protein 6 (HB6); FUNCTIONS IN protein binding, sequencespecific DNA binding, DNA binding, transcription activator activity, sequencespecific DNA binding transcription factor activity; INVOLVED IN response to water deprivation, positive regulation of transcription, abscisic acid mediated signaling pathway, negative regulation of abscisic acid mediated signaling pathway, regulation of tran…	homeodomain
BnaA04g12990D	BnaA04G0147200ZS	-	AT2G22540	SVP	chrA04:10961146..10963402	SHORT VEGETATIVE PHASE (SVP); CONTAINS InterPro DOMAIN/s Transcription factor, MADSbox (InterProIPR002100), Transcription factor, Kbox (InterProIPR002487); BEST Arabidopsis thaliana protein match is AGAMOUSlike 24 (TAIRAT4G24540.1); Has 7469 Blast hits to 7448 proteins in 905 species Archae 3; Bacteria 14; Metazoa 824; Fungi 324; Plants 6168; Viruses 0; Other Eukaryotes 136 (source NCBI BLink).	short vegetative phase protein [Brassica rapa subsp. oleifera]
BnaA04g13630D	BnaA04G0153900ZS	-	AT2G23380	CLF	chrA04:11524588..11529333	CURLY LEAF (CLF); FUNCTIONS IN protein binding, sequencespecific DNA binding transcription factor activity; INVOLVED IN in 7 processes; LOCATED IN chloroplast; EXPRESSED IN 15 plant structures; EXPRESSED DURING 7 growth stages; CONTAINS InterPro DOMAIN/s SET domain (InterProIPR001214); BEST Arabidopsis thaliana protein match is SET domaincontaining protein (TAIRAT4G02020.1); Has 5951 Blast hits t…	histone
BnaA04g13860D	BnaA04G0156100ZS	Os03g0732100	AT2G23760	BLH4	chrA04:11725810..11731115	BEL1like homeodomain 4 (BLH4); FUNCTIONS IN DNA binding, sequencespecific DNA binding transcription factor activity; INVOLVED IN leaf morphogenesis; LOCATED IN nucleus; EXPRESSED IN 24 plant structures; EXPRESSED DURING 12 growth stages; CONTAINS InterPro DOMAIN/s Homeobox (InterProIPR001356), Homeodomainlike (InterProIPR009057), Homeobox KN domain (InterProIPR008422), POX (InterProIPR006563), Ho…	BEL1
BnaA04g14820D	BnaA04G0168400ZS	Os08g0299000	AT2G25280	--	chrA04:12432514..12434333	CONTAINS InterPro DOMAIN/s UPF0103/Mediator of ErbB2driven cell motility (Memo), related (InterProIPR002737); Has 1074 Blast hits to 1072 proteins in 474 species Archae 213; Bacteria 366; Metazoa 159; Fungi 135; Plants 54; Viruses 0; Other Eukaryotes 147 (source NCBI BLink).	predicted protein [Arabidopsis lyrata subsp. lyrata] >gi|297326508|gb|EFH56928.1| predicted protein [Arabidopsis lyrata subsp. lyrata]
BnaA04g15930D	BnaA04G0179000ZS	Os11g0152500	AT2G27550	CEN	chrA04:13110273..13111996	centroradialis (ATC); CONTAINS InterPro DOMAIN/s Phosphatidylethanolaminebinding, conserved site (InterProIPR001858), Phosphatidylethanolaminebinding protein PEBP (InterProIPR008914); BEST Arabidopsis thaliana protein match is PEBP (phosphatidylethanolaminebinding protein) family protein (TAIRAT5G03840.1); Has 2165 Blast hits to 2165 proteins in 308 species Archae 0; Bacteria 2; Metazoa 605; Fung…	CEN [Arabis alpina] >gi|335354749|gb|AEH43356.1| CEN [Arabis alpina]
BnaA04g16350D	BnaA04G0182700ZS	Os04g0518800	AT2G28305	LOG1	chrA04:13350104..13354208	LONELY GUY 1 (LOG1); CONTAINS InterPro DOMAIN/s	Conserved hypothetical protein CHP00730 (InterPro
BnaA04g16520D	BnaA04G0184700ZS	Os05g0118700	AT2G28610	WOX3	chrA04:13507844..13508932	PRESSED FLOWER (PRS); CONTAINS InterPro DOMAIN/s Homeobox (InterProIPR001356), Homeodomainlike (InterProIPR009057); BEST Arabidopsis thaliana protein match is WUSCHEL related homeobox 1 (TAIRAT3G18010.1); Has 1413 Blast hits to 1080 proteins in 151 species Archae 0; Bacteria 53; Metazoa 299; Fungi 18; Plants 657; Viruses 6; Other Eukaryotes 380 (source NCBI BLink).	protein PRESSED FLOWER [Arabidopsis thaliana] >gi|61217434|sp|Q9SIB4.1|WOX3_ARATH RecName
BnaA04g16630D	-	Os03g0278000	AT2G28760	UXS6	chrA04:13596391..13598352	UDPXYL synthase 6 (UXS6); FUNCTIONS IN coenzyme binding, binding, catalytic activity; INVOLVED IN cellular metabolic process, nucleotidesugar metabolic process, metabolic process; LOCATED IN plasma membrane; EXPRESSED IN 24 plant structures; EXPRESSED DURING 13 growth stages; CONTAINS InterPro DOMAIN/s NADdependent epimerase/dehydratase (InterProIPR001509), NAD(P)binding domain (InterProIPR016040…	UDP
BnaA04g17490D	BnaA04G0196100ZS	Os05g0476400	AT2G30370	EPFL6	chrA04:14226997..14227949	CHALLAH (CHAL); BEST Arabidopsis thaliana protein match is	unknown protein (TAIR
BnaA04g17500D	-	Os05g0476400	AT2G30370	EPFL6	chrA04:14228014..14228662	CHALLAH (CHAL); FUNCTIONS IN molecular_function unknown; INVOLVED IN negative regulation of stomatal complex development; EXPRESSED IN midvein, hypocotyl, fruit proximal end, endosperm; BEST Arabidopsis thaliana protein match is unknown protein (TAIRAT4G14723.1).	hypothetical protein ARALYDRAFT_481949 [Arabidopsis lyrata subsp. lyrata] >gi|297326944|gb|EFH57364.1| hypothetical protein ARALYDRAFT_481949 [Arabidopsis lyrata subsp. lyrata]
BnaA04g17820D	BnaA04G0198900ZS	Os03g0159700	AT2G30780	--	chrA04:14361089..14365735	Tetratricopeptide repeat (TPR)	like superfamily protein; CONTAINS InterPro DOMAIN/s
BnaA04g18440D	BnaA04G0206800ZS	Os03g0693600	AT2G31790	UGT74C1	chrA04:14739116..14741269	UDPGlycosyltransferase superfamily protein; FUNCTIONS IN UDPglycosyltransferase activity, transferase activity, transferring glycosyl groups; INVOLVED IN metabolic process; LOCATED IN cellular_component unknown; EXPRESSED IN 22 plant structures; EXPRESSED DURING 13 growth stages; CONTAINS InterPro DOMAIN/s UDPglucuronosyl/UDPglucosyltransferase (InterProIPR002213); BEST Arabidopsis thaliana prote…	UDP
BnaA04g18810D	BnaA04G0209400ZS	Os01g0812000	AT2G32460	MYB101	chrA04:14934607..14936521	myb domain protein 101 (MYB101); CONTAINS InterPro DOMAIN/s SANT, DNAbinding (InterProIPR001005), Homeodomainlike (InterProIPR009057), Myb, DNAbinding (InterProIPR014778), HTH transcriptional regulator, Mybtype, DNAbinding (InterProIPR017930), Homeodomainrelated (InterProIPR012287), Myb transcription factor (InterProIPR015495); BEST Arabidopsis thaliana protein match is myb domain protein 33 (TAI…	putative transcription factor MYB101 [Arabidopsis thaliana]
BnaA04g19180D	BnaA04G0212800ZS	-	AT2G33150	PED1	chrA04:15201710..15204982	peroxisomal 3ketoacylCoA thiolase 3 (PKT3); FUNCTIONS IN acetylCoA Cacyltransferase activity; INVOLVED IN fatty acid betaoxidation, jasmonic acid biosynthetic process, response to wounding, fatty acid oxidation, glyoxysome organization; LOCATED IN in 6 components; EXPRESSED IN 26 plant structures; EXPRESSED DURING 15 growth stages; CONTAINS InterPro DOMAIN/s Thiolase (InterProIPR002155), Thiolase…	3ketoacylCoA thiolase 2 [Arabidopsis thaliana] >gi|73919871|sp|Q56WD9.2|THIK2_ARATH RecName Full=3ketoacylCoA thiolase 2, peroxisomal; AltName Full=AcetylCoA acyltransferase 2; AltName Full=Betaketothiolase 2; AltName Full=Peroxisomal 3oxoacylCoA thiolase 2; AltName Full=Peroxisome defective protein 1; Flags Precursor >gi|11993853|gb|AAG42910.1|AF327529_1 putative 3ketoacylCoA thiolase [Arabidops…
BnaA04g19510D	BnaA04G0215200ZS	-	AT2G33460	RIC1	chrA04:15332947..15334064	ROPinteractive CRIB motifcontaining protein 1 (RIC1); FUNCTIONS IN protein binding; INVOLVED IN cell morphogenesis, pollen tube growth, cellulose microfibril organization, cytoplasmic microtubule organization; LOCATED IN cortical microtubule, transverse to long axis, apical plasma membrane; EXPRESSED IN 11 plant structures; EXPRESSED DURING L mature pollen stage, M germinated pollen stage, 4 anth…	ROP
BnaA04g19890D	BnaA04G0218800ZS	-	AT2G33860	ARF3	chrA04:15472028..15474764	ETTIN (ETT); FUNCTIONS IN DNA binding, sequencespecific DNA binding transcription factor activity; INVOLVED IN response to auxin stimulus, vegetative phase change, regulation of transcription, DNAdependent, abaxial cell fate specification, auxin metabolic process; LOCATED IN nucleus; EXPRESSED IN 24 plant structures; EXPRESSED DURING 13 growth stages; CONTAINS InterPro DOMAIN/s Transcriptional fa…	auxin response factor 3
BnaA04g20300D	BnaA04G0222700ZS	-	AT2G34710	ATHB-14	chrA04:15670967..15675279	PHABULOSA (PHB); CONTAINS InterPro DOMAIN/s Homeobox (InterProIPR001356), Homeodomainlike (InterProIPR009057), Lipidbinding START (InterProIPR002913), MEKHLA (InterProIPR013978), Homeodomainrelated (InterProIPR012287); BEST Arabidopsis thaliana protein match is Homeoboxleucine zipper family protein / lipidbinding START domaincontaining protein (TAIRAT1G30490.1); Has 3393 Blast hits to 3288 protei…	PREDICTED
BnaA04g21000D	BnaA04G0230900ZS	Os04g0186400	AT2G38940	PHT1-4	chrA04:16065409..16065708	phosphate transporter 1;4 (PHT1;4); FUNCTIONS IN phosphate transmembrane transporter activity, carbohydrate transmembrane transporter activity, inorganic phosphate transmembrane transporter activity, sugarhydrogen symporter activity; INVOLVED IN transport, phosphate transport, transmembrane transport; LOCATED IN nucleus, plasma membrane, vacuole, membrane; EXPRESSED IN male gametophyte, cultured …	phosphate transporter [Arabidopsis thaliana]
BnaA04g21010D	-	Os04g0186400	AT2G38940	PHT1-4	chrA04:16065760..16066687	phosphate transporter 1;4 (PHT1;4); FUNCTIONS IN phosphate transmembrane transporter activity, carbohydrate transmembrane transporter activity, inorganic phosphate transmembrane transporter activity, sugarhydrogen symporter activity; INVOLVED IN transport, phosphate transport, transmembrane transport; LOCATED IN nucleus, plasma membrane, vacuole, membrane; EXPRESSED IN male gametophyte, cultured …	phosphate transporter [Arabidopsis thaliana]
BnaA04g21150D	BnaC04G0552400ZS	-	AT2G36910	ABCB1	chrA04:16144502..16148188	ATP binding cassette subfamily B1 (ABCB1); FUNCTIONS IN ATPase activity, coupled to transmembrane movement of substances, calmodulin binding, auxin efflux transmembrane transporter activity; INVOLVED IN in 10 processes; LOCATED IN plasma membrane; EXPRESSED IN 26 plant structures; EXPRESSED DURING 13 growth stages; CONTAINS InterPro DOMAIN/s ATPase, AAA+ type, core (InterProIPR003593), ABC transp…	ABC transporter B family member 1 [Arabidopsis thaliana] >gi|75338892|sp|Q9ZR72.1|AB1B_ARATH RecName
BnaA04g21830D	BnaA04G0245300ZS	-	AT2G38120	AUX1	chrA04:16594807..16599766	AUXIN RESISTANT 1 (AUX1); CONTAINS InterPro DOMAIN/s Amino acid transporter, transmembrane (InterProIPR013057); BEST Arabidopsis thaliana protein match is like AUXIN RESISTANT 1 (TAIRAT5G01240.1); Has 1256 Blast hits to 1251 proteins in 143 species Archae 0; Bacteria 0; Metazoa 116; Fungi 283; Plants 825; Viruses 0; Other Eukaryotes 32 (source NCBI BLink).	auxin resistant 1 protein [Brassica rapa subsp. oleifera]
BnaA04g22280D	-	Os04g0186400	AT2G38940	PHT1-4	chrA04:16822045..16823650	phosphate transporter 1;4 (PHT1;4); FUNCTIONS IN phosphate transmembrane transporter activity, carbohydrate transmembrane transporter activity, inorganic phosphate transmembrane transporter activity, sugarhydrogen symporter activity; INVOLVED IN transport, phosphate transport, transmembrane transport; LOCATED IN nucleus, plasma membrane, vacuole, membrane; EXPRESSED IN male gametophyte, cultured …	inorganic phosphate transporter 1
BnaA04g23680D	BnaA04G0262800ZS	Os04g0636900	AT2G41060	UBA2B	chrA04:17512020..17514385	RNAbinding (RRM/RBD/RNP motifs) family protein; FUNCTIONS IN RNA binding, nucleotide binding, nucleic acid binding; INVOLVED IN leaf senescence, cell death, ethylene biosynthetic process, defense response; LOCATED IN nucleus; EXPRESSED IN 22 plant structures; EXPRESSED DURING 11 growth stages; CONTAINS InterPro DOMAIN/s RNA recognition motif, RNP1 (InterProIPR000504), Nucleotidebinding, alphabeta…	RNA recognition motif
BnaA04g23980D	BnaA04G0265500ZS	Os01g0940000	AT2G41510	CKX1	chrA04:17680019..17682356	cytokinin oxidase/dehydrogenase 1 (CKX1); FUNCTIONS IN cytokinin dehydrogenase activity; INVOLVED IN Nterminal protein myristoylation, cytokinin catabolic process, meristem development; LOCATED IN vacuole; EXPRESSED IN lateral root, shoot apex, hypocotyl, root, flower; CONTAINS InterPro DOMAIN/s Cytokinin dehydrogenase 1, FAD/cytokinin binding domain (InterProIPR015345), FADbinding, type 2 (Inter…	cytokinin dehydrogenase 1 [Arabidopsis thaliana] >gi|66773809|sp|O22213.1|CKX1_ARATH RecName
BnaA04g24340D	BnaA04G0269100ZS	Os08g0509600	AT2G42200	SPL9	chrA04:17845226..17847617	squamosa promoter binding proteinlike 9 (SPL9); FUNCTIONS IN sequencespecific DNA binding transcription factor activity; INVOLVED IN vegetative to reproductive phase transition of meristem, regulation of leaf formation, leaf development, regulation of transcription; LOCATED IN nucleus; EXPRESSED IN 22 plant structures; EXPRESSED DURING 12 growth stages; CONTAINS InterPro DOMAIN/s Transcription fa…	SQUAMOSA promoter binding protein
BnaA04g24740D	BnaA04G0273000ZS	Os07g0138200	AT2G43000	JUB1	chrA04:18015328..18016943	NAC domain containing protein 42 (NAC042); FUNCTIONS IN sequencespecific DNA binding transcription factor activity; INVOLVED IN multicellular organismal development, regulation of transcription; LOCATED IN cellular_component unknown; EXPRESSED IN 9 plant structures; EXPRESSED DURING 6 growth stages; CONTAINS InterPro DOMAIN/s No apical meristem (NAM) protein (InterProIPR003441); BEST Arabidopsis …	ANAC042 [Arabidopsis lyrata subsp. lyrata] >gi|297327723|gb|EFH58143.1| ANAC042 [Arabidopsis lyrata subsp. lyrata]
BnaA04g24760D	BnaA04G0273100ZS	Os03g0639300	AT2G43010	PIF4	chrA04:18025141..18026983	phytochrome interacting factor 4 (PIF4); CONTAINS InterPro DOMAIN/s Helixloophelix DNAbinding domain (InterProIPR001092), Helixloophelix DNAbinding (InterProIPR011598); BEST Arabidopsis thaliana protein match is phytochrome interacting factor 3like 6 (TAIRAT3G59060.1); Has 4535 Blast hits to 4529 proteins in 355 species Archae 0; Bacteria 0; Metazoa 936; Fungi 188; Plants 3370; Viruses 2; Other E…	transcription factor PIF4 [Arabidopsis thaliana] >gi|330255104|gb|AEC10198.1| transcription factor PIF4 [Arabidopsis thaliana]
BnaA04g25980D	BnaA04G0284400ZS	Os04g0550400	AT2G44950	HUB1	chrA04:18538453..18544218	histone monoubiquitination 1 (HUB1); FUNCTIONS IN ubiquitinprotein ligase activity, protein homodimerization activity, zinc ion binding; INVOLVED IN in 10 processes; LOCATED IN mitochondrion, nucleus; EXPRESSED IN 25 plant structures; EXPRESSED DURING 14 growth stages; CONTAINS InterPro DOMAIN/s Zinc finger, RINGtype, conserved site (InterProIPR017907), Zinc finger, RINGtype (InterProIPR001841); …	histone mono
BnaA04g26190D	BnaA04G0286700ZS	-	AT2G45440	DHDPS2	chrA04:18692999..18694986	dihydrodipicolinate synthase (DHDPS2); FUNCTIONS IN dihydrodipicolinate synthase activity; INVOLVED IN lysine biosynthetic process via diaminopimelate, metabolic process, diaminopimelate biosynthetic process; LOCATED IN chloroplast; EXPRESSED IN 23 plant structures; EXPRESSED DURING 13 growth stages; CONTAINS InterPro DOMAIN/s Aldolasetype TIM barrel (InterProIPR013785), Dihydrodipicolinate synth…	dihydrodipicolinate synthase [Arabidopsis thaliana] >gi|14547964|sp|Q9FVC8.2|DAPA2_ARATH RecName Full=4hydroxytetrahydrodipicolinate synthase 2, chloroplastic; Short=HTPA synthase 2; Flags Precursor >gi|2583111|gb|AAB82620.1| putative dihydrodipicolinate synthase [Arabidopsis thaliana] >gi|28466961|gb|AAO44089.1| At2g45440 [Arabidopsis thaliana] >gi|110735769|dbj|BAE99862.1| putative dihydrodipic…
BnaA04g26320D	BnaA04G0287900ZS	-	AT2G45660	SOC1	chrA04:18732427..18735897	AGAMOUSlike 20 (AGL20); FUNCTIONS IN sequencespecific DNA binding transcription factor activity; INVOLVED IN flower development, response to cold, positive regulation of flower development, maintenance of inflorescence meristem identity; LOCATED IN nucleus; EXPRESSED IN 22 plant structures; EXPRESSED DURING 12 growth stages; CONTAINS InterPro DOMAIN/s Transcription factor, MADSbox (InterProIPR002…	MADS
BnaA04g26870D	-	-	AT2G47000	ABCB4	chrA04:19001238..19006143	ATP binding cassette subfamily B4 (ABCB4); FUNCTIONS IN xenobiotictransporting ATPase activity, ATPase activity, coupled to transmembrane movement of substances; INVOLVED IN in 8 processes; LOCATED IN plasma membrane, membrane; EXPRESSED IN 14 plant structures; EXPRESSED DURING 4 anthesis, petal differentiation and expansion stage; CONTAINS InterPro DOMAIN/s ATPase, AAA+ type, core (InterProIPR00…	unnamed protein product [Vitis vinifera]
BnaA04g27330D	BnaA04G0016600ZS	Os10g0562700	AT3G60320	--	chrA04_random:37491..40732	Protein of unknown function (DUF630 and DUF632); CONTAINS InterPro DOMAIN/s Protein of unknown function DUF630 (InterProIPR006868), Protein of unknown function DUF632 (InterProIPR006867); BEST Arabidopsis thaliana protein match is Protein of unknown function (DUF630 and DUF632) (TAIRAT1G02110.1); Has 6322 Blast hits to 3163 proteins in 311 species Archae 2; Bacteria 139; Metazoa 1165; Fungi 535; …	DNA binding protein [Arabidopsis lyrata subsp. lyrata] >gi|297324166|gb|EFH54587.1| DNA binding protein [Arabidopsis lyrata subsp. lyrata]
BnaA04g27550D	BnaA04G0027000ZS	Os09g0491532	AT3G57920	SPL15	chrA04_random:154880..156614	squamosa promoter binding proteinlike 15 (SPL15); FUNCTIONS IN DNA binding, sequencespecific DNA binding transcription factor activity; INVOLVED IN vegetative to reproductive phase transition of meristem, regulation of cell size, regulation of cell proliferation, regulation of transcription; LOCATED IN nucleus; EXPRESSED IN 15 plant structures; EXPRESSED DURING 7 growth stages; CONTAINS InterPro …	squamosa promoter
BnaA04g28750D	BnaA04G0202700ZS	-	AT2G31160	LSH3	chrA04_random:995276..995930	LIGHT SENSITIVE HYPOCOTYLS 3 (LSH3); CONTAINS InterPro DOMAIN/s	Protein of unknown function DUF640 (InterPro
BnaA04g28760D	-	-	AT2G31160	LSH3	chrA04_random:999466..1000120	LIGHT SENSITIVE HYPOCOTYLS 3 (LSH3); CONTAINS InterPro DOMAIN/s	Protein of unknown function DUF640 (InterPro
BnaA05g00530D	BnaA05G0005000ZS	-	AT2G47430	CKI1	chrA05:260356..264739	CYTOKINININDEPENDENT 1 (CKI1); CONTAINS InterPro DOMAIN/s Signal transduction histidine kinase, homodimeric (InterProIPR009082), CheYlike (InterProIPR011006), Signal transduction histidine kinase, core (InterProIPR005467), Signal transduction response regulator, receiver domain (InterProIPR001789), Signal transduction histidine kinase, subgroup 1, dimerisation/phosphoacceptor domain (InterProIPR0…	histidine kinase CKI1 [Arabidopsis thaliana] >gi|75097398|sp|O22267.1|CKI1_ARATH RecName
BnaA05g01410D	BnaA05G0015300ZS	Os09g0334500	AT2G46400	WRKY46	chrA05:824936..826041	WRKY DNA	binding protein 46 (WRKY46); CONTAINS InterPro DOMAIN/s
BnaA05g01890D	BnaA05G0021100ZS	Os07g0662900	AT2G40840	DPE2	chrA05:1056971..1062200	disproportionating enzyme 2 (DPE2); FUNCTIONS IN 4alphaglucanotransferase activity, heteroglycan binding; INVOLVED IN polysaccharide metabolic process, circadian rhythm, maltose catabolic process, maltose metabolic process, starch catabolic process; LOCATED IN cytosol; EXPRESSED IN 23 plant structures; EXPRESSED DURING 13 growth stages; CONTAINS InterPro DOMAIN/s Immunoglobulinlike fold (InterPro…	4
BnaA05g02240D	BnaA05G0025100ZS	Os01g0940000	AT2G41510	CKX1	chrA05:1254143..1259378	cytokinin oxidase/dehydrogenase 1 (CKX1); FUNCTIONS IN cytokinin dehydrogenase activity; INVOLVED IN Nterminal protein myristoylation, cytokinin catabolic process, meristem development; LOCATED IN vacuole; EXPRESSED IN lateral root, shoot apex, hypocotyl, root, flower; CONTAINS InterPro DOMAIN/s Cytokinin dehydrogenase 1, FAD/cytokinin binding domain (InterProIPR015345), FADbinding, type 2 (Inter…	cytokinin oxidase family protein [Brassica rapa var. perviridis]
BnaA05g02680D	BnaA05G0029400ZS	Os08g0509600	AT2G42200	SPL9	chrA05:1443070..1445187	squamosa promoter binding proteinlike 9 (SPL9); FUNCTIONS IN sequencespecific DNA binding transcription factor activity; INVOLVED IN vegetative to reproductive phase transition of meristem, regulation of leaf formation, leaf development, regulation of transcription; LOCATED IN nucleus; EXPRESSED IN 22 plant structures; EXPRESSED DURING 12 growth stages; CONTAINS InterPro DOMAIN/s Transcription fa…	SQUAMOSA promoter binding protein
BnaA05g03150D	BnaA05G0034700ZS	-	AT2G42890	ML2	chrA05:1711281..1716419	MEI2like 2 (ML2); FUNCTIONS IN RNA binding, nucleotide binding, nucleic acid binding; LOCATED IN chloroplast; EXPRESSED IN 25 plant structures; EXPRESSED DURING 13 growth stages; CONTAINS InterPro DOMAIN/s RNA recognition motif, RNP1 (InterProIPR000504), RNA recognition motif 2 (InterProIPR007201), Nucleotidebinding, alphabeta plait (InterProIPR012677); BEST Arabidopsis thaliana protein match is …	predicted protein [Arabidopsis lyrata subsp. lyrata] >gi|297325848|gb|EFH56268.1| predicted protein [Arabidopsis lyrata subsp. lyrata]
BnaA05g03310D	BnaA05G0038200ZS	-	AT2G43410	FPA	chrA05:1848392..1853826	FPA; CONTAINS InterPro DOMAIN/s Spen paralogue and orthologue SPOC, Cterminal (InterProIPR012921), RNA recognition motif, RNP1 (InterProIPR000504), Nucleotidebinding, alphabeta plait (InterProIPR012677); BEST Arabidopsis thaliana protein match is RNA recognition motif (RRM)containing protein (TAIRAT4G12640.1); Has 18609 Blast hits to 15572 proteins in 650 species Archae 12; Bacteria 876; Metazoa …	FPA [Arabidopsis thaliana]
BnaA05g04460D	BnaA05G0049600ZS	Os04g0550400	AT2G44950	HUB1	chrA05:2392018..2396819	histone monoubiquitination 1 (HUB1); FUNCTIONS IN ubiquitinprotein ligase activity, protein homodimerization activity, zinc ion binding; INVOLVED IN in 10 processes; LOCATED IN mitochondrion, nucleus; EXPRESSED IN 25 plant structures; EXPRESSED DURING 14 growth stages; CONTAINS InterPro DOMAIN/s Zinc finger, RINGtype, conserved site (InterProIPR017907), Zinc finger, RINGtype (InterProIPR001841); …	histone mono
BnaA05g04860D	BnaA05G0052800ZS	-	AT2G45440	DHDPS2	chrA05:2565462..2567114	dihydrodipicolinate synthase (DHDPS2); FUNCTIONS IN dihydrodipicolinate synthase activity; INVOLVED IN lysine biosynthetic process via diaminopimelate, metabolic process, diaminopimelate biosynthetic process; LOCATED IN chloroplast; EXPRESSED IN 23 plant structures; EXPRESSED DURING 13 growth stages; CONTAINS InterPro DOMAIN/s Aldolasetype TIM barrel (InterProIPR013785), Dihydrodipicolinate synth…	dihydrodipicolinate synthase [Arabidopsis thaliana] >gi|14547964|sp|Q9FVC8.2|DAPA2_ARATH RecName Full=4hydroxytetrahydrodipicolinate synthase 2, chloroplastic; Short=HTPA synthase 2; Flags Precursor >gi|2583111|gb|AAB82620.1| putative dihydrodipicolinate synthase [Arabidopsis thaliana] >gi|28466961|gb|AAO44089.1| At2g45440 [Arabidopsis thaliana] >gi|110735769|dbj|BAE99862.1| putative dihydrodipic…
BnaA05g05000D	BnaA05G0054200ZS	-	AT2G45650	AGL6	chrA05:2622585..2624677	AGAMOUSlike 6 (AGL6); FUNCTIONS IN DNA binding, sequencespecific DNA binding transcription factor activity; INVOLVED IN vegetative to reproductive phase transition of meristem, floral organ development; LOCATED IN nucleus; EXPRESSED IN 8 plant structures; EXPRESSED DURING C globular stage, F mature embryo stage, petal differentiation and expansion stage, E expanded cotyledon stage; CONTAINS Inter…	MADS
BnaA05g05010D	BnaA05G0054300ZS	-	AT2G45660	SOC1	chrA05:2627050..2630394	AGAMOUSlike 20 (AGL20); FUNCTIONS IN sequencespecific DNA binding transcription factor activity; INVOLVED IN flower development, response to cold, positive regulation of flower development, maintenance of inflorescence meristem identity; LOCATED IN nucleus; EXPRESSED IN 22 plant structures; EXPRESSED DURING 12 growth stages; CONTAINS InterPro DOMAIN/s Transcription factor, MADSbox (InterProIPR002…	MADS box transcription factor SOC1 variant 6 [Brassica juncea] >gi|433688561|gb|AGB51019.1| MADS box transcription factor SOC1 [Brassica napus] >gi|433688596|gb|AGB51020.1| MADS box transcription factor SOC1 [Brassica rapa]
BnaA05g06200D	-	Os04g0186400	AT2G38940	PHT1-4	chrA05:3307013..3308615	phosphate transporter 1;4 (PHT1;4); FUNCTIONS IN phosphate transmembrane transporter activity, carbohydrate transmembrane transporter activity, inorganic phosphate transmembrane transporter activity, sugarhydrogen symporter activity; INVOLVED IN transport, phosphate transport, transmembrane transport; LOCATED IN nucleus, plasma membrane, vacuole, membrane; EXPRESSED IN male gametophyte, cultured …	inorganic phosphate transporter 1
BnaA05g06210D	-	Os04g0186400	AT2G38940	PHT1-4	chrA05:3310984..3312682	phosphate transporter 1;4 (PHT1;4); FUNCTIONS IN phosphate transmembrane transporter activity, carbohydrate transmembrane transporter activity, inorganic phosphate transmembrane transporter activity, sugarhydrogen symporter activity; INVOLVED IN transport, phosphate transport, transmembrane transport; LOCATED IN nucleus, plasma membrane, vacuole, membrane; EXPRESSED IN male gametophyte, cultured …	inorganic phosphate transporter 1
BnaA05g06230D	-	Os04g0186400	AT2G38940	PHT1-4	chrA05:3318784..3321342	phosphate transporter 1;4 (PHT1;4); FUNCTIONS IN phosphate transmembrane transporter activity, carbohydrate transmembrane transporter activity, inorganic phosphate transmembrane transporter activity, sugarhydrogen symporter activity; INVOLVED IN transport, phosphate transport, transmembrane transport; LOCATED IN nucleus, plasma membrane, vacuole, membrane; EXPRESSED IN male gametophyte, cultured …	inorganic phosphate transporter 1
BnaA05g06540D	BnaA05G0073800ZS	-	AT2G38120	AUX1	chrA05:3541604..3545788	AUXIN RESISTANT 1 (AUX1); CONTAINS InterPro DOMAIN/s Amino acid transporter, transmembrane (InterProIPR013057); BEST Arabidopsis thaliana protein match is like AUXIN RESISTANT 1 (TAIRAT5G01240.1); Has 1256 Blast hits to 1251 proteins in 143 species Archae 0; Bacteria 0; Metazoa 116; Fungi 283; Plants 825; Viruses 0; Other Eukaryotes 32 (source NCBI BLink).	auxin resistant 1 protein [Brassica rapa subsp. oleifera]
BnaA05g07510D	BnaA05G0083300ZS	-	AT2G36890	RAX2	chrA05:4050847..4052358	REGULATOR OF AXILLARY MERISTEMS 2 (RAX2); CONTAINS InterPro DOMAIN/s SANT, DNAbinding (InterProIPR001005), Homeodomainlike (InterProIPR009057), Myb, DNAbinding (InterProIPR014778), HTH transcriptional regulator, Mybtype, DNAbinding (InterProIPR017930), Homeodomainrelated (InterProIPR012287), Myb transcription factor (InterProIPR015495); BEST Arabidopsis thaliana protein match is myb domain protei…	MYB transcription factor [Arabidopsis thaliana]
BnaA05g07740D	BnaC03G0205000ZS	-	AT3G53020	RPL24B	chrA05:4200860..4202184	SHORT VALVE1 (STV1); FUNCTIONS IN structural constituent of ribosome; INVOLVED IN auxin mediated signaling pathway, gynoecium development, translation, ribosome biogenesis; LOCATED IN ribosome, cytosolic large ribosomal subunit, nucleolus; EXPRESSED IN 28 plant structures; EXPRESSED DURING 13 growth stages; CONTAINS InterPro DOMAIN/s Ribosomal protein L24e (InterProIPR000988); BEST Arabidopsis th…	60S ribosomal protein L24
BnaA05g08780D	BnaA05G0094500ZS	Os04g0615000	AT2G35155	--	chrA05:4853564..4856758	Trypsin family protein; FUNCTIONS IN catalytic activity; INVOLVED IN biological_process unknown; LOCATED IN cellular_component unknown; EXPRESSED IN 22 plant structures; EXPRESSED DURING 13 growth stages; CONTAINS InterPro DOMAIN/s Serine/cysteine peptidase, trypsinlike (InterProIPR009003); BEST Arabidopsis thaliana protein match is Trypsin family protein (TAIRAT5G45030.2); Has 136 Blast hits to …	unknown protein [Arabidopsis thaliana]
BnaA05g09120D	BnaA05G0097900ZS	-	AT2G34710	ATHB-14	chrA05:5027161..5031704	PHABULOSA (PHB); CONTAINS InterPro DOMAIN/s Homeobox (InterProIPR001356), Homeodomainlike (InterProIPR009057), Lipidbinding START (InterProIPR002913), MEKHLA (InterProIPR013978), Homeodomainrelated (InterProIPR012287); BEST Arabidopsis thaliana protein match is Homeoboxleucine zipper family protein / lipidbinding START domaincontaining protein (TAIRAT1G30490.1); Has 3393 Blast hits to 3288 protei…	homeobox
BnaA05g09790D	BnaA05G0104800ZS	-	AT2G33860	ARF3	chrA05:5407499..5410304	ETTIN (ETT); FUNCTIONS IN DNA binding, sequencespecific DNA binding transcription factor activity; INVOLVED IN response to auxin stimulus, vegetative phase change, regulation of transcription, DNAdependent, abaxial cell fate specification, auxin metabolic process; LOCATED IN nucleus; EXPRESSED IN 24 plant structures; EXPRESSED DURING 13 growth stages; CONTAINS InterPro DOMAIN/s Transcriptional fa…	auxin response factor 3
BnaA05g10130D	BnaA05G0107900ZS	-	AT2G33460	RIC1	chrA05:5539233..5540584	ROPinteractive CRIB motifcontaining protein 1 (RIC1); FUNCTIONS IN protein binding; INVOLVED IN cell morphogenesis, pollen tube growth, cellulose microfibril organization, cytoplasmic microtubule organization; LOCATED IN cortical microtubule, transverse to long axis, apical plasma membrane; EXPRESSED IN 11 plant structures; EXPRESSED DURING L mature pollen stage, M germinated pollen stage, 4 anth…	ROP
BnaA05g10300D	BnaA05G0109300ZS	Os02g0817600	AT2G33310	IAA13	chrA05:5604949..5606530	auxininduced protein 13 (IAA13); FUNCTIONS IN sequencespecific DNA binding transcription factor activity; INVOLVED IN response to auxin stimulus, response to cyclopentenone; LOCATED IN nucleus; EXPRESSED IN 22 plant structures; EXPRESSED DURING 13 growth stages; CONTAINS InterPro DOMAIN/s Aux/IAAARFdimerisation (InterProIPR011525), AUX/IAA protein (InterProIPR003311); BEST Arabidopsis thaliana pr…	unnamed protein product [Thellungiella halophila]
BnaA05g10480D	BnaA05G0111000ZS	-	AT2G33150	PED1	chrA05:5737013..5740161	peroxisomal 3ketoacylCoA thiolase 3 (PKT3); FUNCTIONS IN acetylCoA Cacyltransferase activity; INVOLVED IN fatty acid betaoxidation, jasmonic acid biosynthetic process, response to wounding, fatty acid oxidation, glyoxysome organization; LOCATED IN in 6 components; EXPRESSED IN 26 plant structures; EXPRESSED DURING 15 growth stages; CONTAINS InterPro DOMAIN/s Thiolase (InterProIPR002155), Thiolase…	glyoxysomal beta
BnaA05g10520D	BnaC04G0139600ZS	Os01g0866400	AT1G43670	--	chrA05:5756154..5758242	Inositol monophosphatase family protein; FUNCTIONS IN fructose 1,6bisphosphate 1phosphatase activity, phosphoric ester hydrolase activity; INVOLVED IN carbohydrate metabolic process, fructose metabolic process; LOCATED IN cellular_component unknown; EXPRESSED IN 25 plant structures; EXPRESSED DURING 16 growth stages; CONTAINS InterPro DOMAIN/s Fructose1,6bisphosphatase, active site (InterProIPR02…	fructose 1,6bisphosphatase [Brassica rapa subsp. pekinensis]
BnaA05g10850D	BnaA05G0116900ZS	-	AT2G32410	AXL	chrA05:5953158..5956654	AXR1like (AXL); FUNCTIONS IN binding, catalytic activity; INVOLVED IN auxin homeostasis, auxin mediated signaling pathway, postembryonic development, protein ubiquitination; LOCATED IN peroxisome; EXPRESSED IN 23 plant structures; EXPRESSED DURING 11 growth stages; CONTAINS InterPro DOMAIN/s UBA/THIFtype NAD/FAD binding fold (InterProIPR000594), Molybdenum cofactor biosynthesis, MoeB (InterProIPR…	unnamed protein product [Thellungiella halophila]
BnaA05g10900D	BnaA05G0117400ZS	Os01g0812000	AT2G32460	MYB101	chrA05:5984453..5986682	myb domain protein 101 (MYB101); CONTAINS InterPro DOMAIN/s SANT, DNAbinding (InterProIPR001005), Homeodomainlike (InterProIPR009057), Myb, DNAbinding (InterProIPR014778), HTH transcriptional regulator, Mybtype, DNAbinding (InterProIPR017930), Homeodomainrelated (InterProIPR012287), Myb transcription factor (InterProIPR015495); BEST Arabidopsis thaliana protein match is myb domain protein 33 (TAI…	putative transcription factor MYB101 [Arabidopsis thaliana]
BnaA05g11170D	BnaA05G0121200ZS	Os03g0693600	AT2G31790	UGT74C1	chrA05:6242021..6244865	UDPGlycosyltransferase superfamily protein; FUNCTIONS IN UDPglycosyltransferase activity, transferase activity, transferring glycosyl groups; INVOLVED IN metabolic process; LOCATED IN cellular_component unknown; EXPRESSED IN 22 plant structures; EXPRESSED DURING 13 growth stages; CONTAINS InterPro DOMAIN/s UDPglucuronosyl/UDPglucosyltransferase (InterProIPR002213); BEST Arabidopsis thaliana prote…	UDP
BnaA05g11460D	BnaA05G0127300ZS	-	AT2G31160	LSH3	chrA05:6419419..6420067	LIGHT SENSITIVE HYPOCOTYLS 3 (LSH3); CONTAINS InterPro DOMAIN/s	Protein of unknown function DUF640 (InterPro
BnaA05g11640D	BnaA05G0129300ZS	-	AT2G31070	TCP10	chrA05:6582275..6584304	TCP domain protein 10 (TCP10); CONTAINS InterPro DOMAIN/s Transcription factor, TCP (InterProIPR005333), Transcription factor TCP subgroup (InterProIPR017887); BEST Arabidopsis thaliana protein match is TCP family transcription factor 4 (TAIRAT3G15030.3); Has 1897 Blast hits to 1802 proteins in 357 species Archae 0; Bacteria 4; Metazoa 259; Fungi 36; Plants 1423; Viruses 0; Other Eukaryotes 175 (…	transcription factor TCP10 [Arabidopsis thaliana] >gi|75100598|sp|O82277.1|TCP10_ARATH RecName
BnaA05g11650D	-	-	AT2G31070	TCP10	chrA05:6586228..6588252	TCP domain protein 10 (TCP10); CONTAINS InterPro DOMAIN/s Transcription factor, TCP (InterProIPR005333), Transcription factor TCP subgroup (InterProIPR017887); BEST Arabidopsis thaliana protein match is TCP family transcription factor 4 (TAIRAT3G15030.3); Has 1897 Blast hits to 1802 proteins in 357 species Archae 0; Bacteria 4; Metazoa 259; Fungi 36; Plants 1423; Viruses 0; Other Eukaryotes 175 (…	transcription factor TCP10 [Arabidopsis thaliana] >gi|75100598|sp|O82277.1|TCP10_ARATH RecName
BnaA05g11700D	BnaA05G0129800ZS	Os02g0236200	AT2G30980	ASK6	chrA05:6621892..6626107	SHAGGYrelated protein kinase dZeta (SKdZeta); FUNCTIONS IN protein serine/threonine kinase activity, protein kinase activity, kinase activity, ATP binding; INVOLVED IN brassinosteroid mediated signaling pathway, protein amino acid phosphorylation, regulation of protein localization; LOCATED IN cellular_component unknown; EXPRESSED IN 24 plant structures; EXPRESSED DURING 13 growth stages; CONTAIN…	Shaggy
BnaA05g13540D	-	Os12g0428600	AT1G55860	UPL1	chrA05:8228608..8230873	ubiquitinprotein ligase 1 (UPL1); FUNCTIONS IN ubiquitinprotein ligase activity; INVOLVED IN protein ubiquitination, ubiquitindependent protein catabolic process; LOCATED IN cytosol, mitochondrion, ubiquitin ligase complex, membrane; EXPRESSED IN guard cell, cultured cell, trichome, leaf; CONTAINS InterPro DOMAIN/s Ubiquitinassociated/translation elongation factor EF1B, Nterminal (InterProIPR0004…	ubiquitin
BnaA05g14370D	-	-	AT5G62000	ARF2	chrA05:8845567..8847542	auxin response factor 2 (ARF2); FUNCTIONS IN protein binding, sequencespecific DNA binding transcription factor activity; INVOLVED IN in 7 processes; LOCATED IN nucleus, chloroplast; EXPRESSED IN 24 plant structures; EXPRESSED DURING 13 growth stages; CONTAINS InterPro DOMAIN/s Aux/IAAARFdimerisation (InterProIPR011525), Transcriptional factor B3 (InterProIPR003340), AUX/IAA protein (InterProIPR0…	AT5g62000/mtg10_20 [Arabidopsis thaliana] >gi|24111405|gb|AAN46837.1| At5g62000/mtg10_20 [Arabidopsis thaliana]
BnaA05g14650D	BnaA05G0163500ZS	Os04g0610400	AT3G15210	ERF4	chrA05:9117069..9117672	ethylene responsive element binding factor 4 (ERF4); CONTAINS InterPro DOMAIN/s DNAbinding, integrasetype (InterProIPR016177), Pathogenesisrelated transcriptional factor/ERF, DNAbinding (InterProIPR001471); BEST Arabidopsis thaliana protein match is ethylene response factor 8 (TAIRAT1G53170.1); Has 6170 Blast hits to 5786 proteins in 253 species Archae 0; Bacteria 0; Metazoa 0; Fungi 0; Plants 61…	ATERF
BnaA05g14670D	BnaA05G0163700ZS	Os07g0505200	AT1G53160	SPL4	chrA05:9132094..9132716	squamosa promoter binding proteinlike 4 (SPL4); FUNCTIONS IN DNA binding, sequencespecific DNA binding transcription factor activity; INVOLVED IN regulation of vegetative phase change, regulation of transcription; LOCATED IN nucleus; EXPRESSED IN 22 plant structures; EXPRESSED DURING 13 growth stages; CONTAINS InterPro DOMAIN/s Squamosa promoterbinding protein (InterProIPR017238), Transcription f…	squamosa promoter
BnaA05g15470D	BnaA05G0174000ZS	-	AT1G51190	PLT2	chrA05:9954445..9959475	PLETHORA 2 (PLT2); CONTAINS InterPro DOMAIN/s DNAbinding, integrasetype (InterProIPR016177), Pathogenesisrelated transcriptional factor/ERF, DNAbinding (InterProIPR001471); BEST Arabidopsis thaliana protein match is Integrasetype DNAbinding superfamily protein (TAIRAT3G20840.1); Has 7787 Blast hits to 5250 proteins in 253 species Archae 0; Bacteria 8; Metazoa 4; Fungi 0; Plants 7694; Viruses 2; O…	AP2/EREBP transcription factor [Arabidopsis lyrata subsp. lyrata] >gi|297337463|gb|EFH67880.1| AP2/EREBP transcription factor [Arabidopsis lyrata subsp. lyrata]
BnaA05g16460D	BnaA05G0328200ZS	Os01g0511600	AT1G32080	PLGG1	chrA05:11165712..11168018	membrane protein, putative; LOCATED IN chloroplast, chloroplast inner membrane, membrane, chloroplast envelope; EXPRESSED IN 21 plant structures; EXPRESSED DURING 13 growth stages; CONTAINS InterPro DOMAIN/s LrgBlike protein (InterProIPR007300); Has 3603 Blast hits to 3592 proteins in 1271 species Archae 22; Bacteria 3356; Metazoa 0; Fungi 58; Plants 57; Viruses 0; Other Eukaryotes 110 (source NC…	plastidal glycolate/glycerate translocator 1 [Arabidopsis thaliana] >gi|75172658|sp|Q9FVQ4.1|PLGG1_ARATH RecName Full=Plastidal glycolate/glycerate translocator 1, chloroplastic; AltName Full=Bacterial membrane protein LrgBlike protein; Short=AtLrgB; Flags Precursor >gi|10801363|gb|AAG23435.1|AC084165_1 unknown protein [Arabidopsis thaliana] >gi|12321470|gb|AAG50795.1|AC074309_12 unknown protein …
BnaA05g16680D	BnaA05G0331100ZS	-	AT3G23050	IAA7	chrA05:11341559..11342921	indole3acetic acid 7 (IAA7); CONTAINS InterPro DOMAIN/s Aux/IAAARFdimerisation (InterProIPR011525), AUX/IAA protein (InterProIPR003311); BEST Arabidopsis thaliana protein match is indole3acetic acid inducible 14 (TAIRAT4G14550.1); Has 1682 Blast hits to 1681 proteins in 74 species Archae 0; Bacteria 0; Metazoa 0; Fungi 0; Plants 1681; Viruses 0; Other Eukaryotes 1 (source NCBI BLink).	auxin
BnaA05g17020D	BnaA05G0334700ZS	-	AT3G22590	CDC37	chrA05:11763489..11765053	PLANT HOMOLOGOUS TO PARAFIBROMIN (PHP); CONTAINS InterPro DOMAIN/s RNA polymerase II accessory factor, Cdc73 (InterProIPR007852); Has 502 Blast hits to 395 proteins in 198 species Archae 0; Bacteria 0; Metazoa 257; Fungi 127; Plants 42; Viruses 0; Other Eukaryotes 76 (source NCBI BLink).	predicted protein [Arabidopsis lyrata subsp. lyrata] >gi|297329212|gb|EFH59631.1| predicted protein [Arabidopsis lyrata subsp. lyrata]
BnaA05g17460D	-	Os02g0672200	AT1G48410	AGO1	chrA05:12290149..12296889	ARGONAUTE 1 (AGO1); CONTAINS InterPro DOMAIN/s Domain of unknown function DUF1785 (InterProIPR014811), Stem cell selfrenewal protein Piwi (InterProIPR003165), Argonaute/Dicer protein, PAZ (InterProIPR003100), Polynucleotidyl transferase, ribonuclease H fold (InterProIPR012337); BEST Arabidopsis thaliana protein match is Stabilizer of iron transporter SufD / Polynucleotidyl transferase (TAIRAT5G43…	protein argonaute 1 [Arabidopsis thaliana] >gi|334183151|ref|NP_001185169.1| protein argonaute 1 [Arabidopsis thaliana] >gi|332194167|gb|AEE32288.1| protein argonaute 1 [Arabidopsis thaliana] >gi|332194168|gb|AEE32289.1| protein argonaute 1 [Arabidopsis thaliana]
BnaA05g18150D	BnaA05G0324000ZS	Os10g0516100	AT1G32470	GDH3	chrA05:13386925..13387757	Single hybrid motif superfamily protein; FUNCTIONS IN glycine dehydrogenase (decarboxylating) activity; INVOLVED IN glycine catabolic process, glycine decarboxylation via glycine cleavage system; LOCATED IN mitochondrion, glycine cleavage complex, chloroplast; EXPRESSED IN 23 plant structures; EXPRESSED DURING 13 growth stages; CONTAINS InterPro DOMAIN/s 2oxo acid dehydrogenase, lipoylbinding sit…	probable glycine cleavage system H protein 2 [Arabidopsis thaliana] >gi|12644523|sp|Q9LQL0.1|GCSH3_ARATH RecName Full=Glycine cleavage system H protein 3, mitochondrial; Flags Precursor >gi|8920623|gb|AAF81345.1|AC007767_25 Identical to a glycine cleavage system Hprotein precursor from Arabidopsis thaliana gb|P25855. It contains a glycine cleavage Hprotein domain PF|01597. ESTs gb|R90208, gb|AI99…
BnaA05g19350D	BnaA05G0359500ZS	-	AT3G19820	DIM	chrA05:14594588..14597133	DWARF 1 (DWF1); CONTAINS InterPro DOMAIN/s FADlinked oxidase, FADbinding, subdomain 2 (InterProIPR016168), FADbinding, type 2 (InterProIPR016166), FAD linked oxidase, Nterminal (InterProIPR006094).	unknown protein [Arabidopsis thaliana] >gi|23198318|gb|AAN15686.1| unknown protein [Arabidopsis thaliana]
BnaA05g20050D	BnaA05G0348600ZS	-	AT3G20840	PLT1	chrA05:15472419..15475036	PLETHORA 1 (PLT1); CONTAINS InterPro DOMAIN/s DNAbinding, integrasetype (InterProIPR016177), Pathogenesisrelated transcriptional factor/ERF, DNAbinding (InterProIPR001471); BEST Arabidopsis thaliana protein match is Integrasetype DNAbinding superfamily protein (TAIRAT1G51190.1); Has 7378 Blast hits to 5365 proteins in 273 species Archae 0; Bacteria 8; Metazoa 48; Fungi 6; Plants 7088; Viruses 2; …	AP2
BnaA05g20380D	BnaA05G0352200ZS	-	AT3G20550	DDL	chrA05:15778615..15779016	DAWDLE (DDL); FUNCTIONS IN molecular_function unknown; INVOLVED IN cell proliferation, production of miRNAs involved in gene silencing by miRNA; LOCATED IN cytosol, nucleus, chloroplast; EXPRESSED IN 23 plant structures; EXPRESSED DURING 13 growth stages; CONTAINS InterPro DOMAIN/s SMAD/FHA domain (InterProIPR008984), Forkheadassociated (FHA) domain (InterProIPR000253); BEST Arabidopsis thaliana …	FHA domain
BnaA05g22250D	BnaA05G0379500ZS	-	AT3G18010	WOX1	chrA05:17009269..17011428	WUSCHEL related homeobox 1 (WOX1); CONTAINS InterPro DOMAIN/s Homeobox (InterProIPR001356), Homeodomainlike (InterProIPR009057); BEST Arabidopsis thaliana protein match is WUSCHEL related homeobox 2 (TAIRAT5G59340.1); Has 587 Blast hits to 587 proteins in 44 species Archae 0; Bacteria 0; Metazoa 0; Fungi 0; Plants 587; Viruses 0; Other Eukaryotes 0 (source NCBI BLink).	WOX1 protein [Arabidopsis lyrata subsp. lyrata] >gi|297308541|gb|EFH39065.1| WOX1 protein [Arabidopsis lyrata subsp. lyrata]
BnaA05g23300D	BnaA05G0390500ZS	Os01g0741900	AT3G16500	IAA26	chrA05:17617659..17619557	phytochromeassociated protein 1 (PAP1); FUNCTIONS IN sequencespecific DNA binding transcription factor activity; INVOLVED IN response to auxin stimulus; LOCATED IN nucleus; EXPRESSED IN 22 plant structures; EXPRESSED DURING 13 growth stages; CONTAINS InterPro DOMAIN/s Aux/IAAARFdimerisation (InterProIPR011525), AUX/IAA protein (InterProIPR003311); BEST Arabidopsis thaliana protein match is indole…	phytochrome
BnaA05g24390D	BnaA05G0401700ZS	Os04g0610400	AT3G15210	ERF4	chrA05:18250436..18251319	ethylene responsive element binding factor 4 (ERF4); CONTAINS InterPro DOMAIN/s DNAbinding, integrasetype (InterProIPR016177), Pathogenesisrelated transcriptional factor/ERF, DNAbinding (InterProIPR001471); BEST Arabidopsis thaliana protein match is ethylene response factor 8 (TAIRAT1G53170.1); Has 6170 Blast hits to 5786 proteins in 253 species Archae 0; Bacteria 0; Metazoa 0; Fungi 0; Plants 61…	ATERF
BnaA05g24520D	BnaA05G0402900ZS	-	AT3G15030	TCP4	chrA05:18306005..18307672	TCP family transcription factor 4 (TCP4); FUNCTIONS IN DNA binding, sequencespecific DNA binding transcription factor activity; INVOLVED IN in 6 processes; LOCATED IN cellular_component unknown; EXPRESSED IN 19 plant structures; EXPRESSED DURING 12 growth stages; CONTAINS InterPro DOMAIN/s Transcription factor, TCP (InterProIPR005333), Transcription factor TCP subgroup (InterProIPR017887); BEST A…	unnamed protein product [Arabidopsis thaliana]
BnaA05g24670D	BnaA05G0404000ZS	Os02g0234200	AT3G14860	--	chrA05:18395319..18395561	NHL domaincontaining protein; CONTAINS InterPro DOMAIN/s NHL repeat (InterProIPR001258), Sixbladed betapropeller, TolBlike (InterProIPR011042); BEST Arabidopsis thaliana protein match is NHL domaincontaining protein (TAIRAT1G70280.2); Has 35333 Blast hits to 34131 proteins in 2444 species Archae 798; Bacteria 22429; Metazoa 974; Fungi 991; Plants 531; Viruses 0; Other Eukaryotes 9610 (source NCBI…	NHL domain
BnaA05g25100D	BnaA05G0407700ZS	-	AT3G14370	WAG2	chrA05:18649232..18650672	WAG2; CONTAINS InterPro DOMAIN/s Protein kinase, catalytic domain (InterProIPR000719), Serine/threonineprotein kinase domain (InterProIPR002290), Serine/threonineprotein kinaselike domain (InterProIPR017442), Protein kinaselike domain (InterProIPR011009), Serine/threonineprotein kinase, active site (InterProIPR008271); BEST Arabidopsis thaliana protein match is WAG 1 (TAIRAT1G53700.1); Has 104032…	protein kinase WAG2 [Arabidopsis thaliana] >gi|75274247|sp|Q9LUL2.1|WAG2_ARATH RecName
BnaA05g25480D	BnaA05G0412000ZS	Os04g0600900	AT3G13960	GRF5	chrA05:18842322..18844178	growthregulating factor 5 (GRF5); CONTAINS InterPro DOMAIN/s GlutamineLeucineGlutamine, QLQ (InterProIPR014978), WRC (InterProIPR014977); BEST Arabidopsis thaliana protein match is growthregulating factor 2 (TAIRAT4G37740.1); Has 2351 Blast hits to 1483 proteins in 168 species Archae 0; Bacteria 108; Metazoa 567; Fungi 216; Plants 548; Viruses 4; Other Eukaryotes 908 (source NCBI BLink).	growth
BnaA05g27510D	BnaA05G0433000ZS	-	AT3G11540	SPY	chrA05:19814961..19820149	SPINDLY (SPY); CONTAINS InterPro DOMAIN/s Tetratricopeptide TPR1 (InterProIPR001440), Tetratricopeptidelike helical (InterProIPR011990), Tetratricopeptide repeatcontaining (InterProIPR013026), Tetratricopeptide repeat (InterProIPR019734), Sel1like (InterProIPR006597); BEST Arabidopsis thaliana protein match is Tetratricopeptide repeat (TPR)like superfamily protein (TAIRAT3G04240.1); Has 77055 Bla…	putative UDPNacetylglucosaminepeptide Nacetylglucosaminyltransferase SPINDLY [Arabidopsis thaliana] >gi|75332921|sp|Q96301.1|SPY_ARATH RecName Full=Probable UDPNacetylglucosaminepeptide Nacetylglucosaminyltransferase SPINDLY >gi|12322895|gb|AAG51433.1|AC008153_6 spindly (gibberellin signal transduction protein); 7537780082 [Arabidopsis thaliana] >gi|1589778|gb|AAC49446.1| SPINDLY [Arabidopsis tha…
BnaA05g27750D	BnaA05G0435200ZS	-	AT3G11260	WOX5	chrA05:19924484..19925362	WUSCHEL related homeobox 5 (WOX5); CONTAINS InterPro DOMAIN/s Homeobox (InterProIPR001356), Homeodomainlike (InterProIPR009057); BEST Arabidopsis thaliana protein match is WUSCHEL related homeobox 7 (TAIRAT5G05770.1); Has 538 Blast hits to 538 proteins in 47 species Archae 0; Bacteria 0; Metazoa 0; Fungi 0; Plants 538; Viruses 0; Other Eukaryotes 0 (source NCBI BLink).	WUSCHEL
BnaA05g30500D	BnaA05G0461600ZS	-	AT3G07050	NSN1	chrA05:21072829..21075732	GTPbinding family protein; FUNCTIONS IN GTP binding; INVOLVED IN biological_process unknown; LOCATED IN nucleolus; EXPRESSED IN 22 plant structures; EXPRESSED DURING 13 growth stages; CONTAINS InterPro DOMAIN/s Small GTPbinding protein (InterProIPR005225), GTP1/OBG (InterProIPR006073), GTPbinding protein, HSR1related (InterProIPR002917), GNL3L/Grn1 putative GTPase (InterProIPR014813); BEST Arabid…	GTP
BnaA05g30770D	BnaA05G0464300ZS	Os03g0832300	AT3G06610	--	chrA05:21249298..21250534	DNA	binding enhancer protein
BnaA05g31460D	BnaA05G0471700ZS	-	AT3G05840	ASK3	chrA05:21735546..21738589	ATSK12; FUNCTIONS IN protein serine/threonine kinase activity, protein kinase activity; INVOLVED IN meristem structural organization, gynoecium development, phosphorylation; LOCATED IN cytosol; EXPRESSED IN 7 plant structures; EXPRESSED DURING L mature pollen stage, M germinated pollen stage; CONTAINS InterPro DOMAIN/s Protein kinase, ATP binding site (InterProIPR017441), Protein kinase, catalyti…	unnamed protein product [Thellungiella halophila]
BnaA05g31680D	BnaA05G0474000ZS	Os01g0350900	AT3G05545	--	chrA05:21863273..21865469	RING/Ubox superfamily protein; CONTAINS InterPro DOMAIN/s Zinc finger, RINGtype (InterProIPR001841), Zinc finger, C3HC4 RINGtype (InterProIPR018957), Zinc finger, PHDtype (InterProIPR001965); BEST Arabidopsis thaliana protein match is RING/Ubox superfamily protein (TAIRAT2G47700.1); Has 1560 Blast hits to 1269 proteins in 195 species Archae 0; Bacteria 91; Metazoa 627; Fungi 277; Plants 288; Viru…	RING/U
BnaA05g31690D	-	Os01g0350900	AT3G05545	--	chrA05:21865572..21866494	RING/Ubox superfamily protein; CONTAINS InterPro DOMAIN/s Zinc finger, RINGtype (InterProIPR001841), Zinc finger, C3HC4 RINGtype (InterProIPR018957), Zinc finger, PHDtype (InterProIPR001965); BEST Arabidopsis thaliana protein match is RING/Ubox superfamily protein (TAIRAT2G47700.1); Has 1560 Blast hits to 1269 proteins in 195 species Archae 0; Bacteria 91; Metazoa 627; Fungi 277; Plants 288; Viru…	RING/U
BnaA05g32120D	-	Os01g0363900	AT3G05040	HST1	chrA05:22057044..22057667	HASTY (HST); CONTAINS InterPro DOMAIN/s Exportin1/Importinbetalike (InterProIPR013598), Armadillotype fold (InterProIPR016024); Has 520 Blast hits to 417 proteins in 141 species Archae 0; Bacteria 0; Metazoa 205; Fungi 183; Plants 102; Viruses 0; Other Eukaryotes 30 (source NCBI BLink).	PREDICTED
BnaA05g32140D	BnaA05G0478400ZS	Os06g0181300	AT5G58340	--	chrA05:22064162..22065732	myblike HTH transcriptional regulator family protein; FUNCTIONS IN DNA binding; INVOLVED IN regulation of transcription; EXPRESSED IN guard cell; CONTAINS InterPro DOMAIN/s SANT, DNAbinding (InterProIPR001005), Homeodomainlike (InterProIPR009057), Myb, DNAbinding (InterProIPR014778), HTH transcriptional regulator, Mybtype, DNAbinding (InterProIPR017930), Homeodomainrelated (InterProIPR012287); BE…	predicted protein [Arabidopsis lyrata subsp. lyrata] >gi|297310399|gb|EFH40823.1| predicted protein [Arabidopsis lyrata subsp. lyrata]
BnaA05g33630D	BnaC05G0567600ZS	-	AT3G02260	BIG	chrA05:22710892..22718066	BIG (BIG); FUNCTIONS IN ubiquitinprotein ligase activity, binding, zinc ion binding; INVOLVED IN response to auxin stimulus, indeterminate inflorescence morphogenesis, photomorphogenesis, root development, auxin polar transport; LOCATED IN membrane; EXPRESSED IN 25 plant structures; EXPRESSED DURING 15 growth stages; CONTAINS InterPro DOMAIN/s WD40 repeatlikecontaining domain (InterProIPR011046),…	predicted protein [Arabidopsis lyrata subsp. lyrata] >gi|297330152|gb|EFH60571.1| predicted protein [Arabidopsis lyrata subsp. lyrata]
BnaA05g33850D	BnaA01G0420700ZS	-	AT3G01460	MBD9	chrA05:22836944..22846172	methylCPGbinding domain 9 (MBD9); FUNCTIONS IN methylCpG binding, DNA binding; INVOLVED IN photoperiodism, flowering, secondary shoot formation, regulation of transcription, DNAdependent; LOCATED IN nucleus; EXPRESSED IN 23 plant structures; EXPRESSED DURING 13 growth stages; CONTAINS InterPro DOMAIN/s Zinc finger, PHDtype, conserved site (InterProIPR019786), Zinc finger, RINGtype (InterProIPR001…	methyl
BnaA05g34370D	BnaA05G0035400ZS	Os07g0138200	AT2G43000	JUB1	chrA05_random:90509..94695	NAC domain containing protein 42 (NAC042); FUNCTIONS IN sequencespecific DNA binding transcription factor activity; INVOLVED IN multicellular organismal development, regulation of transcription; LOCATED IN cellular_component unknown; EXPRESSED IN 9 plant structures; EXPRESSED DURING 6 growth stages; CONTAINS InterPro DOMAIN/s No apical meristem (NAM) protein (InterProIPR003441); BEST Arabidopsis …	ANAC042 [Arabidopsis lyrata subsp. lyrata] >gi|297327723|gb|EFH58143.1| ANAC042 [Arabidopsis lyrata subsp. lyrata]
BnaA05g34950D	-	Os10g0516100	AT1G32470	GDH3	chrA05_random:425779..426795	Single hybrid motif superfamily protein; FUNCTIONS IN glycine dehydrogenase (decarboxylating) activity; INVOLVED IN glycine catabolic process, glycine decarboxylation via glycine cleavage system; LOCATED IN mitochondrion, glycine cleavage complex, chloroplast; EXPRESSED IN 23 plant structures; EXPRESSED DURING 13 growth stages; CONTAINS InterPro DOMAIN/s 2oxo acid dehydrogenase, lipoylbinding sit…	probable glycine cleavage system H protein 2 [Arabidopsis thaliana] >gi|12644523|sp|Q9LQL0.1|GCSH3_ARATH RecName Full=Glycine cleavage system H protein 3, mitochondrial; Flags Precursor >gi|8920623|gb|AAF81345.1|AC007767_25 Identical to a glycine cleavage system Hprotein precursor from Arabidopsis thaliana gb|P25855. It contains a glycine cleavage Hprotein domain PF|01597. ESTs gb|R90208, gb|AI99…
BnaA05g35630D	-	-	AT1G53700	WAG1	chrA05_random:1078668..1080147	WAG 1 (WAG1); CONTAINS InterPro DOMAIN/s Protein kinase, catalytic domain (InterProIPR000719), Serine/threonineprotein kinase domain (InterProIPR002290), Serine/threonineprotein kinaselike domain (InterProIPR017442), Protein kinaselike domain (InterProIPR011009), Serine/threonineprotein kinase, active site (InterProIPR008271); BEST Arabidopsis thaliana protein match is Protein kinase superfamily …	protein WAG1 [Arabidopsis thaliana] >gi|75268408|sp|Q9C8M5.1|WAG1_ARATH RecName Full=Serine/threonineprotein kinase WAG1; AltName Full=Protein kinase 3; Short=AtPK3 >gi|12324035|gb|AAG51984.1|AC024260_22 auxininduced protein kinase, putative; 2358122151 [Arabidopsis thaliana] >gi|134031904|gb|ABO45689.1| At1g53700 [Arabidopsis thaliana] >gi|332194862|gb|AEE32983.1| protein WAG1 [Arabidopsis thali…
BnaA05g36020D	BnaA05G0330500ZS	Os08g0167000	AT1G31770	ABCG14	chrA05_random:1498239..1501051	ATPbinding cassette 14 (ABCG14); FUNCTIONS IN ATPase activity, coupled to transmembrane movement of substances; LOCATED IN membrane; EXPRESSED IN 23 plant structures; EXPRESSED DURING 13 growth stages; CONTAINS InterPro DOMAIN/s ATPase, AAA+ type, core (InterProIPR003593), ABC transporterlike (InterProIPR003439), ABC2 type transporter (InterProIPR013525), ABC transporter, conserved site (InterPro…	abc transporter family protein [Arabidopsis lyrata subsp. lyrata] >gi|297339527|gb|EFH69944.1| abc transporter family protein [Arabidopsis lyrata subsp. lyrata]
BnaA05g37310D	BnaA01G0405100ZS	Os03g0203200	AT3G03990	D14	chrA05_random:2956830..2958070	alpha/beta	Hydrolases superfamily protein; CONTAINS InterPro DOMAIN/s
BnaA06g00140D	BnaA06G0001900ZS	Os12g0428600	AT1G55860	UPL1	chrA06:55075..68090	ubiquitinprotein ligase 1 (UPL1); CONTAINS InterPro DOMAIN/s Ubiquitinassociated/translation elongation factor EF1B, Nterminal (InterProIPR000449), Ubiquitinassociated/translation elongation factor EF1B, Nterminal, eukaryote (InterProIPR015940), E3 ubiquitin ligase, domain of unknown function DUF913 (InterProIPR010314), Ubiquitin interacting motif (InterProIPR003903), E3 ubiquitin ligase, domain …	ubiquitin
BnaA06g01110D	BnaA06G0013800ZS	Os07g0505200	AT1G53160	SPL4	chrA06:731082..732077	squamosa promoter binding proteinlike 4 (SPL4); FUNCTIONS IN DNA binding, sequencespecific DNA binding transcription factor activity; INVOLVED IN regulation of vegetative phase change, regulation of transcription; LOCATED IN nucleus; EXPRESSED IN 22 plant structures; EXPRESSED DURING 13 growth stages; CONTAINS InterPro DOMAIN/s Squamosa promoterbinding protein (InterProIPR017238), Transcription f…	unnamed protein product [Thellungiella halophila]
BnaA06g01940D	BnaC03G0790400ZS	-	AT1G52150	ATHB-15	chrA06:1129904..1134711	ATHB15; CONTAINS InterPro DOMAIN/s Homeobox (InterProIPR001356), Homeodomainlike (InterProIPR009057), Lipidbinding START (InterProIPR002913), MEKHLA (InterProIPR013978), Homeodomainrelated (InterProIPR012287); BEST Arabidopsis thaliana protein match is homeobox gene 8 (TAIRAT4G32880.1); Has 3146 Blast hits to 3075 proteins in 258 species Archae 0; Bacteria 18; Metazoa 766; Fungi 90; Plants 2237; …	homeobox
BnaA06g02910D	BnaA06G0031700ZS	-	AT3G19820	DIM	chrA06:1774320..1776195	DWARF 1 (DWF1); CONTAINS InterPro DOMAIN/s FADlinked oxidase, FADbinding, subdomain 2 (InterProIPR016168), FADbinding, type 2 (InterProIPR016166), FAD linked oxidase, Nterminal (InterProIPR006094).	unknown protein [Arabidopsis thaliana] >gi|23198318|gb|AAN15686.1| unknown protein [Arabidopsis thaliana]
BnaA06g04050D	BnaA06G0042900ZS	-	AT4G02570	CUL1	chrA06:2446953..2449060	cullin 1 (CUL1); CONTAINS InterPro DOMAIN/s Winged helixturnhelix transcription repressor DNAbinding (InterProIPR011991), Cullin homology (InterProIPR016158), Cullin protein, neddylation domain (InterProIPR019559), Cullin, conserved site (InterProIPR016157), Cullin, Nterminal (InterProIPR001373), Cullin repeatlikecontaining domain (InterProIPR016159); BEST Arabidopsis thaliana protein match is cu…	ATCUL1 [Arabidopsis lyrata subsp. lyrata] >gi|297320746|gb|EFH51168.1| ATCUL1 [Arabidopsis lyrata subsp. lyrata]
BnaA06g04870D	BnaA06G0050400ZS	-	AT1G08465	YAB2	chrA06:2824326..2828557	YABBY2 (YAB2); CONTAINS InterPro DOMAIN/s High mobility group, superfamily (InterProIPR009071), YABBY protein (InterProIPR006780); BEST Arabidopsis thaliana protein match is plantspecific transcription factor YABBY family protein (TAIRAT2G26580.2); Has 446 Blast hits to 444 proteins in 124 species Archae 0; Bacteria 0; Metazoa 0; Fungi 2; Plants 433; Viruses 0; Other Eukaryotes 11 (source NCBI BL…	transcription factor YABBY family protein [Arabidopsis thaliana] >gi|75267402|sp|Q9XFB0.1|YAB2_ARATH RecName
BnaA06g04990D	BnaC08G0185800ZS	Os05g0196500	AT1G08620	JMJ16	chrA06:2872680..2877946	PKDM7D; FUNCTIONS IN sequencespecific DNA binding transcription factor activity; INVOLVED IN regulation of transcription; LOCATED IN nucleus; EXPRESSED IN 23 plant structures; EXPRESSED DURING 15 growth stages; CONTAINS InterPro DOMAIN/s Transcription factor jumonji/aspartyl betahydroxylase (InterProIPR003347), FYrich, Cterminal (InterProIPR003889), FYrich, Nterminal (InterProIPR003888), Transcri…	transcription factor jumonji family protein [Arabidopsis lyrata subsp. lyrata] >gi|297335548|gb|EFH65965.1| transcription factor jumonji family protein [Arabidopsis lyrata subsp. lyrata]
BnaA06g05630D	BnaA06G0059600ZS	-	AT1G09730	ULP2B	chrA06:3148221..3155225	Cysteine proteinases superfamily protein; FUNCTIONS IN cysteinetype peptidase activity; INVOLVED IN proteolysis; LOCATED IN cellular_component unknown; EXPRESSED IN 23 plant structures; EXPRESSED DURING 14 growth stages; CONTAINS InterPro DOMAIN/s Peptidase C48, SUMO/Sentrin/Ubl1 (InterProIPR003653); BEST Arabidopsis thaliana protein match is Cysteine proteinases superfamily protein (TAIRAT4G3362…	putative ubiquitin
BnaA06g05900D	BnaA06G0062300ZS	Os12g0641400	AT1G09960	SUC4	chrA06:3253084..3256258	sucrose transporter 4 (SUT4); FUNCTIONS IN sucrose transmembrane transporter activity, carbohydrate transmembrane transporter activity, sugarhydrogen symporter activity, sucrosehydrogen symporter activity; INVOLVED IN sucrose transport, transmembrane transport; LOCATED IN plasma membrane, vacuole, membrane; EXPRESSED IN 24 plant structures; EXPRESSED DURING 13 growth stages; CONTAINS InterPro DOM…	sucrose transporter SUT4 [Arabidopsis thaliana] >gi|9957055|gb|AAG09192.1|AF175322_1 sucrose transporter SUT4 [Arabidopsis thaliana]
BnaA06g06010D	BnaA06G0064300ZS	-	AT1G10210	MPK1	chrA06:3309327..3311812	mitogenactivated protein kinase 1 (ATMPK1); CONTAINS InterPro DOMAIN/s Protein kinase, ATP binding site (InterProIPR017441), Protein kinase, catalytic domain (InterProIPR000719), Serine/threonineprotein kinase domain (InterProIPR002290), Serine/threonineprotein kinaselike domain (InterProIPR017442), Protein kinaselike domain (InterProIPR011009), Serine/threonineprotein kinase, active site (InterP…	mitogen
BnaA06g06350D	BnaA06G0067500ZS	Os06g0237502	AT1G10510	emb2004	chrA06:3460028..3463529	embryo defective 2004 (emb2004); INVOLVED IN embryo development ending in seed dormancy; LOCATED IN mitochondrion, chloroplast, plastid, chloroplast envelope; EXPRESSED IN 23 plant structures; EXPRESSED DURING 13 growth stages; BEST Arabidopsis thaliana protein match is RAN GTPase activating protein 1 (TAIRAT3G63130.2); Has 21704 Blast hits to 6781 proteins in 315 species Archae 0; Bacteria 982; …	EMB2004 [Arabidopsis lyrata subsp. lyrata] >gi|297335655|gb|EFH66072.1| EMB2004 [Arabidopsis lyrata subsp. lyrata]
BnaA06g06650D	BnaA06G0070000ZS	Os12g0405200	AT1G10830	Z-ISO	chrA06:3572867..3574589	15ciszetacarotene isomerase (ZISO); FUNCTIONS IN 9,15,9'triciszetacarotene isomerase activity; INVOLVED IN carotene biosynthetic process; LOCATED IN chloroplast; EXPRESSED IN 22 plant structures; EXPRESSED DURING 13 growth stages; CONTAINS InterPro DOMAIN/s NnrU (InterProIPR009915); Has 373 Blast hits to 373 proteins in 102 species Archae 0; Bacteria 164; Metazoa 0; Fungi 0; Plants 33; Viruses 0;…	unknown [Arabidopsis thaliana]
BnaA06g06870D	BnaA06G0072200ZS	-	AT1G11130	SUB	chrA06:3675670..3679915	STRUBBELIG (SUB); FUNCTIONS IN receptor signaling protein serine/threonine kinase activity; INVOLVED IN in 8 processes; LOCATED IN plasma membrane; EXPRESSED IN 23 plant structures; EXPRESSED DURING 16 growth stages; CONTAINS InterPro DOMAIN/s Protein kinase, catalytic domain (InterProIPR000719), Serine/threonineprotein kinase domain (InterProIPR002290), Leucinerich repeat (InterProIPR001611), Ty…	receptor
BnaA06g07270D	BnaA06G0075600ZS	Os05g0415800	AT1G11680	CYP51G1	chrA06:3874025..3876417	CYTOCHROME P450 51G1 (CYP51G1); FUNCTIONS IN sterol 14demethylase activity, oxygen binding; INVOLVED IN sterol biosynthetic process, embryo development ending in seed dormancy; LOCATED IN endoplasmic reticulum, plasma membrane; EXPRESSED IN 23 plant structures; EXPRESSED DURING 13 growth stages; CONTAINS InterPro DOMAIN/s Cytochrome P450 (InterProIPR001128), Cytochrome P450, Eclass, group IV (Int…	CYP51G1 [Arabidopsis lyrata subsp. lyrata] >gi|297335729|gb|EFH66146.1| CYP51G1 [Arabidopsis lyrata subsp. lyrata]
BnaA06g09430D	BnaA06G0096000ZS	Os02g0699000	AT2G02040	NPF8.3	chrA06:5060241..5062339	peptide transporter 2 (PTR2); FUNCTIONS IN dipeptide transporter activity, high affinity oligopeptide transporter activity, tripeptide transporter activity, peptide transporter activity, transporter activity; INVOLVED IN dipeptide transport, tripeptide transport, peptide transport; LOCATED IN vacuolar membrane, plasma membrane, vacuole, planttype vacuole; EXPRESSED IN 24 plant structures; EXPRESS…	peptide transporter PTR2 [Arabidopsis thaliana] >gi|1172704|sp|P46032.1|PTR2_ARATH RecName
BnaA06g09500D	BnaA06G0096700ZS	-	AT1G14685	BPC2	chrA06:5091072..5094336	basic pentacysteine 2 (BPC2); CONTAINS InterPro DOMAIN/s	GAGA binding
BnaA06g10040D	BnaA06G0103000ZS	-	AT1G15360	WIN1	chrA06:5328015..5328891	SHINE 1 (SHN1); CONTAINS InterPro DOMAIN/s DNAbinding, integrasetype (InterProIPR016177), Pathogenesisrelated transcriptional factor/ERF, DNAbinding (InterProIPR001471); BEST Arabidopsis thaliana protein match is Integrasetype DNAbinding superfamily protein (TAIRAT5G25390.2); Has 5918 Blast hits to 5765 proteins in 265 species Archae 0; Bacteria 6; Metazoa 9; Fungi 23; Plants 5843; Viruses 2; Oth…	ethylene
BnaA06g10340D	BnaA06G0105700ZS	-	AT1G15690	AVP1	chrA06:5477312..5480669	AVP1; FUNCTIONS IN hydrogentranslocating pyrophosphatase activity; INVOLVED IN response to water deprivation, response to salt stress, establishment or maintenance of transmembrane electrochemical gradient, leaf development, auxin polar transport; LOCATED IN in 10 components; EXPRESSED IN 28 plant structures; EXPRESSED DURING 16 growth stages; CONTAINS InterPro DOMAIN/s Inorganic H+ pyrophosphata…	pyrophosphate
BnaA06g10370D	BnaA06G0106100ZS	Os08g0162100	AT1G15750	TPL	chrA06:5488826..5494760	TOPLESS (TPL); FUNCTIONS IN protein binding, transcription repressor activity, protein homodimerization activity; INVOLVED IN xylem and phloem pattern formation, response to auxin stimulus, primary shoot apical meristem specification, jasmonic acid mediated signaling pathway; LOCATED IN cytosol, nucleus; EXPRESSED IN 27 plant structures; EXPRESSED DURING 15 growth stages; CONTAINS InterPro DOMAIN…	protein TOPLESS [Arabidopsis thaliana] >gi|30684518|ref|NP_849672.1| protein TOPLESS [Arabidopsis thaliana] >gi|79318004|ref|NP_001031050.1| protein TOPLESS [Arabidopsis thaliana] >gi|79318012|ref|NP_001031051.1| protein TOPLESS [Arabidopsis thaliana] >gi|75332047|sp|Q94AI7.1|TPL_ARATH RecName
BnaA06g11000D	BnaA06G0110600ZS	-	AT1G16410	CYP79F1	chrA06:5747704..5753430	cytochrome p450 79f1 (CYP79F1); CONTAINS InterPro DOMAIN/s Cytochrome P450 (InterProIPR001128), Cytochrome P450, Eclass, group I (InterProIPR002401); BEST Arabidopsis thaliana protein match is cytochrome P450, family 79, subfamily F, polypeptide 2 (TAIRAT1G16400.1); Has 35333 Blast hits to 34131 proteins in 2444 species Archae 798; Bacteria 22429; Metazoa 974; Fungi 991; Plants 531; Viruses 0; Ot…	CYP79F1 [Brassica oleracea]
BnaA06g11010D	-	-	AT1G16410	CYP79F1	chrA06:5753483..5755863	cytochrome p450 79f1 (CYP79F1); CONTAINS InterPro DOMAIN/s Cytochrome P450 (InterProIPR001128), Cytochrome P450, conserved site (InterProIPR017972), Cytochrome P450, Eclass, group I (InterProIPR002401); BEST Arabidopsis thaliana protein match is cytochrome P450, family 79, subfamily F, polypeptide 2 (TAIRAT1G16400.1); Has 27252 Blast hits to 27093 proteins in 1494 species Archae 44; Bacteria 2170…	cytochrome P450 79f1 [Brassica rapa subsp. pekinensis]
BnaA06g11610D	BnaA06G0118600ZS	Os10g0390500	AT1G17290	ALAAT1	chrA06:6030588..6033899	alanine aminotransferas (AlaAT1); FUNCTIONS IN Lalanine2oxoglutarate aminotransferase activity, ATP binding; INVOLVED IN response to cadmium ion, response to hypoxia, Lalanine catabolic process, by transamination; LOCATED IN mitochondrion, chloroplast; EXPRESSED IN 9 plant structures; EXPRESSED DURING L mature pollen stage, M germinated pollen stage; CONTAINS InterPro DOMAIN/s 1aminocyclopropane1…	alanine aminotransferase [Arabidopsis lyrata subsp. lyrata] >gi|297336059|gb|EFH66476.1| alanine aminotransferase [Arabidopsis lyrata subsp. lyrata]
BnaA06g12320D	BnaA06G0123900ZS	Os06g0498800	AT1G18100	MFT	chrA06:6403593..6405677	E12A11; CONTAINS InterPro DOMAIN/s Phosphatidylethanolaminebinding, conserved site (InterProIPR001858), Phosphatidylethanolaminebinding protein PEBP (InterProIPR008914); BEST Arabidopsis thaliana protein match is PEBP (phosphatidylethanolaminebinding protein) family protein (TAIRAT5G03840.1); Has 2417 Blast hits to 2417 proteins in 371 species Archae 0; Bacteria 118; Metazoa 639; Fungi 192; Plant…	protein MOTHER of FT and TF 1 [Arabidopsis thaliana] >gi|17433105|sp|Q9XFK7.1|MFT_ARATH RecName Full=Protein MOTHER of FT and TF 1 >gi|5002246|gb|AAD37380.1|AF147721_1 E12A11 protein [Arabidopsis thaliana] >gi|8671784|gb|AAF78390.1|AC069551_23 T10O22.8 [Arabidopsis thaliana] >gi|9719725|gb|AAF97827.1|AC034107_10 Identical to E12A11 protein from Arabidopsis thaliana gb|AF147721 and contains a phos…
BnaA06g14040D	BnaA06G0139800ZS	-	AT1G19850	ARF5	chrA06:7542045..7545874	MONOPTEROS (MP); FUNCTIONS IN sequencespecific DNA binding transcription factor activity, promoter binding; INVOLVED IN in 8 processes; LOCATED IN nucleus, membrane; EXPRESSED IN 21 plant structures; EXPRESSED DURING 11 growth stages; CONTAINS InterPro DOMAIN/s Aux/IAAARFdimerisation (InterProIPR011525), Transcriptional factor B3 (InterProIPR003340), AUX/IAA protein (InterProIPR003311), Auxin res…	auxin response factor 5 [Arabidopsis thaliana] >gi|21263766|sp|P93024.3|ARFE_ARATH RecName
BnaA06g14090D	-	-	AT5G62000	ARF2	chrA06:7563117..7570691	auxin response factor 2 (ARF2); FUNCTIONS IN protein binding, sequencespecific DNA binding transcription factor activity; INVOLVED IN in 7 processes; LOCATED IN nucleus, chloroplast; EXPRESSED IN 24 plant structures; EXPRESSED DURING 13 growth stages; CONTAINS InterPro DOMAIN/s Aux/IAAARFdimerisation (InterProIPR011525), Transcriptional factor B3 (InterProIPR003340), AUX/IAA protein (InterProIPR0…	AT5g62000/mtg10_20 [Arabidopsis thaliana] >gi|24111405|gb|AAN46837.1| At5g62000/mtg10_20 [Arabidopsis thaliana]
BnaA06g14780D	BnaA06G0147700ZS	-	AT1G20925	--	chrA06:8014107..8017320	Auxin efflux carrier family protein; FUNCTIONS IN auxinhydrogen symporter activity; INVOLVED IN auxin polar transport, transmembrane transport; LOCATED IN integral to membrane; CONTAINS InterPro DOMAIN/s Auxin efflux carrier (InterProIPR004776); BEST Arabidopsis thaliana protein match is Auxin efflux carrier family protein (TAIRAT1G76520.2); Has 641 Blast hits to 607 proteins in 137 species Archa…	auxin efflux carrier family protein [Arabidopsis lyrata subsp. lyrata] >gi|297336258|gb|EFH66675.1| auxin efflux carrier family protein [Arabidopsis lyrata subsp. lyrata]
BnaA06g15640D	BnaA06G0156500ZS	-	AT3G49690	RAX3	chrA06:8588036..8589257	myb domain protein 84 (MYB84); CONTAINS InterPro DOMAIN/s SANT, DNAbinding (InterProIPR001005), Homeodomainlike (InterProIPR009057), Myb, DNAbinding (InterProIPR014778), HTH transcriptional regulator, Mybtype, DNAbinding (InterProIPR017930), Homeodomainrelated (InterProIPR012287), Myb transcription factor (InterProIPR015495); BEST Arabidopsis thaliana protein match is myb domain protein 68 (TAIRA…	transcription factor RAX3 [Arabidopsis thaliana] >gi|75335856|sp|Q9M2Y9.1|RAX3_ARATH RecName
BnaA06g15660D	-	Os03g0725400	AT3G49660	WDR5A	chrA06:8609215..8610486	Transducin/WD40 repeatlike superfamily protein; FUNCTIONS IN nucleotide binding; INVOLVED IN Gprotein coupled receptor protein signaling pathway; LOCATED IN chloroplast, heterotrimeric Gprotein complex; EXPRESSED IN 6 plant structures; EXPRESSED DURING F mature embryo stage, petal differentiation and expansion stage, E expanded cotyledon stage, D bilateral stage; CONTAINS InterPro DOMAIN/s WD40 r…	transducin family protein [Arabidopsis lyrata subsp. lyrata] >gi|297321819|gb|EFH52240.1| transducin family protein [Arabidopsis lyrata subsp. lyrata]
BnaA06g17010D	BnaA06G0171500ZS	Os11g0143500	AT3G47930	GLDH	chrA06:9639449..9642520	Lgalactono1,4lactone dehydrogenase (GLDH); FUNCTIONS IN galactonolactone dehydrogenase activity, Lgulono1,4lactone dehydrogenase activity; INVOLVED IN Lascorbic acid biosynthetic process; LOCATED IN mitochondrion, plastid; EXPRESSED IN 23 plant structures; EXPRESSED DURING 13 growth stages; CONTAINS InterPro DOMAIN/s Darabinono1,4lactone oxidase (InterProIPR007173), FADbinding, type 2 (InterProIP…	RecName Full=Lgalactono1,4lactone dehydrogenase, mitochondrial; Flags Precursor >gi|2760543|emb|CAB09796.1| Lgalactono1,4lactone dehydrogenase [Brassica oleracea var. botrytis]
BnaA06g17280D	BnaA06G0174300ZS	Os06g0226700	AT3G47620	TCP14	chrA06:9828977..9830759	TEOSINTE BRANCHED, cycloidea and PCF (TCP) 14 (TCP14); CONTAINS InterPro DOMAIN/s Transcription factor, TCP (InterProIPR005333), Transcription factor TCP subgroup (InterProIPR017887); BEST Arabidopsis thaliana protein match is TCP family transcription factor (TAIRAT1G58100.1); Has 1158 Blast hits to 1082 proteins in 149 species Archae 2; Bacteria 69; Metazoa 397; Fungi 50; Plants 507; Viruses 0; …	putative protein [Arabidopsis thaliana]
BnaA06g18550D	BnaA06G0186200ZS	-	AT5G60690	REV	chrA06:10716893..10721117	REVOLUTA (REV); CONTAINS InterPro DOMAIN/s Homeobox (InterProIPR001356), Homeodomainlike (InterProIPR009057), Lipidbinding START (InterProIPR002913), MEKHLA (InterProIPR013978), Homeodomainrelated (InterProIPR012287); BEST Arabidopsis thaliana protein match is Homeoboxleucine zipper family protein / lipidbinding START domaincontaining protein (TAIRAT2G34710.1); Has 1807 Blast hits to 1807 protein…	homeobox
BnaA06g18860D	BnaA06G0188800ZS	-	AT3G44530	HIRA	chrA06:11123159..11127807	homolog of histone chaperone HIRA (HIRA); CONTAINS InterPro DOMAIN/s WD40 repeat 2 (InterProIPR019782), TUP1like enhancer of split (InterProIPR011494), WD40 repeat, conserved site (InterProIPR019775), WD40 repeat (InterProIPR001680), WD40 repeatlikecontaining domain (InterProIPR011046), WD40repeatcontaining domain (InterProIPR017986), WD40/YVTN repeatlikecontaining domain (InterProIPR015943), WD4…	RecName
BnaA06g21270D	BnaA06G0270700ZS	Os03g0725400	AT3G49660	WDR5A	chrA06:14739604..14741020	Transducin/WD40 repeatlike superfamily protein; FUNCTIONS IN nucleotide binding; INVOLVED IN Gprotein coupled receptor protein signaling pathway; LOCATED IN chloroplast, heterotrimeric Gprotein complex; EXPRESSED IN 6 plant structures; EXPRESSED DURING F mature embryo stage, petal differentiation and expansion stage, E expanded cotyledon stage, D bilateral stage; CONTAINS InterPro DOMAIN/s WD40 r…	transducin family protein [Arabidopsis lyrata subsp. lyrata] >gi|297321819|gb|EFH52240.1| transducin family protein [Arabidopsis lyrata subsp. lyrata]
BnaA06g21360D	BnaA06G0272300ZS	Os02g0521300	AT5G61910	BON1	chrA06:14831890..14835475	DCD (Development and Cell Death) domain protein; FUNCTIONS IN molecular_function unknown; INVOLVED IN biological_process unknown; LOCATED IN cellular_component unknown; EXPRESSED IN 21 plant structures; EXPRESSED DURING 14 growth stages; CONTAINS InterPro DOMAIN/s Development/cell death domain (InterProIPR013989), C2 calcium/lipidbinding domain, CaLB (InterProIPR008973), Copine (InterProIPR010734…	Development and Cell Death domain
BnaA06g21390D	BnaA06G0272600ZS	-	AT5G61960	ML1	chrA06:14841645..14847554	MEI2like protein 1 (ML1); CONTAINS InterPro DOMAIN/s RNA recognition motif, RNP1 (InterProIPR000504), RNA recognition motif 2 (InterProIPR007201), Nucleotidebinding, alphabeta plait (InterProIPR012677); BEST Arabidopsis thaliana protein match is MEI2like 4 (TAIRAT5G07290.1); Has 4583 Blast hits to 4209 proteins in 289 species Archae 0; Bacteria 6; Metazoa 2486; Fungi 644; Plants 914; Viruses 0; O…	MEI2
BnaA06g21460D	-	-	AT5G62000	ARF2	chrA06:14897408..14902475	auxin response factor 2 (ARF2); FUNCTIONS IN protein binding, sequencespecific DNA binding transcription factor activity; INVOLVED IN in 7 processes; LOCATED IN nucleus, chloroplast; EXPRESSED IN 24 plant structures; EXPRESSED DURING 13 growth stages; CONTAINS InterPro DOMAIN/s Aux/IAAARFdimerisation (InterProIPR011525), Transcriptional factor B3 (InterProIPR003340), AUX/IAA protein (InterProIPR0…	auxin response factor 2
BnaA06g22000D	-	Os01g0203000	AT1G78700	BEH4	chrA06:15389169..15391039	BES1/BZR1 homolog 4 (BEH4); FUNCTIONS IN transcription regulator activity; INVOLVED IN biological_process unknown; LOCATED IN cellular_component unknown; EXPRESSED IN 23 plant structures; EXPRESSED DURING 13 growth stages; CONTAINS InterPro DOMAIN/s BZR1, transcriptional repressor (InterProIPR008540); BEST Arabidopsis thaliana protein match is BES1/BZR1 homolog 3 (TAIRAT4G18890.1); Has 3228 Blast…	BES1/BZR1 homolog 4 [Arabidopsis thaliana] >gi|61211694|sp|Q9ZV88.1|BEH4_ARATH RecName
BnaA06g22420D	BnaA06G0282700ZS	Os02g0707200	AT5G62940	DOF5.6	chrA06:15665904..15667411	HIGH CAMBIAL ACTIVITY2 (HCA2); CONTAINS InterPro DOMAIN/s Zinc finger, Doftype (InterProIPR003851); BEST Arabidopsis thaliana protein match is TARGET OF MONOPTEROS 6 (TAIRAT5G60200.1); Has 1915 Blast hits to 1778 proteins in 135 species Archae 0; Bacteria 49; Metazoa 135; Fungi 61; Plants 1116; Viruses 0; Other Eukaryotes 554 (source NCBI BLink).	Dof zinc finger protein DOF5.6 [Arabidopsis thaliana] >gi|55583984|sp|Q9FM03.2|DOF56_ARATH RecName
BnaA06g22660D	BnaA06G0285000ZS	-	AT5G63310	NDPK2	chrA06:15819987..15821809	nucleoside diphosphate kinase 2 (NDPK2); FUNCTIONS IN nucleoside diphosphate kinase activity, protein binding, ATP binding; INVOLVED IN response to UV, auxin mediated signaling pathway, response to hydrogen peroxide, red, farred light phototransduction; LOCATED IN in 6 components; EXPRESSED IN 25 plant structures; EXPRESSED DURING 14 growth stages; CONTAINS InterPro DOMAIN/s Nucleoside diphosphat…	nucloside diphosphate kinase 2 [Brassica rapa]
BnaA06g23600D	BnaA06G0296500ZS	Os02g0540700	AT5G64660	PUB27	chrA06:16382925..16384334	CYS, MET, PRO, and GLY protein 2 (CMPG2); FUNCTIONS IN ubiquitinprotein ligase activity, binding; INVOLVED IN response to chitin; LOCATED IN ubiquitin ligase complex; EXPRESSED IN 23 plant structures; EXPRESSED DURING 11 growth stages; CONTAINS InterPro DOMAIN/s U box domain (InterProIPR003613), Armadillolike helical (InterProIPR011989), Armadillotype fold (InterProIPR016024); BEST Arabidopsis th…	U
BnaA06g24400D	BnaA06G0304500ZS	-	AT5G65510	AIL7	chrA06:16993728..16996869	AINTEGUMENTAlike 7 (AIL7); CONTAINS InterPro DOMAIN/s DNAbinding, integrasetype (InterProIPR016177), Pathogenesisrelated transcriptional factor/ERF, DNAbinding (InterProIPR001471); BEST Arabidopsis thaliana protein match is AINTEGUMENTAlike 6 (TAIRAT5G10510.2); Has 7565 Blast hits to 5160 proteins in 254 species Archae 0; Bacteria 8; Metazoa 0; Fungi 0; Plants 7501; Viruses 2; Other Eukaryotes 54…	unnamed protein product [Thellungiella halophila]
BnaA06g24570D	BnaA06G0305700ZS	-	AT5G65670	IAA9	chrA06:17083585..17085974	indole3acetic acid inducible 9 (IAA9); CONTAINS InterPro DOMAIN/s Aux/IAAARFdimerisation (InterProIPR011525), AUX/IAA protein (InterProIPR003311); BEST Arabidopsis thaliana protein match is indoleacetic acidinduced protein 8 (TAIRAT2G22670.4); Has 2126 Blast hits to 2124 proteins in 85 species Archae 0; Bacteria 0; Metazoa 1; Fungi 3; Plants 2121; Viruses 0; Other Eukaryotes 1 (source NCBI BLink).	auxin
BnaA06g24650D	BnaA06G0306400ZS	-	AT5G65700	BAM1	chrA06:17138307..17141690	BARELY ANY MERISTEM 1 (BAM1); CONTAINS InterPro DOMAIN/s Protein kinase, catalytic domain (InterProIPR000719), Leucinerich repeatcontaining Nterminal domain, type 2 (InterProIPR013210), Leucinerich repeat (InterProIPR001611), Serine/threonineprotein kinaselike domain (InterProIPR017442), Protein kinaselike domain (InterProIPR011009), Serine/threonineprotein kinase, active site (InterProIPR008271)…	leucine
BnaA06g25040D	BnaA06G0309800ZS	Os07g0588200	AT5G67470	FH6	chrA06:17309064..17312232	formin homolog 6 (FH6); FUNCTIONS IN actin binding; INVOLVED IN cellular component organization, actin cytoskeleton organization; LOCATED IN in 7 components; EXPRESSED IN 23 plant structures; EXPRESSED DURING 13 growth stages; CONTAINS InterPro DOMAIN/s Actinbinding FH2/DRF autoregulatory (InterProIPR003104), Actinbinding FH2 (InterProIPR015425); BEST Arabidopsis thaliana protein match is formin …	formin
BnaA06g25190D	BnaA06G0311400ZS	Os01g0226700	AT2G18500	OFP7	chrA06:17428522..17429434	ovate family protein 7 (OFP7); INVOLVED IN biological_process unknown; LOCATED IN plasma membrane; EXPRESSED IN shoot apex, embryo, hypocotyl, flower, seed; EXPRESSED DURING F mature embryo stage, petal differentiation and expansion stage, E expanded cotyledon stage, D bilateral stage; CONTAINS InterPro DOMAIN/s Protein of unknown function DUF623 (InterProIPR006458); BEST Arabidopsis thaliana pro…	ATOFP7/OFP7 [Arabidopsis lyrata subsp. lyrata] >gi|297329979|gb|EFH60398.1| ATOFP7/OFP7 [Arabidopsis lyrata subsp. lyrata]
BnaA06g25450D	BnaA06G0314000ZS	Os04g0663600	AT2G17950	WUS	chrA06:17611880..17613553	WUSCHEL (WUS); CONTAINS InterPro DOMAIN/s Homeobox (InterProIPR001356), Homeodomainlike (InterProIPR009057); BEST Arabidopsis thaliana protein match is WUSCHEL related homeobox 1 (TAIRAT3G18010.1); Has 617 Blast hits to 617 proteins in 63 species Archae 0; Bacteria 0; Metazoa 29; Fungi 2; Plants 575; Viruses 0; Other Eukaryotes 11 (source NCBI BLink).	WUSCHEL protein [Arabidopsis thaliana]
BnaA06g25460D	-	Os04g0663600	AT2G17950	WUS	chrA06:17613706..17617659	WUSCHEL (WUS); CONTAINS InterPro DOMAIN/s Homeobox (InterProIPR001356), Homeodomainlike (InterProIPR009057); BEST Arabidopsis thaliana protein match is WUSCHEL related homeobox 1 (TAIRAT3G18010.1); Has 617 Blast hits to 617 proteins in 63 species Archae 0; Bacteria 0; Metazoa 29; Fungi 2; Plants 575; Viruses 0; Other Eukaryotes 11 (source NCBI BLink).	protein WUSCHEL [Arabidopsis thaliana] >gi|61217041|sp|Q9SB92.2|WUS_ARATH RecName Full=Protein WUSCHEL; Short=AtWUS; AltName Full=Plant growth activator 6 >gi|20197596|gb|AAD20131.2| putative homeodomain transcription factor (WUSCHEL, WUS) [Arabidopsis thaliana] >gi|21592502|gb|AAM64452.1| putative homeodomain transcription factor (WUSCHEL, WUS) [Arabidopsis thaliana] >gi|91806188|gb|ABE65822.1| …
BnaA06g25490D	BnaA06G0314200ZS	Os07g0409900	AT2G17890	CPK16	chrA06:17649212..17651961	calciumdependent protein kinase 16 (CPK16); FUNCTIONS IN protein serine/threonine kinase activity, calmodulindependent protein kinase activity, protein kinase activity, calcium ion binding, ATP binding; INVOLVED IN protein amino acid phosphorylation, Nterminal protein myristoylation; LOCATED IN chloroplast; EXPRESSED IN 12 plant structures; EXPRESSED DURING L mature pollen stage, M germinated pol…	calcium
BnaA06g25560D	BnaA06G0314700ZS	-	AT2G17800	ARAC1	chrA06:17677670..17680094	Arabidopsis RAClike 1 (ARAC1); FUNCTIONS IN GTP binding; INVOLVED IN auxin mediated signaling pathway, abscisic acid mediated signaling pathway; LOCATED IN nucleus, cytoplasm, phragmoplast, spindle; EXPRESSED IN 24 plant structures; EXPRESSED DURING 15 growth stages; CONTAINS InterPro DOMAIN/s Ras GTPase (InterProIPR001806), Small GTPbinding protein (InterProIPR005225), Ras (InterProIPR013753), S…	unknown [Lotus japonicus]
BnaA06g27350D	BnaA06G0333000ZS	-	AT5G24910	CYP714A1	chrA06:18768019..18771669	cytochrome P450, family 714, subfamily A, polypeptide 1 (CYP714A1); FUNCTIONS IN electron carrier activity, monooxygenase activity, iron ion binding, oxygen binding, heme binding; INVOLVED IN oxidation reduction; LOCATED IN endomembrane system; EXPRESSED IN 10 plant structures; EXPRESSED DURING 4 anthesis, F mature embryo stage, petal differentiation and expansion stage, E expanded cotyledon stag…	cytochrome P450, family 714, subfamily A, polypeptide 1 [Arabidopsis thaliana] >gi|75305905|sp|Q93Z79.1|C14A1_ARATH RecName Full=Cytochrome P450 714A1; AltName Full=EUIlike P450 A1 >gi|16604324|gb|AAL24168.1| AT5g24910/F6A4_120 [Arabidopsis thaliana] >gi|27363368|gb|AAO11603.1| At5g24910/F6A4_120 [Arabidopsis thaliana] >gi|332005994|gb|AED93377.1| cytochrome P450, family 714, subfamily A, polypep…
BnaA06g27560D	BnaA06G0335400ZS	-	AT5G25220	KNAT3	chrA06:18939821..18941622	KNOTTED1like homeobox gene 3 (KNAT3); FUNCTIONS IN transcription activator activity, sequencespecific DNA binding transcription factor activity; INVOLVED IN response to light stimulus, detection of cytokinin stimulus, cellular response to cytokine stimulus; LOCATED IN cytosol, nucleus; EXPRESSED IN 35 plant structures; EXPRESSED DURING 13 growth stages; CONTAINS InterPro DOMAIN/s ELK (InterProIPR…	KNAT3 homeodomain protein [Arabidopsis thaliana] >gi|23197862|gb|AAN15458.1| KNAT3 homeodomain protein [Arabidopsis thaliana]
BnaA06g28940D	BnaA06G0351400ZS	Os01g0363900	AT3G05040	HST1	chrA06:19796865..19804201	HASTY (HST); CONTAINS InterPro DOMAIN/s Exportin1/Importinbetalike (InterProIPR013598), Armadillotype fold (InterProIPR016024); Has 520 Blast hits to 417 proteins in 141 species Archae 0; Bacteria 0; Metazoa 205; Fungi 183; Plants 102; Viruses 0; Other Eukaryotes 30 (source NCBI BLink).	HASTY [Arabidopsis thaliana]
BnaA06g30600D	-	Os09g0114500	AT5G47820	FRA1	chrA06:20614440..20620272	FRAGILE FIBER 1 (FRA1); CONTAINS InterPro DOMAIN/s Kinesin, motor region, conserved site (InterProIPR019821), Kinesin, motor domain (InterProIPR001752); BEST Arabidopsis thaliana protein match is ATP binding microtubule motor family protein (TAIRAT3G50240.1); Has 30201 Blast hits to 17322 proteins in 780 species Archae 12; Bacteria 1396; Metazoa 17338; Fungi 3422; Plants 5037; Viruses 0; Other Eu…	kinesin
BnaA06g31250D	BnaA06G0375000ZS	-	AT3G28860	ABCB19	chrA06:21037564..21044387	ATP binding cassette subfamily B19 (ABCB19); FUNCTIONS IN ATPase activity, coupled to transmembrane movement of substances, auxin efflux transmembrane transporter activity; INVOLVED IN in 14 processes; LOCATED IN plasma membrane; EXPRESSED IN 28 plant structures; EXPRESSED DURING 13 growth stages; CONTAINS InterPro DOMAIN/s ATPase, AAA+ type, core (InterProIPR003593), ABC transporterlike (InterPr…	ABC transporter B family member 19 [Arabidopsis thaliana] >gi|75335092|sp|Q9LJX0.1|AB19B_ARATH RecName
BnaA06g33110D	BnaA06G0391100ZS	Os01g0907900	AT3G26120	TEL1	chrA06:21951609..21954224	terminal EAR1like 1 (TEL1); FUNCTIONS IN RNA binding, nucleotide binding, nucleic acid binding; EXPRESSED IN primary root apical meristem, cotyledon primordium, shoot apical meristem, floral meristem, embryonic shoot apical meristem; EXPRESSED DURING D bilateral stage, E expanded cotyledon stage; CONTAINS InterPro DOMAIN/s RNA recognition motif, RNP1 (InterProIPR000504), RNA recognition motif 2 (…	unnamed protein product [Arabidopsis thaliana]
BnaA06g33970D	BnaA06G0401100ZS	Os03g0709100	AT2G02850	ARPN	chrA06:22490436..22491055	plantacyanin (ARPN); FUNCTIONS IN electron carrier activity, copper ion binding; INVOLVED IN pollination, anther development; LOCATED IN middle lamellacontaining extracellular matrix, apoplast; EXPRESSED IN 21 plant structures; EXPRESSED DURING 9 growth stages; CONTAINS InterPro DOMAIN/s Plastocyaninlike (InterProIPR003245), Cupredoxin (InterProIPR008972); BEST Arabidopsis thaliana protein match …	putative basic blue protein plantacyanin [Arabidopsis thaliana]
BnaA06g34380D	BnaA06G0404900ZS	Os02g0699000	AT2G02040	NPF8.3	chrA06:22712294..22715168	peptide transporter 2 (PTR2); FUNCTIONS IN dipeptide transporter activity, high affinity oligopeptide transporter activity, tripeptide transporter activity, peptide transporter activity, transporter activity; INVOLVED IN dipeptide transport, tripeptide transport, peptide transport; LOCATED IN vacuolar membrane, plasma membrane, vacuole, planttype vacuole; EXPRESSED IN 24 plant structures; EXPRESS…	peptide transporter PTR2 [Arabidopsis thaliana] >gi|1172704|sp|P46032.1|PTR2_ARATH RecName
BnaA06g34500D	BnaC07G0273500ZS	-	AT2G01830	AHK4	chrA06:22793912..22799217	WOODEN LEG (WOL); FUNCTIONS IN osmosensor activity, cytokine binding, cytokinin receptor activity, protein histidine kinase activity, phosphoprotein phosphatase activity; INVOLVED IN in 7 processes; LOCATED IN membrane; EXPRESSED IN 30 plant structures; EXPRESSED DURING 13 growth stages; CONTAINS InterPro DOMAIN/s Signal transduction histidine kinase, homodimeric (InterProIPR009082), CHASE (Inter…	putative histidine kinase [Brassica rapa subsp. pekinensis]
BnaA06g34950D	BnaA06G0410900ZS	Os01g0643600	AT2G01430	ATHB-17	chrA06:23120017..23122727	homeoboxleucine zipper protein 17 (HB17); FUNCTIONS IN sequencespecific DNA binding transcription factor activity; INVOLVED IN regulation of transcription, DNAdependent, regulation of transcription; LOCATED IN nucleus; CONTAINS InterPro DOMAIN/s Homeobox, conserved site (InterProIPR017970), Homeobox (InterProIPR001356), Homeodomainlike (InterProIPR009057), Leucine zipper, homeoboxassociated (Inte…	homeobox
BnaA06g35340D	BnaA06G0414700ZS	Os06g0285200	AT5G47670	NFYB6	chrA06:23271610..23272448	nuclear factor Y, subunit B6 (NFYB6); FUNCTIONS IN transcription activator binding, transcription activator activity, sequencespecific DNA binding transcription factor activity; INVOLVED IN positive regulation of genespecific transcription, regulation of transcription; LOCATED IN nucleus, intracellular; EXPRESSED IN embryo; EXPRESSED DURING D bilateral stage; CONTAINS InterPro DOMAIN/s Transcript…	transcription factor subunit NF
BnaA06g35930D	BnaA06G0423600ZS	Os10g0571300	AT5G46570	BSK2	chrA06:23585602..23588421	BRsignaling kinase 2 (BSK2); FUNCTIONS IN binding, protein kinase activity, kinase activity, ATP binding; INVOLVED IN brassinosteroid mediated signaling pathway, Nterminal protein myristoylation; LOCATED IN plasma membrane; EXPRESSED IN 22 plant structures; EXPRESSED DURING 10 growth stages; CONTAINS InterPro DOMAIN/s Tetratricopeptidelike helical (InterProIPR011990), Protein kinase, catalytic do…	kinase family protein [Arabidopsis lyrata subsp. lyrata] >gi|297311010|gb|EFH41434.1| kinase family protein [Arabidopsis lyrata subsp. lyrata]
BnaA06g36060D	BnaA06G0425000ZS	Os06g0196600	AT5G46290	KAS1	chrA06:23653373..23656437	3ketoacylacyl carrier protein synthase I (KAS I); FUNCTIONS IN transferase activity, transferring acyl groups other than aminoacyl groups, fatty acid synthase activity, catalytic activity; INVOLVED IN biosynthetic process, metabolic process, fatty acid biosynthetic process; LOCATED IN chloroplast, chloroplast stroma, membrane, chloroplast envelope; EXPRESSED IN 23 plant structures; EXPRESSED DURI…	betaketoacyl[acyl carrier protein] synthase I [Arabidopsis thaliana] >gi|20141399|sp|P52410.2|KASC1_ARATH RecName Full=3oxoacyl[acylcarrierprotein] synthase I, chloroplastic; AltName Full=BetaketoacylACP synthase I; Short=KAS I; Flags Precursor >gi|10177710|dbj|BAB11084.1| 3oxoacyl[acylcarrierprotein] synthase I precursor [Arabidopsis thaliana] >gi|14335164|gb|AAK59862.1| AT5g46290/MPL12_7 [Arabi…
BnaA06g36090D	BnaA06G0425300ZS	-	AT5G46240	KAT1	chrA06:23691661..23695909	potassium channel in Arabidopsis thaliana 1 (KAT1); CONTAINS InterPro DOMAIN/s Cyclic nucleotidebinding (InterProIPR000595), Cyclic nucleotidebindinglike (InterProIPR018490), Ion transport (InterProIPR005821), Potassium channel, voltagedependent, EAG/ELK/ERG (InterProIPR003938), RmlClike jelly roll fold (InterProIPR014710), Protein of unknown function DUF3354 (InterProIPR021789); BEST Arabidopsis…	K+ channel [Arabidopsis thaliana]
BnaA06g36370D	BnaA06G0438300ZS	Os10g0467800	AT5G44030	CESA4	chrA06:23833644..23837933	cellulose synthase A4 (CESA4); FUNCTIONS IN cellulose synthase activity, transferase activity, transferring glycosyl groups; INVOLVED IN cellulose biosynthetic process, planttype cell wall biogenesis, defense response to bacterium, defense response to fungus, secondary cell wall biogenesis; LOCATED IN membrane; EXPRESSED IN 24 plant structures; EXPRESSED DURING 11 growth stages; CONTAINS InterPro…	cellulose synthase 4.2 catalytic subunit [Brassica napus]
BnaA06g36540D	BnaA06G0440200ZS	-	AT5G43810	AGO10	chrA06:23915362..23920283	ZWILLE (ZLL); CONTAINS InterPro DOMAIN/s Domain of unknown function DUF1785 (InterProIPR014811), Stem cell selfrenewal protein Piwi (InterProIPR003165), Argonaute/Dicer protein, PAZ (InterProIPR003100), Polynucleotidyl transferase, ribonuclease H fold (InterProIPR012337); BEST Arabidopsis thaliana protein match is Stabilizer of iron transporter SufD / Polynucleotidyl transferase (TAIRAT1G48410.1).	argonaute/Zwille
BnaA06g36630D	BnaA06G0441100ZS	Os01g0775100	AT5G43630	TZP	chrA06:23961054..23963938	TZP; FUNCTIONS IN DNA binding, zinc ion binding, nucleic acid binding; INVOLVED IN growth, regulation of transcription; LOCATED IN nucleus; CONTAINS InterPro DOMAIN/s Plus3 domain, subgroup (InterProIPR018144), Plus3 (InterProIPR004343), Zinc finger, CCHCtype (InterProIPR001878); Has 1807 Blast hits to 1807 proteins in 277 species Archae 0; Bacteria 0; Metazoa 736; Fungi 347; Plants 385; Viruses …	zinc knuckle (CCHC
BnaA06g37730D	-	-	AT4G37580	HLS1	chrA06_random:141680..143291	HOOKLESS 1 (HLS1); CONTAINS InterPro DOMAIN/s GCN5related Nacetyltransferase, Cterminal (InterProIPR022610), GCN5related Nacetyltransferase (InterProIPR000182), AcylCoA Nacyltransferase (InterProIPR016181); BEST Arabidopsis thaliana protein match is AcylCoA Nacyltransferases (NAT) superfamily protein (TAIRAT2G23060.1); Has 145 Blast hits to 145 proteins in 38 species Archae 22; Bacteria 20; Metaz…	putative N
BnaA06g38000D	BnaA06G0062600ZS	Os01g0878400	AT1G10010	AAP8	chrA06_random:266557..268780	amino acid permease 8 (AAP8); CONTAINS InterPro DOMAIN/s Amino acid transporter, transmembrane (InterProIPR013057); BEST Arabidopsis thaliana protein match is amino acid permease 1 (TAIRAT1G58360.1); Has 2959 Blast hits to 2943 proteins in 246 species Archae 0; Bacteria 24; Metazoa 771; Fungi 529; Plants 1378; Viruses 0; Other Eukaryotes 257 (source NCBI BLink).	amino acid permease 8 [Arabidopsis thaliana] >gi|75223207|sp|O80592.1|AAP8_ARATH RecName
BnaA06g38010D	-	Os01g0878400	AT1G10010	AAP8	chrA06_random:270508..274326	amino acid permease 8 (AAP8); CONTAINS InterPro DOMAIN/s Amino acid transporter, transmembrane (InterProIPR013057); BEST Arabidopsis thaliana protein match is amino acid permease 1 (TAIRAT1G58360.1); Has 2959 Blast hits to 2943 proteins in 246 species Archae 0; Bacteria 24; Metazoa 771; Fungi 529; Plants 1378; Viruses 0; Other Eukaryotes 257 (source NCBI BLink).	amino acid permease 8 [Arabidopsis thaliana] >gi|75223207|sp|O80592.1|AAP8_ARATH RecName
BnaA06g38620D	-	-	AT1G15690	AVP1	chrA06_random:661605..665718	AVP1; FUNCTIONS IN hydrogentranslocating pyrophosphatase activity; INVOLVED IN response to water deprivation, response to salt stress, establishment or maintenance of transmembrane electrochemical gradient, leaf development, auxin polar transport; LOCATED IN in 7 components; EXPRESSED IN 27 plant structures; EXPRESSED DURING 16 growth stages; CONTAINS InterPro DOMAIN/s Inorganic H+ pyrophosphatas…	AVP1
BnaA06g38830D	-	Os05g0125000	AT5G60410	SIZ1	chrA06_random:901528..904461	SIZ1; CONTAINS InterPro DOMAIN/s DNAbinding SAP (InterProIPR003034), Zinc finger, MIZtype (InterProIPR004181), Zinc finger, PHDtype, conserved site (InterProIPR019786), Zinc finger, PHDtype (InterProIPR001965), Zinc finger, FYVE/PHDtype (InterProIPR011011), Zinc finger, PHDfinger (InterProIPR019787); BEST Arabidopsis thaliana protein match is RING/Ubox superfamily protein (TAIRAT5G41580.1); Has 3…	predicted protein [Arabidopsis lyrata subsp. lyrata] >gi|297323237|gb|EFH53658.1| predicted protein [Arabidopsis lyrata subsp. lyrata]
BnaA06g38840D	-	Os05g0125000	AT5G60410	SIZ1	chrA06_random:904542..908566	SIZ1; CONTAINS InterPro DOMAIN/s DNAbinding SAP (InterProIPR003034), Zinc finger, MIZtype (InterProIPR004181), Zinc finger, PHDtype, conserved site (InterProIPR019786), Zinc finger, PHDtype (InterProIPR001965), Zinc finger, FYVE/PHDtype (InterProIPR011011), Zinc finger, PHDfinger (InterProIPR019787); BEST Arabidopsis thaliana protein match is RING/Ubox superfamily protein (TAIRAT5G41580.1); Has 3…	predicted protein [Arabidopsis lyrata subsp. lyrata] >gi|297323237|gb|EFH53658.1| predicted protein [Arabidopsis lyrata subsp. lyrata]
BnaA06g40090D	BnaA06G0416900ZS	-	AT5G47370	HAT2	chrA06_random:1883039..1884490	HAT2; FUNCTIONS IN transcription repressor activity, DNA binding, sequencespecific DNA binding transcription factor activity; INVOLVED IN response to auxin stimulus, auxin mediated signaling pathway, shade avoidance, regulation of transcription, DNAdependent, unidimensional cell growth; LOCATED IN nucleus; EXPRESSED IN 21 plant structures; EXPRESSED DURING 13 growth stages; CONTAINS InterPro DOMA…	homeoboxleucine zipper protein, putative [Brassica oleracea]
BnaA06g40170D	BnaA06G0417500ZS	Os02g0655200	AT5G47230	ERF5	chrA06_random:1906967..1907925	ethylene responsive element binding factor 5 (ERF5); CONTAINS InterPro DOMAIN/s DNAbinding, integrasetype (InterProIPR016177), Pathogenesisrelated transcriptional factor/ERF, DNAbinding (InterProIPR001471); BEST Arabidopsis thaliana protein match is ethylene responsive element binding factor 6 (TAIRAT4G17490.1); Has 30201 Blast hits to 17322 proteins in 780 species Archae 12; Bacteria 1396; Metaz…	ethylene responsive element binding factor [Brassica oleracea]
BnaA06g40270D	BnaA06G0426800ZS	Os02g0134300	AT5G46030	--	chrA06_random:1952792..1954048	unknown protein; CONTAINS InterPro DOMAIN/s Protein of unknown function DUF701, zincbinding putative (InterProIPR007808); Has 30201 Blast hits to 17322 proteins in 780 species Archae 12; Bacteria 1396; Metazoa 17338; Fungi 3422; Plants 5037; Viruses 0; Other Eukaryotes 2996 (source NCBI BLink).	transcription elongation factor 1
BnaA06g40640D	BnaA06G0447500ZS	Os01g0718300	AT4G39400	BRI1	chrA06_random:2122655..2126378	BRASSINOSTEROID INSENSITIVE 1 (BRI1); FUNCTIONS IN in 6 functions; INVOLVED IN in 9 processes; LOCATED IN endosome, plasma membrane, protein complex; EXPRESSED IN 24 plant structures; EXPRESSED DURING 13 growth stages; CONTAINS InterPro DOMAIN/s Protein kinase, ATP binding site (InterProIPR017441), Protein kinase, catalytic domain (InterProIPR000719), Leucinerich repeatcontaining Nterminal domain…	brassinosteroid
BnaA07g00050D	BnaA07G0005800ZS	-	AT2G20120	COV1	chrA07:23799..26100	CONTINUOUS VASCULAR RING (COV1); FUNCTIONS IN molecular_function unknown; INVOLVED IN stem vascular tissue pattern formation; LOCATED IN integral to membrane; EXPRESSED IN stem, root, flower, leaf; CONTAINS InterPro DOMAIN/s Protein of unknown function DUF502 (InterProIPR007462); BEST Arabidopsis thaliana protein match is like COV 1 (TAIRAT2G20130.1); Has 30201 Blast hits to 17322 proteins in 780…	expressed protein [Arabidopsis thaliana] >gi|21537202|gb|AAM61543.1| unknown [Arabidopsis thaliana] >gi|30059124|gb|AAO41858.1| putative membrane protein COV [Arabidopsis thaliana]
BnaA07g00390D	BnaA07G0002100ZS	-	AT5G48930	HST	chrA07:303061..305066	hydroxycinnamoyl	CoA shikimate/quinate hydroxycinnamoyl transferase (HCT); CONTAINS InterPro DOMAIN/s
BnaA07g01700D	BnaA07G0018900ZS	Os01g0226700	AT2G18500	OFP7	chrA07:1316217..1317165	ovate family protein 7 (OFP7); INVOLVED IN biological_process unknown; LOCATED IN plasma membrane; EXPRESSED IN shoot apex, embryo, hypocotyl, flower, seed; EXPRESSED DURING F mature embryo stage, petal differentiation and expansion stage, E expanded cotyledon stage, D bilateral stage; CONTAINS InterPro DOMAIN/s Protein of unknown function DUF623 (InterProIPR006458); BEST Arabidopsis thaliana pro…	ATOFP7/OFP7 [Arabidopsis lyrata subsp. lyrata] >gi|297329979|gb|EFH60398.1| ATOFP7/OFP7 [Arabidopsis lyrata subsp. lyrata]
BnaA07g02390D	BnaA07G0024000ZS	Os04g0663600	AT2G17950	WUS	chrA07:1993891..1995478	WUSCHEL (WUS); CONTAINS InterPro DOMAIN/s Homeobox (InterProIPR001356), Homeodomainlike (InterProIPR009057); BEST Arabidopsis thaliana protein match is WUSCHEL related homeobox 1 (TAIRAT3G18010.1); Has 617 Blast hits to 617 proteins in 63 species Archae 0; Bacteria 0; Metazoa 29; Fungi 2; Plants 575; Viruses 0; Other Eukaryotes 11 (source NCBI BLink).	WUSCHEL protein [Arabidopsis thaliana]
BnaA07g02420D	BnaA07G0024300ZS	Os07g0409900	AT2G17890	CPK16	chrA07:2037587..2041627	calciumdependent protein kinase 16 (CPK16); FUNCTIONS IN protein serine/threonine kinase activity, calmodulindependent protein kinase activity, protein kinase activity, calcium ion binding, ATP binding; INVOLVED IN protein amino acid phosphorylation, Nterminal protein myristoylation; LOCATED IN chloroplast; EXPRESSED IN 12 plant structures; EXPRESSED DURING L mature pollen stage, M germinated pol…	calcium
BnaA07g02450D	-	Os01g0669100	AT1G34300	--	chrA07:2088115..2090647	lectin protein kinase family protein; FUNCTIONS IN in 6 functions; INVOLVED IN protein amino acid phosphorylation, recognition of pollen; LOCATED IN plasma membrane; EXPRESSED IN 23 plant structures; EXPRESSED DURING 13 growth stages; CONTAINS InterPro DOMAIN/s Curculinlike (mannosebinding) lectin (InterProIPR001480), Protein kinase, ATP binding site (InterProIPR017441), Protein kinase, catalytic…	Gtype lectin Sreceptorlike serine/threonineprotein kinase [Arabidopsis thaliana] >gi|75338636|sp|Q9XID3.1|Y1343_ARATH RecName Full=Gtype lectin Sreceptorlike serine/threonineprotein kinase At1g34300; Flags Precursor >gi|5091617|gb|AAD39605.1|AC007454_4 Contains similarity to gi|479356 protein kinase PK1 from Zea mays, is a member of the PF|00954 Slocus glycoprotein family and contains a PF|00069 …
BnaA07g02670D	BnaA07G0027900ZS	-	AT2G17500	--	chrA07:2353634..2355800	Auxin efflux carrier family protein; FUNCTIONS IN auxinhydrogen symporter activity; INVOLVED IN auxin polar transport, transmembrane transport; LOCATED IN endomembrane system, integral to membrane; EXPRESSED IN 19 plant structures; EXPRESSED DURING 13 growth stages; CONTAINS InterPro DOMAIN/s Auxin efflux carrier (InterProIPR004776); BEST Arabidopsis thaliana protein match is Auxin efflux carrier…	unknown [Arabidopsis thaliana]
BnaA07g03030D	-	-	AT2G17800	ARAC1	chrA07:2632333..2634410	Arabidopsis RAClike 1 (ARAC1); FUNCTIONS IN GTP binding; INVOLVED IN auxin mediated signaling pathway, abscisic acid mediated signaling pathway; LOCATED IN nucleus, cytoplasm, phragmoplast, spindle; EXPRESSED IN 24 plant structures; EXPRESSED DURING 15 growth stages; CONTAINS InterPro DOMAIN/s Ras GTPase (InterProIPR001806), Small GTPbinding protein (InterProIPR005225), Ras (InterProIPR013753), S…	unknown [Lotus japonicus]
BnaA07g03440D	-	-	AT4G35020	ARAC3	chrA07:3084253..3085827	RAClike 3 (RAC3); FUNCTIONS IN GTP binding, GTPase activity; INVOLVED IN protein transport, small GTPase mediated signal transduction; LOCATED IN in 6 components; EXPRESSED IN 22 plant structures; EXPRESSED DURING 13 growth stages; CONTAINS InterPro DOMAIN/s Ras GTPase (InterProIPR001806), Small GTPbinding protein (InterProIPR005225), Ras small GTPase, Rab type (InterProIPR003579), Ras (InterProI…	unknown [Lotus japonicus]
BnaA07g03690D	BnaA07G0035900ZS	Os01g0116600	AT5G10630	--	chrA07:3332757..3333310	Translation elongation factor EF1A/initiation factor IF2gamma family protein; FUNCTIONS IN GTP binding, translation elongation factor activity, GTPase activity, zinc ion binding; INVOLVED IN biological_process unknown; LOCATED IN intracellular; EXPRESSED IN 24 plant structures; EXPRESSED DURING 14 growth stages; CONTAINS InterPro DOMAIN/s Translation elongation factor EFTu/EF1A, Cterminal (InterP…
BnaA07g04150D	BnaA07G0041200ZS	Os01g0357100	AT2G15620	NIR1	chrA07:4284239..4286333	nitrite reductase 1 (NIR1); FUNCTIONS IN ferredoxinnitrate reductase activity, nitrite reductase (NOforming) activity; INVOLVED IN response to salt stress, response to nitrate; LOCATED IN mitochondrion, apoplast, chloroplast stroma, chloroplast, membrane; EXPRESSED IN 24 plant structures; EXPRESSED DURING 14 growth stages; CONTAINS InterPro DOMAIN/s Nitrite/sulphite reductase ironsulphur/siroheam…	putative ferredoxin
BnaA07g04720D	BnaA07G0059500ZS	Os05g0108400	AT2G04220	--	chrA07:5098324..5099561	Plant protein of unknown function (DUF868); CONTAINS InterPro DOMAIN/s Protein of unknown function DUF868, plant (InterProIPR008586); BEST Arabidopsis thaliana protein match is Plant protein of unknown function (DUF868) (TAIRAT4G12690.2); Has 284 Blast hits to 282 proteins in 16 species Archae 0; Bacteria 0; Metazoa 0; Fungi 0; Plants 284; Viruses 0; Other Eukaryotes 0 (source NCBI BLink).	unknown [Arabidopsis thaliana]
BnaA07g05640D	BnaA07G0068300ZS	Os12g0533500	AT3G24440	VIL1	chrA07:5963596..5964769	VERNALIZATION 5 (VRN5); FUNCTIONS IN molecular_function unknown; INVOLVED IN histone methylation, chromatin modification, vernalization response, regulation of flower development; LOCATED IN chloroplast; EXPRESSED IN 25 plant structures; EXPRESSED DURING 15 growth stages; CONTAINS InterPro DOMAIN/s Protein of unknown function DUF1423, plant (InterProIPR004082), Fibronectin, type IIIlike fold (Int…	protein VERNALIZATION 5 [Arabidopsis thaliana] >gi|75273250|sp|Q9LHF5.1|VIL1_ARATH RecName
BnaA07g05650D	-	Os12g0533500	AT3G24440	VIL1	chrA07:5967862..5970137	VERNALIZATION 5 (VRN5); FUNCTIONS IN molecular_function unknown; INVOLVED IN histone methylation, chromatin modification, vernalization response, regulation of flower development; LOCATED IN chloroplast; EXPRESSED IN 25 plant structures; EXPRESSED DURING 15 growth stages; CONTAINS InterPro DOMAIN/s Protein of unknown function DUF1423, plant (InterProIPR004082), Fibronectin, type IIIlike fold (Int…	protein VERNALIZATION 5 [Arabidopsis thaliana] >gi|75273250|sp|Q9LHF5.1|VIL1_ARATH RecName
BnaA07g06300D	BnaA07G0075700ZS	-	AT3G23630	IPT7	chrA07:6661929..6662928	isopentenyltransferase 7 (IPT7); CONTAINS InterPro DOMAIN/s	tRNA isopentenyltransferase (InterPro
BnaA07g06690D	BnaA07G0079100ZS	-	AT3G23290	LSH4	chrA07:6967195..6968533	LIGHT SENSITIVE HYPOCOTYLS 4 (LSH4); CONTAINS InterPro DOMAIN/s	Protein of unknown function DUF640 (InterPro
BnaA07g06900D	-	Os03g0778100	AT1G31330	PSAF	chrA07:7146445..7147476	photosystem I subunit F (PSAF); FUNCTIONS IN molecular_function unknown; INVOLVED IN photosynthesis; LOCATED IN in 7 components; EXPRESSED IN 25 plant structures; EXPRESSED DURING 14 growth stages; CONTAINS InterPro DOMAIN/s Photosystem I reaction centre protein PsaF, subunit III (InterProIPR003666); Has 387 Blast hits to 387 proteins in 119 species Archae 0; Bacteria 139; Metazoa 0; Fungi 0; Pla…	photosystem I subunit III precursor [Arabidopsis thaliana] >gi|21593588|gb|AAM65555.1| photosystem I subunit III precursor, putative [Arabidopsis thaliana]
BnaA07g08330D	BnaA07G0094200ZS	Os01g0241400	AT1G28480	GRXC9	chrA07:8479977..8480430	GRX480; FUNCTIONS IN electron carrier activity, protein disulfide oxidoreductase activity; INVOLVED IN salicylic acid mediated signaling pathway, jasmonic acid mediated signaling pathway, response to salicylic acid stimulus; LOCATED IN cellular_component unknown; EXPRESSED IN 21 plant structures; EXPRESSED DURING 13 growth stages; CONTAINS InterPro DOMAIN/s Glutaredoxinlike, plant II (InterProIPR…	glutaredoxin, grx, putative [Ricinus communis] >gi|223549318|gb|EEF50806.1| glutaredoxin, grx, putative [Ricinus communis]
BnaA07g08450D	BnaA07G0095000ZS	-	AT1G28360	ERF12	chrA07:8557968..8558505	ERF domain protein 12 (ERF12); CONTAINS InterPro DOMAIN/s DNAbinding, integrasetype (InterProIPR016177), Pathogenesisrelated transcriptional factor/ERF, DNAbinding (InterProIPR001471); BEST Arabidopsis thaliana protein match is ethylene responsive element binding factor 4 (TAIRAT3G15210.1); Has 5550 Blast hits to 5447 proteins in 245 species Archae 0; Bacteria 0; Metazoa 1; Fungi 0; Plants 5541; …	ATERF12/ERF12 [Arabidopsis lyrata subsp. lyrata] >gi|297336614|gb|EFH67031.1| ATERF12/ERF12 [Arabidopsis lyrata subsp. lyrata]
BnaA07g08840D	BnaA07G0100100ZS	Os04g0551500	AT1G27360	SPL11	chrA07:8901693..8904295	squamosa promoterlike 11 (SPL11); FUNCTIONS IN DNA binding, sequencespecific DNA binding transcription factor activity; INVOLVED IN regulation of transcription, regulation of timing of transition from vegetative to reproductive phase; LOCATED IN nucleus; EXPRESSED IN 21 plant structures; EXPRESSED DURING 10 growth stages; CONTAINS InterPro DOMAIN/s Transcription factor, SBPbox (InterProIPR004333)…	squamosa promoter
BnaA07g08880D	BnaA07G0100400ZS	-	AT1G27320	AHK3	chrA07:8918485..8923272	histidine kinase 3 (HK3); CONTAINS InterPro DOMAIN/s Signal transduction histidine kinase, homodimeric (InterProIPR009082), CHASE (InterProIPR006189), Signal transduction histidine kinase, core (InterProIPR005467), ATPaselike, ATPbinding domain (InterProIPR003594), CheYlike (InterProIPR011006), Signal transduction response regulator, receiver domain (InterProIPR001789), Signal transduction histid…	histidine kinase 3 [Arabidopsis thaliana] >gi|75168994|sp|Q9C5U1.1|AHK3_ARATH RecName
BnaA07g08950D	BnaA07G0100900ZS	Os06g0162800	AT1G24260	3-Sep	chrA07:8934201..8936192	SEPALLATA3 (SEP3); FUNCTIONS IN protein binding, DNA binding, sequencespecific DNA binding transcription factor activity; INVOLVED IN in 6 processes; LOCATED IN nucleus; EXPRESSED IN 16 plant structures; EXPRESSED DURING 7 growth stages; CONTAINS InterPro DOMAIN/s Transcription factor, MADSbox (InterProIPR002100), Transcription factor, Kbox (InterProIPR002487); BEST Arabidopsis thaliana protein m…	RecName
BnaA07g09070D	-	-	AT5G37055	SWC6	chrA07:8993529..8993810	SERRATED LEAVES AND EARLY FLOWERING (SEF); CONTAINS InterPro DOMAIN/s Zinc finger, HITtype (InterProIPR007529); Has 30201 Blast hits to 17322 proteins in 780 species Archae 12; Bacteria 1396; Metazoa 17338; Fungi 3422; Plants 5037; Viruses 0; Other Eukaryotes 2996 (source NCBI BLink).	SWR1 complex subunit 6 [Arabidopsis thaliana] >gi|75170697|sp|Q9FHW2.1|SWC6_ARATH RecName
BnaA07g11310D	BnaA07G0131400ZS	-	AT1G20700	WOX14	chrA07:10568806..10570838	WUSCHEL related homeobox 14 (WOX14); CONTAINS InterPro DOMAIN/s Homeobox (InterProIPR001356), Homeodomainlike (InterProIPR009057), Homeodomainrelated (InterProIPR012287); BEST Arabidopsis thaliana protein match is WUSCHEL related homeobox 10 (TAIRAT1G20710.1); Has 657 Blast hits to 657 proteins in 86 species Archae 0; Bacteria 0; Metazoa 109; Fungi 12; Plants 530; Viruses 0; Other Eukaryotes 6 (s…	homeobox
BnaA07g11660D	BnaA07G0137300ZS	-	AT1G19850	ARF5	chrA07:10780303..10784258	MONOPTEROS (MP); FUNCTIONS IN sequencespecific DNA binding transcription factor activity, promoter binding; INVOLVED IN in 8 processes; LOCATED IN nucleus, membrane; EXPRESSED IN 21 plant structures; EXPRESSED DURING 11 growth stages; CONTAINS InterPro DOMAIN/s Aux/IAAARFdimerisation (InterProIPR011525), Transcriptional factor B3 (InterProIPR003340), AUX/IAA protein (InterProIPR003311), Auxin res…	auxin response factor 5
BnaA07g12120D	-	-	AT5G67100	POLA	chrA07:11123893..11132441	INCURVATA2 (ICU2); FUNCTIONS IN DNAdirected DNA polymerase activity; INVOLVED IN negative regulation of flower development, leaf morphogenesis; LOCATED IN nucleus; EXPRESSED IN 19 plant structures; EXPRESSED DURING 13 growth stages; CONTAINS InterPro DOMAIN/s DNA polymerase, family B (InterProIPR022762), DNAdirected DNA polymerase, family B, exonuclease domain (InterProIPR006133), DNAdirected DNA…	DNA polymerase alpha catalytic subunit [Arabidopsis thaliana] >gi|363548407|sp|Q9FHA3.2|DPOLA_ARATH RecName
BnaA07g12130D	-	-	AT5G67100	POLA	chrA07:11132493..11133398	INCURVATA2 (ICU2); FUNCTIONS IN DNAdirected DNA polymerase activity; INVOLVED IN negative regulation of flower development, leaf morphogenesis; LOCATED IN nucleus; EXPRESSED IN 19 plant structures; EXPRESSED DURING 13 growth stages; CONTAINS InterPro DOMAIN/s DNA polymerase, family B (InterProIPR022762), DNAdirected DNA polymerase, family B, exonuclease domain (InterProIPR006133), DNAdirected DNA…	DNA polymerase alpha 1 [Arabidopsis thaliana]
BnaA07g12160D	BnaA07G0143500ZS	-	AT5G67060	HEC1	chrA07:11142903..11143631	HECATE 1 (HEC1); FUNCTIONS IN sequencespecific DNA binding transcription factor activity; INVOLVED IN transmitting tissue development, carpel formation, regulation of transcription; LOCATED IN nucleus; EXPRESSED IN 9 plant structures; EXPRESSED DURING 6 growth stages; CONTAINS InterPro DOMAIN/s Helixloophelix DNAbinding domain (InterProIPR001092), Helixloophelix DNAbinding (InterProIPR011598); BE…	transcription factor HEC1 [Arabidopsis thaliana] >gi|75309085|sp|Q9FHA7.1|HEC1_ARATH RecName
BnaA07g12710D	BnaA07G0150200ZS	-	AT5G66350	SHI	chrA07:11402202..11403782	SHORT INTERNODES (SHI); CONTAINS InterPro DOMAIN/s Lateral Root Primordium type 1, Cterminal (InterProIPR006511), Zinc finger, Lateral Root Primordium type 1 (InterProIPR006510), Protein of unknown function DUF702 (InterProIPR007818); BEST Arabidopsis thaliana protein match is Lateral root primordium (LRP) proteinrelated (TAIRAT3G51060.1); Has 1807 Blast hits to 1807 proteins in 277 species Archa…	unknown [Eutrema parvulum]
BnaA07g12890D	BnaA07G0151700ZS	-	AT2G26710	CYP734A1	chrA07:11558972..11562205	PHYB ACTIVATION TAGGED SUPPRESSOR 1 (BAS1); FUNCTIONS IN steroid hydroxylase activity, oxygen binding; INVOLVED IN response to light stimulus, response to brassinosteroid stimulus, brassinosteroid homeostasis, brassinosteroid metabolic process; LOCATED IN endomembrane system; EXPRESSED IN 13 plant structures; EXPRESSED DURING 6 growth stages; CONTAINS InterPro DOMAIN/s Cytochrome P450 (InterProIP…	cytochrome P450 734A1 [Arabidopsis thaliana] >gi|75277931|sp|O48786.1|C734A_ARATH RecName
BnaA07g13040D	BnaA07G0153400ZS	Os06g0698859	AT2G27100	SE	chrA07:11673109..11676850	SERRATE (SE); FUNCTIONS IN DNA binding, sequencespecific DNA binding transcription factor activity; INVOLVED IN in 7 processes; LOCATED IN cytosol, nuclear speck, nucleolus, nucleus, chloroplast; EXPRESSED IN 27 plant structures; EXPRESSED DURING 13 growth stages; CONTAINS InterPro DOMAIN/s Zinc finger, C2H2like (InterProIPR015880), Arseniteresistance protein 2 (InterProIPR007042), Protein of unk…	serrate RNA effector molecule [Arabidopsis thaliana] >gi|75339076|sp|Q9ZVD0.2|SRRT_ARATH RecName
BnaA07g13290D	BnaA07G0155500ZS	Os11g0152500	AT2G27550	CEN	chrA07:11803721..11805674	centroradialis (ATC); CONTAINS InterPro DOMAIN/s Phosphatidylethanolaminebinding, conserved site (InterProIPR001858), Phosphatidylethanolaminebinding protein PEBP (InterProIPR008914); BEST Arabidopsis thaliana protein match is PEBP (phosphatidylethanolaminebinding protein) family protein (TAIRAT5G03840.1); Has 2165 Blast hits to 2165 proteins in 308 species Archae 0; Bacteria 2; Metazoa 605; Fung…	CEN [Arabis alpina] >gi|335354749|gb|AEH43356.1| CEN [Arabis alpina]
BnaA07g13770D	BnaA07G0160200ZS	Os04g0518800	AT2G28305	LOG1	chrA07:12160695..12164646	LONELY GUY 1 (LOG1); CONTAINS InterPro DOMAIN/s	Conserved hypothetical protein CHP00730 (InterPro
BnaA07g13830D	BnaA07G0160900ZS	Os06g0685700	AT2G28350	ARF10	chrA07:12221706..12224489	auxin response factor 10 (ARF10); FUNCTIONS IN sequencespecific DNA binding transcription factor activity, miRNA binding; INVOLVED IN in 13 processes; LOCATED IN nucleus; EXPRESSED IN 25 plant structures; EXPRESSED DURING 15 growth stages; CONTAINS InterPro DOMAIN/s Aux/IAAARFdimerisation (InterProIPR011525), Transcriptional factor B3 (InterProIPR003340), AUX/IAA protein (InterProIPR003311), Auxi…	auxin response factor 10 [Brassica rapa subsp. pekinensis]
BnaA07g14100D	BnaA07G0164200ZS	Os03g0278000	AT2G28760	UXS6	chrA07:12531324..12533158	UDPXYL synthase 6 (UXS6); FUNCTIONS IN coenzyme binding, binding, catalytic activity; INVOLVED IN cellular metabolic process, nucleotidesugar metabolic process, metabolic process; LOCATED IN plasma membrane; EXPRESSED IN 24 plant structures; EXPRESSED DURING 13 growth stages; CONTAINS InterPro DOMAIN/s NADdependent epimerase/dehydratase (InterProIPR001509), NAD(P)binding domain (InterProIPR016040…	UDP
BnaA07g14740D	BnaA07G0171100ZS	Os01g0264000	AT5G39660	CDF2	chrA07:12947447..12949013	cycling DOF factor 2 (CDF2); CONTAINS InterPro DOMAIN/s Zinc finger, Doftype (InterProIPR003851); BEST Arabidopsis thaliana protein match is cycling DOF factor 3 (TAIRAT3G47500.1); Has 30201 Blast hits to 17322 proteins in 780 species Archae 12; Bacteria 1396; Metazoa 17338; Fungi 3422; Plants 5037; Viruses 0; Other Eukaryotes 2996 (source NCBI BLink).	AT5g39660/MIJ24_130 [Arabidopsis thaliana]
BnaA07g14790D	BnaA07G0171600ZS	-	AT4G02570	CUL1	chrA07:12973411..12975523	cullin 1 (CUL1); CONTAINS InterPro DOMAIN/s Winged helixturnhelix transcription repressor DNAbinding (InterProIPR011991), Cullin homology (InterProIPR016158), Cullin protein, neddylation domain (InterProIPR019559), Cullin, conserved site (InterProIPR016157), Cullin, Nterminal (InterProIPR001373), Cullin repeatlikecontaining domain (InterProIPR016159); BEST Arabidopsis thaliana protein match is cu…	ATCUL1 [Arabidopsis lyrata subsp. lyrata] >gi|297320746|gb|EFH51168.1| ATCUL1 [Arabidopsis lyrata subsp. lyrata]
BnaA07g15630D	-	Os12g0637100	AT2G16430	PAP10	chrA07:13480350..13482826	purple acid phosphatase 10 (PAP10); FUNCTIONS IN protein serine/threonine phosphatase activity, acid phosphatase activity; INVOLVED IN biological_process unknown; LOCATED IN cell wall, planttype cell wall; EXPRESSED IN 25 plant structures; EXPRESSED DURING 15 growth stages; CONTAINS InterPro DOMAIN/s Purple acid phosphatase, Nterminal (InterProIPR015914), Metallophosphoesterase (InterProIPR004843…	Purple acid phosphatase precursor, putative [Ricinus communis] >gi|223547973|gb|EEF49465.1| Purple acid phosphatase precursor, putative [Ricinus communis]
BnaA07g15950D	-	-	AT3G53020	RPL24B	chrA07:13637030..13638314	SHORT VALVE1 (STV1); FUNCTIONS IN structural constituent of ribosome; INVOLVED IN auxin mediated signaling pathway, gynoecium development, translation, ribosome biogenesis; LOCATED IN ribosome, cytosolic large ribosomal subunit, nucleolus; EXPRESSED IN 28 plant structures; EXPRESSED DURING 13 growth stages; CONTAINS InterPro DOMAIN/s Ribosomal protein L24e (InterProIPR000988); BEST Arabidopsis th…	60S ribosomal protein L24
BnaA07g16300D	BnaA07G0187400ZS	Os06g0474200	AT3G54170	FIP37	chrA07:13833048..13834786	FKBP12 interacting protein 37 (FIP37); Has 21268 Blast hits to 13212 proteins in 1142 species	Archae
BnaA07g16310D	BnaA07G0187500ZS	Os10g0513200	AT4G10380	NIP5-1	chrA07:13840325..13847129	NOD26like intrinsic protein 5;1 (NIP5;1); CONTAINS InterPro DOMAIN/s Major intrinsic protein, conserved site (InterProIPR022357), Major intrinsic protein (InterProIPR000425); BEST Arabidopsis thaliana protein match is NOD26like intrinsic protein 6;1 (TAIRAT1G80760.1); Has 10572 Blast hits to 10477 proteins in 2169 species Archae 110; Bacteria 5205; Metazoa 1362; Fungi 448; Plants 2368; Viruses 0;…	putative aquaporin NIP5
BnaA07g16320D	BnaA07G0187600ZS	Os06g0474200	AT3G54170	FIP37	chrA07:13848912..13851629	FKBP12 interacting protein 37 (FIP37); Has 21268 Blast hits to 13212 proteins in 1142 species	Archae
BnaA07g16510D	BnaA07G0190100ZS	Os07g0448800	AT3G54820	PIP2-5	chrA07:13969365..13971846	plasma membrane intrinsic protein 2;5 (PIP2;5); FUNCTIONS IN water channel activity; INVOLVED IN transport, transmembrane transport; LOCATED IN integral to membrane, membrane; EXPRESSED IN 17 plant structures; EXPRESSED DURING 10 growth stages; CONTAINS InterPro DOMAIN/s Major intrinsic protein, conserved site (InterProIPR022357), Aquaporin (InterProIPR012269), Major intrinsic protein (InterProIP…	putative aquaporin PIP25 [Arabidopsis thaliana] >gi|32363433|sp|Q9SV31.1|PIP25_ARATH RecName Full=Probable aquaporin PIP25; AltName Full=Plasma membrane intrinsic protein 25; Short=AtPIP2;5; AltName Full=Plasma membrane intrinsic protein 2d; Short=PIP2d; Contains RecName Full=Probable aquaporin PIP25, Nterminally processed >gi|13878177|gb|AAK44166.1|AF370351_1 putative aquaporin/MIP protein [Arab…
BnaA07g16990D	BnaA07G0196900ZS	Os07g0686100	AT3G56850	DPBF3	chrA07:14327413..14328525	ABAresponsive element binding protein 3 (AREB3); FUNCTIONS IN DNA binding, transcription activator activity, sequencespecific DNA binding transcription factor activity; INVOLVED IN regulation of transcription, DNAdependent, response to stress; LOCATED IN nucleus; EXPRESSED IN 23 plant structures; EXPRESSED DURING 14 growth stages; CONTAINS InterPro DOMAIN/s Basicleucine zipper (bZIP) transcriptio…	ABA
BnaA07g17040D	-	Os01g0279100	AT3G56940	CRD1	chrA07:14348438..14350906	COPPER RESPONSE DEFECT 1 (CRD1); FUNCTIONS IN magnesiumprotoporphyrin IX monomethyl ester (oxidative) cyclase activity, DNA binding; INVOLVED IN chlorophyll biosynthetic process, oxidation reduction, photosynthesis; LOCATED IN chloroplast thylakoid membrane, chloroplast, chloroplast inner membrane, chloroplast envelope; EXPRESSED IN 23 plant structures; EXPRESSED DURING 14 growth stages; CONTAINS…	magnesiumprotoporphyrin IX monomethyl ester [oxidative] cyclase [Arabidopsis thaliana] >gi|73620639|sp|Q9M591.2|CRD1_ARATH RecName Full=Magnesiumprotoporphyrin IX monomethyl ester [oxidative] cyclase, chloroplastic; Short=Mgprotoporphyrin IX monomethyl ester oxidative cyclase; AltName Full=Copper response defect 1 protein; AltName Full=Dicarboxylate diiron protein; Short=AtZIP; AltName Full=MPEcy…
BnaA07g17550D	BnaA07G0201200ZS	Os09g0491532	AT3G57920	SPL15	chrA07:14658856..14660105	squamosa promoter binding proteinlike 15 (SPL15); FUNCTIONS IN DNA binding, sequencespecific DNA binding transcription factor activity; INVOLVED IN vegetative to reproductive phase transition of meristem, regulation of cell size, regulation of cell proliferation, regulation of transcription; LOCATED IN nucleus; EXPRESSED IN 15 plant structures; EXPRESSED DURING 7 growth stages; CONTAINS InterPro …	SQUAMOSA promoter binding protein
BnaA07g18560D	BnaA07G0210000ZS	-	AT3G59900	ARGOS	chrA07:15099932..15100595	AUXIN	REGULATED GENE INVOLVED IN ORGAN SIZE (ARGOS); BEST Arabidopsis thaliana protein match is
BnaA07g19240D	BnaA07G0219600ZS	Os05g0279400	AT3G62240	--	chrA07:15475458..15478925	RING/Ubox superfamily protein; FUNCTIONS IN zinc ion binding; LOCATED IN intracellular; EXPRESSED IN 23 plant structures; EXPRESSED DURING 15 growth stages; CONTAINS InterPro DOMAIN/s Zinc finger, C2H2like (InterProIPR015880), Zinc finger, RINGtype (InterProIPR001841), Zinc finger, C2H2type (InterProIPR007087); BEST Arabidopsis thaliana protein match is zinc ion binding;nucleic acid binding (TAIR…	zinc finger family protein [Arabidopsis lyrata subsp. lyrata] >gi|297324282|gb|EFH54703.1| zinc finger family protein [Arabidopsis lyrata subsp. lyrata]
BnaA07g20390D	-	Os02g0741500	AT1G79280	NUA	chrA07:15990561..16003211	nuclear pore anchor (NUA); CONTAINS InterPro DOMAIN/s Tetratricopeptide, MLP1/MLP2like (InterProIPR012929).	nuclear pore anchor [Arabidopsis thaliana] >gi|332198107|gb|AEE36228.1| nuclear pore anchor [Arabidopsis thaliana]
BnaA07g20790D	BnaA07G0237400ZS	-	AT1G77850	ARF17	chrA07:16214446..16216537	auxin response factor 17 (ARF17); FUNCTIONS IN sequencespecific DNA binding transcription factor activity; INVOLVED IN anatomical structure morphogenesis, auxin mediated signaling pathway, adventitious root development, regulation of transcription; LOCATED IN nucleus; EXPRESSED IN 23 plant structures; EXPRESSED DURING 13 growth stages; CONTAINS InterPro DOMAIN/s Transcriptional factor B3 (InterPr…	auxin response factor 17
BnaA07g20840D	BnaA07G0237900ZS	Os02g0770800	AT1G77760	NIA1	chrA07:16242999..16246794	nitrate reductase 1 (NIA1); FUNCTIONS IN nitrate reductase activity, protein binding; INVOLVED IN nitric oxide biosynthetic process, nitrate assimilation, response to light stimulus; LOCATED IN cytosol; EXPRESSED IN 24 plant structures; EXPRESSED DURING 13 growth stages; CONTAINS InterPro DOMAIN/s Cytochrome b5, hemebinding site (InterProIPR018506), Nitrate reductase NADH dependent (InterProIPR01…	RecName Full=Nitrate reductase [NADH], clone PBNBR1412; Short=NR >gi|540487|dbj|BAA07395.1| nitrate reductase [Brassica napus]
BnaA07g20900D	BnaA07G0238700ZS	-	AT1G66150	TMK1	chrA07:16287244..16287580	transmembrane kinase 1 (TMK1); FUNCTIONS IN transmembrane receptor protein serine/threonine kinase activity; INVOLVED IN signal transduction; LOCATED IN extracellular region, plasma membrane; EXPRESSED IN 23 plant structures; EXPRESSED DURING 13 growth stages; CONTAINS InterPro DOMAIN/s Protein kinase, ATP binding site (InterProIPR017441), Protein kinase, catalytic domain (InterProIPR000719), Leu…	unnamed protein product [Vitis vinifera]
BnaA07g21340D	BnaA07G0242900ZS	-	AT1G76520	--	chrA07:16560857..16563117	Auxin efflux carrier family protein; FUNCTIONS IN auxinhydrogen symporter activity; INVOLVED IN auxin polar transport, transmembrane transport; LOCATED IN endomembrane system, integral to membrane; EXPRESSED IN 22 plant structures; EXPRESSED DURING 13 growth stages; CONTAINS InterPro DOMAIN/s Auxin efflux carrier (InterProIPR004776); BEST Arabidopsis thaliana protein match is Auxin efflux carrier…	unknown [Arabidopsis thaliana]
BnaA07g21430D	BnaA07G0243900ZS	Os09g0549450	AT1G76350	NLP5	chrA07:16610928..16612778	Plant regulator RWPRK family protein; CONTAINS InterPro DOMAIN/s Octicosapeptide/Phox/Bem1p (InterProIPR000270), Plant regulator RWPRK (InterProIPR003035); BEST Arabidopsis thaliana protein match is Plant regulator RWPRK family protein (TAIRAT1G20640.2); Has 692 Blast hits to 593 proteins in 43 species Archae 0; Bacteria 4; Metazoa 2; Fungi 0; Plants 620; Viruses 0; Other Eukaryotes 66 (source NC…	RWP
BnaA07g21900D	BnaA07G0248700ZS	-	AT1G75080	BZR1	chrA07:16876715..16878812	BRASSINAZOLERESISTANT 1 (BZR1); CONTAINS InterPro DOMAIN/s BZR1, transcriptional repressor (InterProIPR008540); BEST Arabidopsis thaliana protein match is Brassinosteroid signalling positive regulator (BZR1) family protein (TAIRAT1G19350.3); Has 35333 Blast hits to 34131 proteins in 2444 species Archae 798; Bacteria 22429; Metazoa 974; Fungi 991; Plants 531; Viruses 0; Other Eukaryotes 9610 (sour…	At1g75080/F9E10_7 [Arabidopsis lyrata subsp. lyrata] >gi|297333414|gb|EFH63832.1| At1g75080/F9E10_7 [Arabidopsis lyrata subsp. lyrata]
BnaA07g22080D	BnaA07G0250200ZS	-	AT1G74720	QKY	chrA07:16935969..16939107	QUIRKY (QKY); FUNCTIONS IN molecular_function unknown; INVOLVED IN organ development; LOCATED IN plasma membrane; EXPRESSED IN 22 plant structures; EXPRESSED DURING 13 growth stages; CONTAINS InterPro DOMAIN/s C2 membrane targeting protein (InterProIPR018029), C2 calcium/lipidbinding domain, CaLB (InterProIPR008973), Phosphoribosyltransferase Cterminal (InterProIPR013583), C2 calciumdependent mem…	C2 domain
BnaA07g24240D	BnaA07G0271100ZS	-	AT1G69560	MYB105	chrA07:18123091..18124164	myb domain protein 105 (MYB105); CONTAINS InterPro DOMAIN/s SANT, DNAbinding (InterProIPR001005), Homeodomainlike (InterProIPR009057), Myb, DNAbinding (InterProIPR014778), HTH transcriptional regulator, Mybtype, DNAbinding (InterProIPR017930), Homeodomainrelated (InterProIPR012287), Myb transcription factor (InterProIPR015495); BEST Arabidopsis thaliana protein match is myb domain protein 117 (TA…	MYB105 [Arabidopsis lyrata subsp. lyrata] >gi|297333084|gb|EFH63502.1| MYB105 [Arabidopsis lyrata subsp. lyrata]
BnaA07g24790D	BnaA07G0276600ZS	Os03g0237250	AT1G68130	IDD14	chrA07:18519247..18521459	indeterminate(ID)domain 14 (IDD14); CONTAINS InterPro DOMAIN/s Zinc finger, C2H2like (InterProIPR015880), Zinc finger, C2H2type (InterProIPR007087); BEST Arabidopsis thaliana protein match is indeterminate(ID)domain 16 (TAIRAT1G25250.1); Has 34626 Blast hits to 17187 proteins in 314 species Archae 1; Bacteria 0; Metazoa 32617; Fungi 232; Plants 764; Viruses 1; Other Eukaryotes 1011 (source NCBI B…	atidd14
BnaA07g24850D	BnaA07G0277200ZS	-	AT1G68000	PIS1	chrA07:18545382..18547177	phosphatidylinositol synthase 1 (PIS1); CONTAINS InterPro DOMAIN/s CDPalcohol phosphatidyltransferase (InterProIPR000462), CDPdiacylglycerolinositol 3phosphatidyltransferase, eukaryote (InterProIPR014387); BEST Arabidopsis thaliana protein match is probable CDPdiacylglycerolinositol 3phosphatidyltransferase 2 (TAIRAT4G38570.1); Has 2907 Blast hits to 2907 proteins in 1088 species Archae 25; Bacte…	phosphatidylinositol synthase [Brassica napus]
BnaA07g24950D	-	-	AT3G01460	MBD9	chrA07:18668674..18669869	methylCPGbinding domain 9 (MBD9); FUNCTIONS IN methylCpG binding, DNA binding; INVOLVED IN photoperiodism, flowering, secondary shoot formation, regulation of transcription, DNAdependent; LOCATED IN nucleus; EXPRESSED IN 23 plant structures; EXPRESSED DURING 13 growth stages; CONTAINS InterPro DOMAIN/s Zinc finger, PHDtype, conserved site (InterProIPR019786), Zinc finger, RINGtype (InterProIPR001…	unknown protein [Arabidopsis thaliana]
BnaA07g25630D	BnaA07G0285400ZS	-	AT1G66150	TMK1	chrA07:18985502..18989272	transmembrane kinase 1 (TMK1); FUNCTIONS IN transmembrane receptor protein serine/threonine kinase activity; INVOLVED IN signal transduction; LOCATED IN extracellular region, plasma membrane; EXPRESSED IN 23 plant structures; EXPRESSED DURING 13 growth stages; CONTAINS InterPro DOMAIN/s Protein kinase, ATP binding site (InterProIPR017441), Protein kinase, catalytic domain (InterProIPR000719), Leu…	leucine
BnaA07g26760D	BnaA07G0297800ZS	-	AT1G68000	PIS1	chrA07:19585758..19587306	phosphatidylinositol synthase 1 (PIS1); CONTAINS InterPro DOMAIN/s CDPalcohol phosphatidyltransferase (InterProIPR000462), CDPdiacylglycerolinositol 3phosphatidyltransferase, eukaryote (InterProIPR014387); BEST Arabidopsis thaliana protein match is probable CDPdiacylglycerolinositol 3phosphatidyltransferase 2 (TAIRAT4G38570.1); Has 2907 Blast hits to 2907 proteins in 1088 species Archae 25; Bacte…	phosphatidylinositol synthase [Brassica napus]
BnaA07g26850D	-	Os03g0237250	AT1G68130	IDD14	chrA07:19618599..19620362	indeterminate(ID)domain 14 (IDD14); CONTAINS InterPro DOMAIN/s Zinc finger, C2H2like (InterProIPR015880), Zinc finger, C2H2type (InterProIPR007087); BEST Arabidopsis thaliana protein match is indeterminate(ID)domain 16 (TAIRAT1G25250.1); Has 34626 Blast hits to 17187 proteins in 314 species Archae 1; Bacteria 0; Metazoa 32617; Fungi 232; Plants 764; Viruses 1; Other Eukaryotes 1011 (source NCBI B…	atidd14
BnaA07g27040D	BnaA07G0300800ZS	Os01g0512100	AT1G68370	ATJ15	chrA07:19703386..19705801	ALTERED RESPONSE TO GRAVITY 1 (ARG1); CONTAINS InterPro DOMAIN/s Molecular chaperone, heat shock protein, Hsp40, DnaJ (InterProIPR015609), Heat shock protein DnaJ, Nterminal (InterProIPR001623), Heat shock protein DnaJ (InterProIPR003095), Heat shock protein DnaJ, conserved site (InterProIPR018253); BEST Arabidopsis thaliana protein match is ARG1like 1 (TAIRAT1G24120.1); Has 24672 Blast hits to 2…	DnaJ
BnaA07g27150D	BnaA07G0301700ZS	-	AT1G68480	JAG	chrA07:19752575..19762286	JAGGED (JAG); CONTAINS InterPro DOMAIN/s Zinc finger, C2H2like (InterProIPR015880), Zinc finger, C2H2type (InterProIPR007087); BEST Arabidopsis thaliana protein match is C2H2 and C2HC zinc fingers superfamily protein (TAIRAT1G13400.1); Has 723 Blast hits to 723 proteins in 72 species Archae 0; Bacteria 6; Metazoa 56; Fungi 19; Plants 626; Viruses 0; Other Eukaryotes 16 (source NCBI BLink).	zinc finger protein JAGGED [Arabidopsis thaliana] >gi|75324671|sp|Q6S591.1|JAG_ARATH RecName
BnaA07g27370D	BnaA07G0303900ZS	-	AT1G68725	AGP19	chrA07:19902240..19903100	arabinogalactan protein 19 (AGP19); Has 30201 Blast hits to 17322 proteins in 780 species	Archae
BnaA07g27740D	BnaA07G0307300ZS	-	AT1G69180	CRC	chrA07:20144970..20146565	CRABS CLAW (CRC); CONTAINS InterPro DOMAIN/s High mobility group, superfamily (InterProIPR009071), YABBY protein (InterProIPR006780); BEST Arabidopsis thaliana protein match is Plantspecific transcription factor YABBY family protein (TAIRAT1G08465.1); Has 451 Blast hits to 449 proteins in 129 species Archae 0; Bacteria 0; Metazoa 0; Fungi 8; Plants 437; Viruses 0; Other Eukaryotes 6 (source NCBI …	At1g69180 Crabs claw (CRC) transcription factor protein
BnaA07g28100D	BnaA07G0310500ZS	-	AT1G69560	MYB105	chrA07:20329508..20330648	myb domain protein 105 (MYB105); CONTAINS InterPro DOMAIN/s SANT, DNAbinding (InterProIPR001005), Homeodomainlike (InterProIPR009057), Myb, DNAbinding (InterProIPR014778), HTH transcriptional regulator, Mybtype, DNAbinding (InterProIPR017930), Homeodomainrelated (InterProIPR012287), Myb transcription factor (InterProIPR015495); BEST Arabidopsis thaliana protein match is myb domain protein 117 (TA…	MYB105 [Arabidopsis lyrata subsp. lyrata] >gi|297333084|gb|EFH63502.1| MYB105 [Arabidopsis lyrata subsp. lyrata]
BnaA07g28500D	BnaA07G0314200ZS	-	AT1G69960	PP2A5	chrA07:20563892..20565491	serine/threonine protein phosphatase 2A (PP2A); CONTAINS InterPro DOMAIN/s Metallophosphoesterase (InterProIPR004843), Serine/threoninespecific protein phosphatase/bis(5nucleosyl)tetraphosphatase (InterProIPR006186); BEST Arabidopsis thaliana protein match is protein phosphatase 2A2 (TAIRAT1G10430.1); Has 6844 Blast hits to 6656 proteins in 515 species Archae 80; Bacteria 271; Metazoa 2385; Fungi…	serine/threonine protein phosphatase 2A [Arabidopsis thaliana] >gi|12643532|sp|O04951.1|PP2A5_ARATH RecName
BnaA07g28990D	BnaA07G0322100ZS	-	AT1G70940	PIN3	chrA07:20861095..20864212	PINFORMED 3 (PIN3); FUNCTIONS IN auxinhydrogen symporter activity, transporter activity; INVOLVED IN in 8 processes; LOCATED IN lateral plasma membrane, plasma membrane, vesicle membrane, cell surface; EXPRESSED IN 26 plant structures; EXPRESSED DURING 13 growth stages; CONTAINS InterPro DOMAIN/s Auxin efflux carrier, subgroup (InterProIPR014024), Auxin efflux carrier (InterProIPR004776); BEST Ar…	efflux carrier, pin3 [Brassica juncea]
BnaA07g29130D	BnaA07G0323500ZS	-	AT1G71090	--	chrA07:20929197..20931091	Auxin efflux carrier family protein; FUNCTIONS IN auxinhydrogen symporter activity; INVOLVED IN auxin polar transport, transmembrane transport; LOCATED IN integral to membrane; EXPRESSED IN 22 plant structures; EXPRESSED DURING 13 growth stages; CONTAINS InterPro DOMAIN/s Auxin efflux carrier (InterProIPR004776); BEST Arabidopsis thaliana protein match is Auxin efflux carrier family protein (TAIR…	auxin efflux carrier family protein [Arabidopsis lyrata subsp. lyrata] >gi|297333185|gb|EFH63603.1| auxin efflux carrier family protein [Arabidopsis lyrata subsp. lyrata]
BnaA07g30050D	BnaA07G0331800ZS	Os02g0154200	AT1G72300	PSYR1	chrA07:21370890..21374421	Leucinerich receptorlike protein kinase family protein; CONTAINS InterPro DOMAIN/s Protein kinase, ATP binding site (InterProIPR017441), Serine/threonineprotein kinase domain (InterProIPR002290), Leucinerich repeatcontaining Nterminal domain, type 2 (InterProIPR013210), Leucinerich repeat (InterProIPR001611), Serine/threonineprotein kinaselike domain (InterProIPR017442), Protein kinaselike domain…	tyrosinesulfated glycopeptide receptor 1 [Arabidopsis thaliana] >gi|75333482|sp|Q9C7S5.1|PSYR1_ARATH RecName Full=Tyrosinesulfated glycopeptide receptor 1 >gi|12323670|gb|AAG51803.1|AC067754_19 leucinerich receptorlike protein kinase, putative; 8491181624 [Arabidopsis thaliana] >gi|19423988|gb|AAL87278.1| putative leucinerich receptor protein kinase [Arabidopsis thaliana] >gi|22136976|gb|AAM91717…
BnaA07g30950D	BnaA07G0339400ZS	-	AT2G01420	PIN4	chrA07:21767823..21771217	PINFORMED 4 (PIN4); FUNCTIONS IN auxinhydrogen symporter activity, transporter activity; INVOLVED IN root development, pattern specification process, auxin polar transport; LOCATED IN endomembrane system, integral to membrane; EXPRESSED IN 27 plant structures; EXPRESSED DURING 14 growth stages; CONTAINS InterPro DOMAIN/s Auxin efflux carrier, subgroup (InterProIPR014024), Auxin efflux carrier (In…	PIN4b [Glycine max]
BnaA07g31090D	BnaA07G0342500ZS	Os03g0706900	AT1G73950	--	chrA07:21849401..21852990	Transmembrane FragileXFassociated protein; FUNCTIONS IN zinc ion binding; INVOLVED IN biological_process unknown; LOCATED IN vacuole; EXPRESSED IN 21 plant structures; EXPRESSED DURING 11 growth stages; CONTAINS InterPro DOMAIN/s Transmembrane FragileXFassociated protein (InterProIPR019396), Zinc finger, RINGtype (InterProIPR001841); BEST Arabidopsis thaliana protein match is Transmembrane Fragil…	zinc finger family protein [Arabidopsis lyrata subsp. lyrata] >gi|297334794|gb|EFH65212.1| zinc finger family protein [Arabidopsis lyrata subsp. lyrata]
BnaA07g32120D	BnaA07G0355500ZS	Os06g0717200	AT1G75820	CLV1	chrA07:22308632..22311884	CLAVATA 1 (CLV1); CONTAINS InterPro DOMAIN/s Serine/threonineprotein kinase domain (InterProIPR002290), Leucinerich repeatcontaining Nterminal domain, type 2 (InterProIPR013210), Leucinerich repeat (InterProIPR001611), Serine/threonineprotein kinaselike domain (InterProIPR017442), Serine/threonineprotein kinase, active site (InterProIPR008271), Protein kinaselike domain (InterProIPR011009), Prote…	CLAVATA1 [Brassica napus]
BnaA07g32630D	BnaA07G0360000ZS	Os09g0549450	AT1G76350	NLP5	chrA07:22548832..22552146	Plant regulator RWPRK family protein; CONTAINS InterPro DOMAIN/s Octicosapeptide/Phox/Bem1p (InterProIPR000270), Plant regulator RWPRK (InterProIPR003035); BEST Arabidopsis thaliana protein match is Plant regulator RWPRK family protein (TAIRAT1G20640.2); Has 692 Blast hits to 593 proteins in 43 species Archae 0; Bacteria 4; Metazoa 2; Fungi 0; Plants 620; Viruses 0; Other Eukaryotes 66 (source NC…	RWP
BnaA07g32710D	BnaA07G0360800ZS	-	AT1G76420	NAC031	chrA07:22583655..22585686	CUP SHAPED COTYLEDON3 (CUC3); CONTAINS InterPro DOMAIN/s	No apical meristem (NAM) protein (InterPro
BnaA07g32840D	BnaA07G0362100ZS	-	AT1G76520	--	chrA07:22639821..22641707	Auxin efflux carrier family protein; FUNCTIONS IN auxinhydrogen symporter activity; INVOLVED IN auxin polar transport, transmembrane transport; LOCATED IN endomembrane system, integral to membrane; EXPRESSED IN 22 plant structures; EXPRESSED DURING 13 growth stages; CONTAINS InterPro DOMAIN/s Auxin efflux carrier (InterProIPR004776); BEST Arabidopsis thaliana protein match is Auxin efflux carrier…	unknown [Arabidopsis thaliana]
BnaA07g33300D	BnaA07G0366700ZS	-	AT1G77110	PIN6	chrA07:22878812..22882155	PINFORMED 6 (PIN6); FUNCTIONS IN auxinhydrogen symporter activity, transporter activity; INVOLVED IN auxin polar transport; LOCATED IN plasma membrane; EXPRESSED IN 13 plant structures; EXPRESSED DURING 4 anthesis, F mature embryo stage, petal differentiation and expansion stage, E expanded cotyledon stage, D bilateral stage; CONTAINS InterPro DOMAIN/s Auxin efflux carrier, subgroup (InterProIPR0…	auxin efflux carrier protein PIN6 [Arabidopsis thaliana] >gi|42558888|sp|Q9SQH6.2|PIN6_ARATH RecName
BnaA07g33680D	BnaA07G0369900ZS	Os02g0770800	AT1G77760	NIA1	chrA07:23043876..23044951	nitrate reductase 1 (NIA1); FUNCTIONS IN nitrate reductase activity, protein binding; INVOLVED IN nitric oxide biosynthetic process, nitrate assimilation, response to light stimulus; LOCATED IN cytosol; EXPRESSED IN 24 plant structures; EXPRESSED DURING 13 growth stages; CONTAINS InterPro DOMAIN/s Cytochrome b5, hemebinding site (InterProIPR018506), Nitrate reductase NADH dependent (InterProIPR01…	nitrate reductase [Brassica rapa subsp. chinensis]
BnaA07g33690D	-	Os02g0770800	AT1G77760	NIA1	chrA07:23045204..23047394	nitrate reductase 1 (NIA1); FUNCTIONS IN nitrate reductase activity, protein binding; INVOLVED IN nitric oxide biosynthetic process, nitrate assimilation, response to light stimulus; LOCATED IN cytosol; EXPRESSED IN 24 plant structures; EXPRESSED DURING 13 growth stages; CONTAINS InterPro DOMAIN/s Cytochrome b5, hemebinding site (InterProIPR018506), Nitrate reductase NADH dependent (InterProIPR01…	RecName Full=Nitrate reductase [NADH], clone PBNBR1405; Short=NR >gi|540485|dbj|BAA07394.1| nitrate reductase [Brassica napus]
BnaA07g33740D	BnaA07G0370400ZS	-	AT1G77850	ARF17	chrA07:23085340..23086895	auxin response factor 17 (ARF17); FUNCTIONS IN sequencespecific DNA binding transcription factor activity; INVOLVED IN anatomical structure morphogenesis, auxin mediated signaling pathway, adventitious root development, regulation of transcription; LOCATED IN nucleus; EXPRESSED IN 23 plant structures; EXPRESSED DURING 13 growth stages; CONTAINS InterPro DOMAIN/s Transcriptional factor B3 (InterPr…	auxin response factor 17
BnaA07g34200D	BnaA07G0374400ZS	-	AT1G25490	PP2AA1	chrA07:23308535..23309704	ROOTS CURL IN NPA (RCN1); FUNCTIONS IN protein phosphatase type 2A regulator activity; INVOLVED IN response to ethylene stimulus, abscisic acid mediated signaling pathway, regulation of stomatal movement, positive regulation of abscisic acid mediated signaling pathway, auxin polar transport; LOCATED IN cell wall, plasma membrane, protein phosphatase type 2A complex; EXPRESSED IN 25 plant structur…	phosphoprotein phosphatase 2A regulatory subunit A [Arabidopsis thaliana]
BnaA07g34330D	-	Os01g0203000	AT1G78700	BEH4	chrA07:23378126..23380344	BES1/BZR1 homolog 4 (BEH4); FUNCTIONS IN transcription regulator activity; INVOLVED IN biological_process unknown; LOCATED IN cellular_component unknown; EXPRESSED IN 23 plant structures; EXPRESSED DURING 13 growth stages; CONTAINS InterPro DOMAIN/s BZR1, transcriptional repressor (InterProIPR008540); BEST Arabidopsis thaliana protein match is BES1/BZR1 homolog 3 (TAIRAT4G18890.1); Has 3228 Blast…	BES1/BZR1 homolog 4 [Arabidopsis thaliana] >gi|61211694|sp|Q9ZV88.1|BEH4_ARATH RecName
BnaA07g34790D	BnaA07G0381700ZS	Os02g0741500	AT1G79280	NUA	chrA07:23576158..23588941	nuclear pore anchor (NUA); CONTAINS InterPro DOMAIN/s Tetratricopeptide, MLP1/MLP2like (InterProIPR012929).	nuclear pore anchor [Arabidopsis thaliana] >gi|332198107|gb|AEE36228.1| nuclear pore anchor [Arabidopsis thaliana]
BnaA07g35230D	BnaA07G0385200ZS	-	AT4G37580	HLS1	chrA07:23756091..23758185	HOOKLESS 1 (HLS1); CONTAINS InterPro DOMAIN/s GCN5related Nacetyltransferase, Cterminal (InterProIPR022610), GCN5related Nacetyltransferase (InterProIPR000182), AcylCoA Nacyltransferase (InterProIPR016181); BEST Arabidopsis thaliana protein match is AcylCoA Nacyltransferases (NAT) superfamily protein (TAIRAT2G23060.1); Has 145 Blast hits to 145 proteins in 38 species Archae 22; Bacteria 20; Metaz…	PREDICTED
BnaA07g35600D	BnaA07G0388500ZS	-	AT1G15690	AVP1	chrA07:23875212..23878468	AVP1; FUNCTIONS IN hydrogentranslocating pyrophosphatase activity; INVOLVED IN response to water deprivation, response to salt stress, establishment or maintenance of transmembrane electrochemical gradient, leaf development, auxin polar transport; LOCATED IN in 10 components; EXPRESSED IN 28 plant structures; EXPRESSED DURING 16 growth stages; CONTAINS InterPro DOMAIN/s Inorganic H+ pyrophosphata…	AVP1
BnaA07g36300D	-	Os01g0357100	AT2G15620	NIR1	chrA07_random:266173..267738	nitrite reductase 1 (NIR1); FUNCTIONS IN ferredoxinnitrate reductase activity, nitrite reductase (NOforming) activity; INVOLVED IN response to salt stress, response to nitrate; LOCATED IN mitochondrion, apoplast, chloroplast stroma, chloroplast, membrane; EXPRESSED IN 24 plant structures; EXPRESSED DURING 14 growth stages; CONTAINS InterPro DOMAIN/s Nitrite/sulphite reductase ironsulphur/siroheam…	putative ferredoxin
BnaA07g37150D	BnaA07G0106300ZS	-	AT1G25490	PP2AA1	chrA07_random:894086..897213	ROOTS CURL IN NPA (RCN1); FUNCTIONS IN protein phosphatase type 2A regulator activity; INVOLVED IN response to ethylene stimulus, abscisic acid mediated signaling pathway, regulation of stomatal movement, positive regulation of abscisic acid mediated signaling pathway, auxin polar transport; LOCATED IN cell wall, plasma membrane, protein phosphatase type 2A complex; EXPRESSED IN 25 plant structur…	serine/threonine protein phosphatase type 2A regulatory subunit A [Arabidopsis lyrata subsp. lyrata] >gi|297339262|gb|EFH69679.1| serine/threonine protein phosphatase type 2A regulatory subunit A [Arabidopsis lyrata subsp. lyrata]
BnaA07g37360D	-	Os03g0445700	AT5G67420	LBD37	chrA07_random:1045960..1047188	LOB domaincontaining protein 37 (LBD37); CONTAINS InterPro DOMAIN/s Lateral organ boundaries, LOB (InterProIPR004883); BEST Arabidopsis thaliana protein match is LOB domaincontaining protein 38 (TAIRAT3G49940.1); Has 1807 Blast hits to 1807 proteins in 277 species Archae 0; Bacteria 0; Metazoa 736; Fungi 347; Plants 385; Viruses 0; Other Eukaryotes 339 (source NCBI BLink).	LOB domain
BnaA07g37720D	BnaA07G0184200ZS	-	AT3G53480	ABCG37	chrA07_random:1244059..1250353	pleiotropic drug resistance 9 (PDR9); FUNCTIONS IN ATPase activity, coupled to transmembrane movement of substances, transporter activity; INVOLVED IN cellular response to indolebutyric acid stimulus, drug transmembrane transport, root development, auxin polar transport; LOCATED IN plasma membrane; EXPRESSED IN 7 plant structures; EXPRESSED DURING 4 anthesis; CONTAINS InterPro DOMAIN/s ATPase, AA…	ATPDR9/PDR9 [Arabidopsis lyrata subsp. lyrata] >gi|297322045|gb|EFH52466.1| ATPDR9/PDR9 [Arabidopsis lyrata subsp. lyrata]
BnaA07g38030D	BnaA07G0214900ZS	-	AT3G61250	AtMYB17	chrA07_random:1430414..1431660	myb domain protein 17 (MYB17); CONTAINS InterPro DOMAIN/s SANT, DNAbinding (InterProIPR001005), Homeodomainlike (InterProIPR009057), Myb, DNAbinding (InterProIPR014778), HTH transcriptional regulator, Mybtype, DNAbinding (InterProIPR017930), Homeodomainrelated (InterProIPR012287), Myb transcription factor (InterProIPR015495); BEST Arabidopsis thaliana protein match is myb domain protein 16 (TAIRA…	LATE MERISTEM IDENTITY2 [Arabidopsis thaliana] >gi|6850892|emb|CAB71055.1| putative transcription factor (MYB17) [Arabidopsis thaliana] >gi|41619302|gb|AAS10071.1| MYB transcription factor [Arabidopsis thaliana] >gi|193885153|gb|ACF28390.1| At3g61250 [Arabidopsis thaliana] >gi|332646658|gb|AEE80179.1| LATE MERISTEM IDENTITY2 [Arabidopsis thaliana]
BnaA07g38180D	BnaA07G0216600ZS	Os02g0260200	AT3G61590	HWS	chrA07_random:1508338..1510374	HAWAIIAN SKIRT (HWS); FUNCTIONS IN ubiquitinprotein ligase activity; INVOLVED IN organ development; LOCATED IN cellular_component unknown; EXPRESSED IN 25 plant structures; EXPRESSED DURING 15 growth stages; CONTAINS InterPro DOMAIN/s Fbox domain, cyclinlike (InterProIPR001810), Fbox domain, Skp2like (InterProIPR022364), Galactose oxidase/kelch, betapropeller (InterProIPR011043), Fbox associated …	F
BnaA07g38280D	BnaA07G0225000ZS	-	AT1G80100	AHP6	chrA07_random:1560668..1561957	histidine phosphotransfer protein 6 (HP6); CONTAINS InterPro DOMAIN/s Signal transduction histidine kinase, phosphotransfer (Hpt) domain (InterProIPR008207); BEST Arabidopsis thaliana protein match is histidinecontaining phosphotransfer factor 5 (TAIRAT1G03430.1); Has 30201 Blast hits to 17322 proteins in 780 species Archae 12; Bacteria 1396; Metazoa 17338; Fungi 3422; Plants 5037; Viruses 0; Oth…	histidine phosphotransfer protein 6 [Arabidopsis thaliana] >gi|55976775|sp|Q9SSC9.2|AHP6_ARATH RecName
BnaA07g38810D	BnaA07G0317800ZS	Os02g0134200	AT1G70420	--	chrA07_random:1866783..1867587	Protein of unknown function (DUF1645); CONTAINS InterPro DOMAIN/s	Protein of unknown function DUF1645 (InterPro
BnaA08g00100D	BnaA08G0001100ZS	-	AT3G33520	ARP6	chrA08:75591..77524	actin	related protein 6 (ARP6); CONTAINS InterPro DOMAIN/s
BnaA08g00130D	BnaA08G0001400ZS	-	AT1G56010	NAC021	chrA08:131407..135791	NAC domain containing protein 1 (NAC1); CONTAINS InterPro DOMAIN/s	No apical meristem (NAM) protein (InterPro
BnaA08g00600D	BnaA08G0007100ZS	Os10g0565600	AT1G55250	HUB2	chrA08:377626..382857	histone monoubiquitination 2 (HUB2); CONTAINS InterPro DOMAIN/s Zinc finger, RINGtype, conserved site (InterProIPR017907), Zinc finger, RINGtype (InterProIPR001841); BEST Arabidopsis thaliana protein match is histone monoubiquitination 1 (TAIRAT2G44950.1); Has 74071 Blast hits to 42895 proteins in 2604 species Archae 973; Bacteria 11117; Metazoa 35835; Fungi 6236; Plants 4620; Viruses 230; Other …	E3 ubiquitin
BnaA08g01260D	BnaA08G0015500ZS	-	AT1G53230	TCP3	chrA08:949732..951066	TEOSINTE BRANCHED 1, cycloidea and PCF transcription factor 3 (TCP3); CONTAINS InterPro DOMAIN/s Transcription factor, TCP (InterProIPR005333), Transcription factor TCP subgroup (InterProIPR017887); BEST Arabidopsis thaliana protein match is TCP family transcription factor 4 (TAIRAT3G15030.3); Has 1510 Blast hits to 1508 proteins in 333 species Archae 0; Bacteria 12; Metazoa 43; Fungi 12; Plants …	TEOSINTE BRANCHED 1, cycloidea and PCF transcription factor 3 [Arabidopsis thaliana] >gi|75192198|sp|Q9MAH8.1|TCP3_ARATH RecName Full=Transcription factor TCP3 >gi|7769872|gb|AAF69550.1|AC008007_25 F12M16.13 [Arabidopsis thaliana] >gi|20466424|gb|AAM20529.1| putative flower development protein cycloidea [Arabidopsis thaliana] >gi|23198116|gb|AAN15585.1| putative flower development protein cycloid…
BnaA08g01300D	BnaA08G0015900ZS	Os04g0610400	AT3G15210	ERF4	chrA08:992892..993632	ethylene responsive element binding factor 4 (ERF4); CONTAINS InterPro DOMAIN/s DNAbinding, integrasetype (InterProIPR016177), Pathogenesisrelated transcriptional factor/ERF, DNAbinding (InterProIPR001471); BEST Arabidopsis thaliana protein match is ethylene response factor 8 (TAIRAT1G53170.1); Has 6170 Blast hits to 5786 proteins in 253 species Archae 0; Bacteria 0; Metazoa 0; Fungi 0; Plants 61…	ATERF
BnaA08g01600D	-	-	AT1G52150	ATHB-15	chrA08:1331343..1335319	ATHB15; CONTAINS InterPro DOMAIN/s Homeobox (InterProIPR001356), Homeodomainlike (InterProIPR009057), Lipidbinding START (InterProIPR002913), MEKHLA (InterProIPR013978), Homeodomainrelated (InterProIPR012287); BEST Arabidopsis thaliana protein match is homeobox gene 8 (TAIRAT4G32880.1); Has 3146 Blast hits to 3075 proteins in 258 species Archae 0; Bacteria 18; Metazoa 766; Fungi 90; Plants 2237; …	homeobox
BnaA08g03260D	BnaA08G0038200ZS	Os02g0672200	AT1G48410	AGO1	chrA08:2681071..2686918	ARGONAUTE 1 (AGO1); FUNCTIONS IN protein binding, endoribonuclease activity, siRNA binding, miRNA binding; INVOLVED IN in 11 processes; LOCATED IN cytosol, nucleus, cytoplasm; EXPRESSED IN 25 plant structures; EXPRESSED DURING 13 growth stages; CONTAINS InterPro DOMAIN/s Domain of unknown function DUF1785 (InterProIPR014811), Stem cell selfrenewal protein Piwi (InterProIPR003165), Argonaute/Dicer…	protein argonaute 1 [Arabidopsis thaliana] >gi|11386626|sp|O04379.1|AGO1_ARATH RecName
BnaA08g04270D	-	Os07g0409900	AT2G17890	CPK16	chrA08:3614218..3614903	calciumdependent protein kinase 16 (CPK16); FUNCTIONS IN protein serine/threonine kinase activity, calmodulindependent protein kinase activity, protein kinase activity, calcium ion binding, ATP binding; INVOLVED IN protein amino acid phosphorylation, Nterminal protein myristoylation; LOCATED IN chloroplast; EXPRESSED IN 12 plant structures; EXPRESSED DURING L mature pollen stage, M germinated pol…	calcium
BnaA08g04520D	BnaA08G0059700ZS	-	AT4G31500	CYP83B1	chrA08:4251148..4253026	cytochrome P450, family 83, subfamily B, polypeptide 1 (CYP83B1); FUNCTIONS IN oxidoreductase activity, acting on paired donors, with incorporation or reduction of molecular oxygen, NADH or NADPH as one donor, and incorporation of one atom of oxygen, oxygen binding; INVOLVED IN in 9 processes; LOCATED IN mitochondrion, endoplasmic reticulum, plasma membrane, membrane; EXPRESSED IN 24 plant struct…	CYP83B1 [Brassica rapa subsp. pekinensis] >gi|197090685|gb|ACH41743.1| CYP83B1 [Brassica rapa subsp. pekinensis]
BnaA08g05350D	BnaA08G0089200ZS	-	AT4G14550	IAA14	chrA08:5331489..5333723	indole3acetic acid inducible 14 (IAA14); CONTAINS InterPro DOMAIN/s Aux/IAAARFdimerisation (InterProIPR011525), AUX/IAA protein (InterProIPR003311); BEST Arabidopsis thaliana protein match is indole3acetic acid 7 (TAIRAT3G23050.1); Has 30201 Blast hits to 17322 proteins in 780 species Archae 12; Bacteria 1396; Metazoa 17338; Fungi 3422; Plants 5037; Viruses 0; Other Eukaryotes 2996 (source NCBI B…	IAA7 like protein [Arabidopsis thaliana] >gi|7268161|emb|CAB78497.1| IAA7 like protein [Arabidopsis thaliana]
BnaA08g06440D	BnaA08G0069200ZS	Os01g0669100	AT1G34300	--	chrA08:6386143..6388768	lectin protein kinase family protein; FUNCTIONS IN in 6 functions; INVOLVED IN protein amino acid phosphorylation, recognition of pollen; LOCATED IN plasma membrane; EXPRESSED IN 23 plant structures; EXPRESSED DURING 13 growth stages; CONTAINS InterPro DOMAIN/s Curculinlike (mannosebinding) lectin (InterProIPR001480), Protein kinase, ATP binding site (InterProIPR017441), Protein kinase, catalytic…	Gtype lectin Sreceptorlike serine/threonineprotein kinase [Arabidopsis thaliana] >gi|75338636|sp|Q9XID3.1|Y1343_ARATH RecName Full=Gtype lectin Sreceptorlike serine/threonineprotein kinase At1g34300; Flags Precursor >gi|5091617|gb|AAD39605.1|AC007454_4 Contains similarity to gi|479356 protein kinase PK1 from Zea mays, is a member of the PF|00954 Slocus glycoprotein family and contains a PF|00069 …
BnaA08g07400D	-	Os03g0308000	AT3G17000	UBC32	chrA08:7415594..7416602	ubiquitinconjugating enzyme 32 (UBC32); CONTAINS InterPro DOMAIN/s Ubiquitinconjugating enzyme/RWDlike (InterProIPR016135), Ubiquitinconjugating enzyme, E2 (InterProIPR000608); BEST Arabidopsis thaliana protein match is ubiquitinconjugating enzyme 34 (TAIRAT1G17280.2); Has 7916 Blast hits to 7914 proteins in 379 species Archae 0; Bacteria 0; Metazoa 3544; Fungi 1602; Plants 1492; Viruses 20; Othe…	ubiquitin
BnaA08g07790D	BnaA08G0084000ZS	Os09g0549450	AT1G76350	NLP5	chrA08:7673350..7673668	Plant regulator RWPRK family protein; CONTAINS InterPro DOMAIN/s Octicosapeptide/Phox/Bem1p (InterProIPR000270), Plant regulator RWPRK (InterProIPR003035); BEST Arabidopsis thaliana protein match is Plant regulator RWPRK family protein (TAIRAT1G20640.2); Has 692 Blast hits to 593 proteins in 43 species Archae 0; Bacteria 4; Metazoa 2; Fungi 0; Plants 620; Viruses 0; Other Eukaryotes 66 (source NC…	RWP
BnaA08g07940D	BnaA08G0085100ZS	Os03g0778100	AT1G31330	PSAF	chrA08:7788867..7789810	photosystem I subunit F (PSAF); FUNCTIONS IN molecular_function unknown; INVOLVED IN photosynthesis; LOCATED IN in 7 components; EXPRESSED IN 25 plant structures; EXPRESSED DURING 14 growth stages; CONTAINS InterPro DOMAIN/s Photosystem I reaction centre protein PsaF, subunit III (InterProIPR003666); Has 387 Blast hits to 387 proteins in 119 species Archae 0; Bacteria 139; Metazoa 0; Fungi 0; Pla…	At1g31330/T19E23_1 [Arabidopsis lyrata subsp. lyrata] >gi|297336995|gb|EFH67412.1| At1g31330/T19E23_1 [Arabidopsis lyrata subsp. lyrata]
BnaA08g07950D	BnaA08G0085200ZS	Os03g0667500	AT1G31260	ZIP10	chrA08:7803356..7808520	zinc transporter 10 precursor (ZIP10); FUNCTIONS IN cation transmembrane transporter activity, metal ion transmembrane transporter activity; INVOLVED IN cation transport; LOCATED IN endomembrane system, integral to membrane, membrane; CONTAINS InterPro DOMAIN/s Zinc/iron permease, fungal/plant (InterProIPR004698), Zinc/iron permease (InterProIPR003689); BEST Arabidopsis thaliana protein match is …	putative zinc transporter 10 [Arabidopsis thaliana] >gi|37090222|sp|Q8W245.2|ZIP10_ARATH RecName
BnaA08g10160D	BnaA08G0125400ZS	-	AT4G22140	EBS	chrA08:9509399..9511282	EARLY BOLTING IN SHORT DAYS (EBS); FUNCTIONS IN DNA binding, zinc ion binding; INVOLVED IN positive regulation of flower development, regulation of transcription, DNAdependent, seed germination; LOCATED IN cellular_component unknown; EXPRESSED IN 23 plant structures; EXPRESSED DURING 13 growth stages; CONTAINS InterPro DOMAIN/s Zinc finger, PHDtype, conserved site (InterProIPR019786), Zinc finger…	protein EARLY BOLTING IN SHORT DAYS [Arabidopsis thaliana] >gi|62321730|dbj|BAD95354.1| receptor like protein [Arabidopsis thaliana] >gi|332659163|gb|AEE84563.1| PHD finger and bromo
BnaA08g10540D	BnaA08G0128700ZS	Os03g0122600	AT4G22950	AGL19	chrA08:9745641..9749470	AGAMOUSlike 19 (AGL19); CONTAINS InterPro DOMAIN/s Transcription factor, MADSbox (InterProIPR002100), Transcription factor, Kbox (InterProIPR002487); BEST Arabidopsis thaliana protein match is AGAMOUSlike 14 (TAIRAT4G11880.1); Has 7291 Blast hits to 7288 proteins in 921 species Archae 2; Bacteria 15; Metazoa 646; Fungi 323; Plants 6182; Viruses 0; Other Eukaryotes 123 (source NCBI BLink).	agamous
BnaA08g10790D	-	Os03g0132800	AT4G35230	BSK1	chrA08:9995107..9998125	BRsignaling kinase 1 (BSK1); FUNCTIONS IN binding, protein kinase activity, kinase activity, ATP binding; INVOLVED IN brassinosteroid mediated signaling pathway, Nterminal protein myristoylation; LOCATED IN plasma membrane, vacuole, membrane; EXPRESSED IN 24 plant structures; EXPRESSED DURING 13 growth stages; CONTAINS InterPro DOMAIN/s Tetratricopeptidelike helical (InterProIPR011990), Protein k…	putative protein [Arabidopsis thaliana] >gi|7270475|emb|CAB80240.1| putative protein [Arabidopsis thaliana]
BnaA08g11040D	BnaA08G0133900ZS	Os03g0200500	AT4G34670	RPS3AB	chrA08:10144678..10146299	Ribosomal protein S3Ae; FUNCTIONS IN structural constituent of ribosome; INVOLVED IN translation; LOCATED IN in 6 components; EXPRESSED IN 23 plant structures; EXPRESSED DURING 13 growth stages; CONTAINS InterPro DOMAIN/s Ribosomal protein S3Ae, conserved site (InterProIPR018281), Ribosomal protein S3Ae (InterProIPR001593); BEST Arabidopsis thaliana protein match is Ribosomal protein S3Ae (TAIRAT…	40S ribosomal protein S3A [Arabidopsis lyrata subsp. lyrata] >gi|297314967|gb|EFH45390.1| 40S ribosomal protein S3A [Arabidopsis lyrata subsp. lyrata]
BnaA08g11120D	BnaA08G0134600ZS	-	AT4G34530	BHLH63	chrA08:10182763..10183974	cryptochromeinteracting basichelixloophelix 1 (CIB1); CONTAINS InterPro DOMAIN/s Helixloophelix DNAbinding domain (InterProIPR001092), Helixloophelix DNAbinding (InterProIPR011598); BEST Arabidopsis thaliana protein match is basic helixloophelix (bHLH) DNAbinding superfamily protein (TAIRAT1G68920.2); Has 2243 Blast hits to 2231 proteins in 129 species Archae 0; Bacteria 9; Metazoa 30; Fungi 27; …	unknown protein [Arabidopsis thaliana]
BnaA08g11670D	BnaA08G0138600ZS	-	AT4G02570	CUL1	chrA08:10525016..10527951	cullin 1 (CUL1); CONTAINS InterPro DOMAIN/s Winged helixturnhelix transcription repressor DNAbinding (InterProIPR011991), Cullin homology (InterProIPR016158), Cullin protein, neddylation domain (InterProIPR019559), Cullin, conserved site (InterProIPR016157), Cullin, Nterminal (InterProIPR001373), Cullin repeatlikecontaining domain (InterProIPR016159); BEST Arabidopsis thaliana protein match is cu…	ATCUL1 [Arabidopsis lyrata subsp. lyrata] >gi|297320746|gb|EFH51168.1| ATCUL1 [Arabidopsis lyrata subsp. lyrata]
BnaA08g11910D	BnaA08G0143100ZS	-	AT4G33090	APM1	chrA08:10660339..10664558	aminopeptidase M1 (APM1); FUNCTIONS IN aminopeptidase activity; INVOLVED IN auxin polar transport; LOCATED IN plasma membrane; EXPRESSED IN 24 plant structures; EXPRESSED DURING 13 growth stages; CONTAINS InterPro DOMAIN/s Peptidase M1, puromycinsensitive aminopeptidase (InterProIPR015568), Peptidase M1, membrane alanine aminopeptidase (InterProIPR001930), Peptidase M1, membrane alanine aminopept…	aminopeptidase M1 [Arabidopsis thaliana] >gi|75248525|sp|Q8VZH2.1|APM1_ARATH RecName
BnaA08g11980D	BnaA08G0143700ZS	-	AT4G32880	ATHB-8	chrA08:10718250..10723616	homeobox gene 8 (HB8); CONTAINS InterPro DOMAIN/s Basicleucine zipper (bZIP) transcription factor (InterProIPR004827), Homeobox (InterProIPR001356), Homeodomainlike (InterProIPR009057), Lipidbinding START (InterProIPR002913), MEKHLA (InterProIPR013978), Homeodomainrelated (InterProIPR012287); BEST Arabidopsis thaliana protein match is Homeoboxleucine zipper family protein / lipidbinding START dom…	homeobox
BnaA08g12150D	BnaA08G0145900ZS	-	AT4G32551	LUG	chrA08:10861642..10866937	LEUNIG (LUG); CONTAINS InterPro DOMAIN/s WD40 repeat 2 (InterProIPR019782), LisH dimerisation motif, subgroup (InterProIPR013720), WD40 repeat, conserved site (InterProIPR019775), WD40 repeat (InterProIPR001680), WD40 repeatlikecontaining domain (InterProIPR011046), WD40repeatcontaining domain (InterProIPR017986), WD40/YVTN repeatlikecontaining domain (InterProIPR015943), LisH dimerisation motif …	LEUNIG [Arabidopsis thaliana]
BnaA08g12160D	BnaA08G0146000ZS	-	AT4G32540	YUC1	chrA08:10875058..10876878	YUCCA 1 (YUC1); FUNCTIONS IN NADP or NADPH binding, oxidoreductase activity, FAD binding, flavincontaining monooxygenase activity; INVOLVED IN in 7 processes; EXPRESSED IN 12 plant structures; EXPRESSED DURING C globular stage, F mature embryo stage, petal differentiation and expansion stage, E expanded cotyledon stage, D bilateral stage; CONTAINS InterPro DOMAIN/s Pyridine nucleotidedisulphide o…	flavin
BnaA08g13620D	BnaA08G0162100ZS	Os03g0329900	AT4G28610	PHR1	chrA08:11763923..11766763	phosphate starvation response 1 (PHR1); CONTAINS InterPro DOMAIN/s Homeodomainlike (InterProIPR009057), Myb, DNAbinding (InterProIPR014778), HTH transcriptional regulator, Mybtype, DNAbinding (InterProIPR017930), Myblike DNAbinding domain, SHAQKYF class (InterProIPR006447), Homeodomainrelated (InterProIPR012287); BEST Arabidopsis thaliana protein match is myblike HTH transcriptional regulator fam…	PHR1 [Brassica napus]
BnaA08g14450D	BnaA08G0170800ZS	Os01g0194300	AT1G64280	NPR1	chrA08:12236770..12243472	NONEXPRESSER OF PR GENES 1 (NPR1); CONTAINS InterPro DOMAIN/s BTB/POZ (InterProIPR013069), NPR1/NIM1 like, Cterminal (InterProIPR021094), BTB/POZ fold (InterProIPR011333), Ankyrin repeatcontaining domain (InterProIPR020683), BTB/POZlike (InterProIPR000210), Ankyrin repeat (InterProIPR002110); BEST Arabidopsis thaliana protein match is Ankyrin repeat family protein / BTB/POZ domaincontaining prote…	NPR1 [Brassica juncea]
BnaA08g14660D	BnaA08G0174700ZS	Os09g0466400	AT4G24660	ZHD1	chrA08:12337883..12338739	homeobox protein 22 (HB22); CONTAINS InterPro DOMAIN/s Homeobox domain, ZFHD class (InterProIPR006455), ZFHD homeobox protein, Cys/Hisrich dimerisation domain (InterProIPR006456), Homeodomainrelated (InterProIPR012287); BEST Arabidopsis thaliana protein match is homeobox protein 25 (TAIRAT5G65410.1); Has 493 Blast hits to 471 proteins in 34 species Archae 0; Bacteria 0; Metazoa 3; Fungi 0; Plants…	ZF
BnaA08g14840D	BnaA08G0176900ZS	-	AT4G35900	FD	chrA08:12446950..12448026	FD; CONTAINS InterPro DOMAIN/s Basicleucine zipper (bZIP) transcription factor (InterProIPR004827), bZIP transcription factor, bZIP1 (InterProIPR011616); BEST Arabidopsis thaliana protein match is basic region/leucine zipper motif 27 (TAIRAT2G17770.2); Has 747 Blast hits to 421 proteins in 73 species Archae 0; Bacteria 6; Metazoa 144; Fungi 40; Plants 193; Viruses 0; Other Eukaryotes 364 (source …	predicted protein [Arabidopsis lyrata subsp. lyrata] >gi|297314887|gb|EFH45310.1| predicted protein [Arabidopsis lyrata subsp. lyrata]
BnaA08g14960D	BnaA08G0179600ZS	-	AT4G35550	WOX13	chrA08:12537104..12538086	WUSCHEL related homeobox 13 (WOX13); FUNCTIONS IN DNA binding, sequencespecific DNA binding transcription factor activity; INVOLVED IN regulation of transcription, DNAdependent, regulation of transcription; LOCATED IN nucleus; EXPRESSED IN 30 plant structures; EXPRESSED DURING 13 growth stages; CONTAINS InterPro DOMAIN/s Homeobox (InterProIPR001356), Homeodomainlike (InterProIPR009057), Homeodoma…	homeobox
BnaA08g15410D	BnaA08G0184300ZS	Os03g0198600	AT4G36740	ATHB-40	chrA08:12818943..12820131	homeobox protein 40 (HB40); FUNCTIONS IN DNA binding, sequencespecific DNA binding transcription factor activity; INVOLVED IN response to auxin stimulus, regulation of transcription, DNAdependent; LOCATED IN nucleus; EXPRESSED IN ovule, fruit, root, flower; CONTAINS InterPro DOMAIN/s Homeobox, conserved site (InterProIPR017970), Homeobox (InterProIPR001356), Helixturnhelix motif, lambdalike repre…	homeobox
BnaA08g15420D	BnaA08G0184400ZS	-	AT4G36760	ATAPP1	chrA08:12827791..12831287	aminopeptidase P1 (APP1); FUNCTIONS IN aminopeptidase activity, N1naphthylphthalamic acid binding; INVOLVED IN auxin polar transport; LOCATED IN plasma membrane; EXPRESSED IN 25 plant structures; EXPRESSED DURING 15 growth stages; CONTAINS InterPro DOMAIN/s Peptidase M24B, XPro dipeptidase/aminopeptidase P, conserved site (InterProIPR001131), Peptidase M24, structural domain (InterProIPR000994), …	unnamed protein product [Thellungiella halophila]
BnaA08g15700D	BnaA08G0186900ZS	-	AT4G37580	HLS1	chrA08:13047660..13049407	HOOKLESS 1 (HLS1); CONTAINS InterPro DOMAIN/s GCN5related Nacetyltransferase, Cterminal (InterProIPR022610), GCN5related Nacetyltransferase (InterProIPR000182), AcylCoA Nacyltransferase (InterProIPR016181); BEST Arabidopsis thaliana protein match is AcylCoA Nacyltransferases (NAT) superfamily protein (TAIRAT2G23060.1); Has 145 Blast hits to 145 proteins in 38 species Archae 22; Bacteria 20; Metaz…	putative N
BnaA08g15790D	BnaA08G0188100ZS	-	AT4G37750	ANT	chrA08:13104386..13106947	AINTEGUMENTA (ANT); CONTAINS InterPro DOMAIN/s DNAbinding, integrasetype (InterProIPR016177), Pathogenesisrelated transcriptional factor/ERF, DNAbinding (InterProIPR001471); BEST Arabidopsis thaliana protein match is Integrasetype DNAbinding superfamily protein (TAIRAT1G72570.1); Has 7251 Blast hits to 5191 proteins in 264 species Archae 0; Bacteria 9; Metazoa 18; Fungi 8; Plants 7086; Viruses 4;…	aintegumenta 2 [Brassica napus]
BnaA08g16520D	BnaA08G0195700ZS	Os01g0718300	AT4G39400	BRI1	chrA08:13430883..13435214	BRASSINOSTEROID INSENSITIVE 1 (BRI1); FUNCTIONS IN in 6 functions; INVOLVED IN in 9 processes; LOCATED IN endosome, plasma membrane, protein complex; EXPRESSED IN 24 plant structures; EXPRESSED DURING 13 growth stages; CONTAINS InterPro DOMAIN/s Protein kinase, ATP binding site (InterProIPR017441), Protein kinase, catalytic domain (InterProIPR000719), Leucinerich repeatcontaining Nterminal domain…	mutant brassinosteroidinsensitive 1 protein, partial [Brassica napus] >gi|408717639|gb|AFU83232.1| mutant brassinosteroidinsensitive 1 protein, partial [Brassica napus]
BnaA08g17150D	BnaA08G0202100ZS	Os09g0502100	AT4G14200	--	chrA08:13726279..13729183	Pentatricopeptide repeat (PPR) superfamily protein; Has 30201 Blast hits to 17322 proteins in 780 species	Archae
BnaA08g17500D	BnaA08G0205600ZS	-	AT1G30210	TCP24	chrA08:13932156..13933764	TEOSINTE BRANCHED 1, cycloidea, and PCF family 24 (TCP24); CONTAINS InterPro DOMAIN/s Transcription factor, TCP (InterProIPR005333), CYC/TB1, R domain (InterProIPR017888), Transcription factor TCP subgroup (InterProIPR017887); BEST Arabidopsis thaliana protein match is TEOSINTE BRANCHED 1, cycloidea and PCF transcription factor 2 (TAIRAT4G18390.2); Has 2035 Blast hits to 1535 proteins in 329 spec…	unnamed protein product [Thellungiella halophila]
BnaA08g18120D	BnaA08G0210700ZS	Os01g0208600	AT1G29170	SCAR3	chrA08:14237458..14241967	WAVE2; BEST Arabidopsis thaliana protein match is	SCAR family protein (TAIR
BnaA08g18390D	BnaA08G0213800ZS	-	AT1G28360	ERF12	chrA08:14409260..14409815	ERF domain protein 12 (ERF12); CONTAINS InterPro DOMAIN/s DNAbinding, integrasetype (InterProIPR016177), Pathogenesisrelated transcriptional factor/ERF, DNAbinding (InterProIPR001471); BEST Arabidopsis thaliana protein match is ethylene responsive element binding factor 4 (TAIRAT3G15210.1); Has 5550 Blast hits to 5447 proteins in 245 species Archae 0; Bacteria 0; Metazoa 1; Fungi 0; Plants 5541; …	ATERF12/ERF12 [Arabidopsis lyrata subsp. lyrata] >gi|297336614|gb|EFH67031.1| ATERF12/ERF12 [Arabidopsis lyrata subsp. lyrata]
BnaA08g19440D	BnaA08G0226800ZS	-	AT1G25490	PP2AA1	chrA08:14954764..14958104	ROOTS CURL IN NPA (RCN1); FUNCTIONS IN protein phosphatase type 2A regulator activity; INVOLVED IN response to ethylene stimulus, abscisic acid mediated signaling pathway, regulation of stomatal movement, positive regulation of abscisic acid mediated signaling pathway, auxin polar transport; LOCATED IN cell wall, plasma membrane, protein phosphatase type 2A complex; EXPRESSED IN 25 plant structur…	serine/threonine protein phosphatase type 2A regulatory subunit A [Arabidopsis lyrata subsp. lyrata] >gi|297339262|gb|EFH69679.1| serine/threonine protein phosphatase type 2A regulatory subunit A [Arabidopsis lyrata subsp. lyrata]
BnaA08g19480D	BnaA08G0227400ZS	-	AT1G25540	MED25	chrA08:14975540..14980526	PHYTOCHROME AND FLOWERING TIME 1 (PFT1); CONTAINS InterPro DOMAIN/s Mediator complex subunit Med25, von Willebrand factor type A (InterProIPR021419), von Willebrand factor, type A (InterProIPR002035); Has 144499 Blast hits to 47376 proteins in 2113 species Archae 36; Bacteria 15041; Metazoa 49547; Fungi 14283; Plants 10465; Viruses 822; Other Eukaryotes 54305 (source NCBI BLink).	unnamed protein product [Thellungiella halophila]
BnaA08g19710D	-	-	AT1G26310	CAL	chrA08:15078532..15082045	CAULIFLOWER (CAL); FUNCTIONS IN DNA binding, sequencespecific DNA binding transcription factor activity; INVOLVED IN positive regulation of flower development, floral meristem determinacy; LOCATED IN nucleus; EXPRESSED IN 12 plant structures; EXPRESSED DURING 4 anthesis, F mature embryo stage, petal differentiation and expansion stage, E expanded cotyledon stage, D bilateral stage; CONTAINS Inter…	RecName
BnaA08g19860D	BnaA08G0231200ZS	-	AT1G26780	MYB117	chrA08:15150445..15151890	myb domain protein 117 (MYB117); CONTAINS InterPro DOMAIN/s SANT, DNAbinding (InterProIPR001005), Homeodomainlike (InterProIPR009057), Myb, DNAbinding (InterProIPR014778), HTH transcriptional regulator, Mybtype, DNAbinding (InterProIPR017930), Homeodomainrelated (InterProIPR012287), Myb transcription factor (InterProIPR015495); BEST Arabidopsis thaliana protein match is myb domain protein 105 (TA…	T24P13.16 [Arabidopsis lyrata subsp. lyrata] >gi|297339223|gb|EFH69640.1| T24P13.16 [Arabidopsis lyrata subsp. lyrata]
BnaA08g20300D	BnaA08G0235200ZS	Os06g0270900	AT1G23800	ALDH2B7	chrA08:15361505..15364298	aldehyde dehydrogenase 2B7 (ALDH2B7); FUNCTIONS IN 3chloroallyl aldehyde dehydrogenase activity, aldehyde dehydrogenase (NAD) activity; INVOLVED IN oxidation reduction, metabolic process; LOCATED IN mitochondrion; EXPRESSED IN 13 plant structures; EXPRESSED DURING LP.06 six leaves visible, 4 anthesis, LP.10 ten leaves visible, 4 leaf senescence stage, petal differentiation and expansion stage; CO…	aldehyde dehydrogenase 2B7 [Arabidopsis thaliana] >gi|118595573|sp|Q8S528.2|AL2B7_ARATH RecName Full=Aldehyde dehydrogenase family 2 member B7, mitochondrial; Short=ALDH2b; Flags Precursor >gi|14334932|gb|AAK59643.1| putative aldehyde dehydrogenase [Arabidopsis thaliana] >gi|21281040|gb|AAM44960.1| putative aldehyde dehydrogenase [Arabidopsis thaliana] >gi|332192312|gb|AEE30433.1| aldehyde dehydr…
BnaA08g20500D	BnaA08G0236500ZS	-	AT1G23380	KNAT6	chrA08:15447761..15449510	KNOTTED1like homeobox gene 6 (KNAT6); FUNCTIONS IN DNA binding, transcription activator activity, sequencespecific DNA binding transcription factor activity; INVOLVED IN meristem maintenance; LOCATED IN nucleus; EXPRESSED IN 10 plant structures; EXPRESSED DURING 4 anthesis, F mature embryo stage, petal differentiation and expansion stage, E expanded cotyledon stage, D bilateral stage; CONTAINS In…	homeobox protein knotted
BnaA08g20510D	-	-	AT1G23380	KNAT6	chrA08:15451083..15453936	KNOTTED1like homeobox gene 6 (KNAT6); FUNCTIONS IN DNA binding, transcription activator activity, sequencespecific DNA binding transcription factor activity; INVOLVED IN meristem maintenance; LOCATED IN nucleus; EXPRESSED IN 10 plant structures; EXPRESSED DURING 4 anthesis, F mature embryo stage, petal differentiation and expansion stage, E expanded cotyledon stage, D bilateral stage; CONTAINS In…	homeodomain transcription factor KNAT6 [Arabidopsis thaliana]
BnaA08g23160D	-	-	AT3G01460	MBD9	chrA08:16601531..16602726	methylCPGbinding domain 9 (MBD9); FUNCTIONS IN methylCpG binding, DNA binding; INVOLVED IN photoperiodism, flowering, secondary shoot formation, regulation of transcription, DNAdependent; LOCATED IN nucleus; EXPRESSED IN 23 plant structures; EXPRESSED DURING 13 growth stages; CONTAINS InterPro DOMAIN/s Zinc finger, PHDtype, conserved site (InterProIPR019786), Zinc finger, RINGtype (InterProIPR001…	unknown protein [Arabidopsis thaliana]
BnaA08g23190D	BnaA08G0262400ZS	Os10g0390500	AT1G17290	ALAAT1	chrA08:16607738..16611068	alanine aminotransferas (AlaAT1); FUNCTIONS IN Lalanine2oxoglutarate aminotransferase activity, ATP binding; INVOLVED IN response to cadmium ion, response to hypoxia, Lalanine catabolic process, by transamination; LOCATED IN mitochondrion, chloroplast; EXPRESSED IN 9 plant structures; EXPRESSED DURING L mature pollen stage, M germinated pollen stage; CONTAINS InterPro DOMAIN/s 1aminocyclopropane1…	ALAAT2 [Arabidopsis lyrata subsp. lyrata] >gi|297333271|gb|EFH63689.1| ALAAT2 [Arabidopsis lyrata subsp. lyrata]
BnaA08g23780D	BnaA08G0267300ZS	-	AT1G15690	AVP1	chrA08:16810647..16814362	AVP1; FUNCTIONS IN hydrogentranslocating pyrophosphatase activity; INVOLVED IN response to water deprivation, response to salt stress, establishment or maintenance of transmembrane electrochemical gradient, leaf development, auxin polar transport; LOCATED IN in 10 components; EXPRESSED IN 28 plant structures; EXPRESSED DURING 16 growth stages; CONTAINS InterPro DOMAIN/s Inorganic H+ pyrophosphata…	AVP1
BnaA08g23880D	BnaA08G0268600ZS	-	AT1G15360	WIN1	chrA08:16847701..16848718	SHINE 1 (SHN1); CONTAINS InterPro DOMAIN/s DNAbinding, integrasetype (InterProIPR016177), Pathogenesisrelated transcriptional factor/ERF, DNAbinding (InterProIPR001471); BEST Arabidopsis thaliana protein match is Integrasetype DNAbinding superfamily protein (TAIRAT5G25390.2); Has 5918 Blast hits to 5765 proteins in 265 species Archae 0; Bacteria 6; Metazoa 9; Fungi 23; Plants 5843; Viruses 2; Oth…	AP2 transcription factor [Brassica juncea]
BnaA08g24900D	BnaA08G0280200ZS	Os10g0554200	AT1G12110	NPF6.3	chrA08:17272929..17276907	nitrate transporter 1.1 (NRT1.1); FUNCTIONS IN transporter activity, nitrate transmembrane transporter activity; INVOLVED IN response to water deprivation, nitrate transport, response to nitrate; LOCATED IN plasma membrane; EXPRESSED IN 25 plant structures; EXPRESSED DURING 12 growth stages; CONTAINS InterPro DOMAIN/s PTR2 family proton/oligopeptide symporter, conserved site (InterProIPR018456), …	nitrate transporter [Brassica rapa subsp. chinensis]
BnaA08g25160D	BnaA08G0282500ZS	Os03g0411500	AT1G11750	CLPP6	chrA08:17371297..17373346	CLP protease proteolytic subunit 6 (CLPP6); FUNCTIONS IN serinetype endopeptidase activity; INVOLVED IN chloroplast organization, photosynthesis; LOCATED IN in 6 components; EXPRESSED IN 23 plant structures; EXPRESSED DURING 14 growth stages; CONTAINS InterPro DOMAIN/s Peptidase S14, ClpP, active site (InterProIPR018215), Peptidase S14, ClpP (InterProIPR001907); BEST Arabidopsis thaliana protein …	ATPdependent Clp protease proteolytic subunit 6 [Arabidopsis thaliana] >gi|75313132|sp|Q9SAA2.1|CLPP6_ARATH RecName Full=ATPdependent Clp protease proteolytic subunit 6, chloroplastic; AltName Full=Endopeptidase ClpP6; Short=nClpP6; AltName Full=nClpP1; Flags Precursor >gi|4835782|gb|AAD30248.1|AC007296_9 Identical to gb|AF016621 ATPdependent Clp protease proteolytic subunit from Arabidopsis thal…
BnaA08g25710D	BnaA08G0288300ZS	Os06g0237502	AT1G10510	emb2004	chrA08:17621266..17624681	embryo defective 2004 (emb2004); INVOLVED IN embryo development ending in seed dormancy; LOCATED IN mitochondrion, chloroplast, plastid, chloroplast envelope; EXPRESSED IN 23 plant structures; EXPRESSED DURING 13 growth stages; BEST Arabidopsis thaliana protein match is RAN GTPase activating protein 1 (TAIRAT3G63130.2); Has 21704 Blast hits to 6781 proteins in 315 species Archae 0; Bacteria 982; …	EMB2004 [Arabidopsis lyrata subsp. lyrata] >gi|297335655|gb|EFH66072.1| EMB2004 [Arabidopsis lyrata subsp. lyrata]
BnaA08g26190D	BnaA08G0292800ZS	-	AT1G09730	ULP2B	chrA08:17811241..17817354	Cysteine proteinases superfamily protein; FUNCTIONS IN cysteinetype peptidase activity; INVOLVED IN proteolysis; LOCATED IN cellular_component unknown; EXPRESSED IN 23 plant structures; EXPRESSED DURING 14 growth stages; CONTAINS InterPro DOMAIN/s Peptidase C48, SUMO/Sentrin/Ubl1 (InterProIPR003653); BEST Arabidopsis thaliana protein match is Cysteine proteinases superfamily protein (TAIRAT4G3362…	putative ubiquitin
BnaA08g26850D	BnaA08G0298700ZS	Os05g0196500	AT1G08620	JMJ16	chrA08:18063294..18068247	PKDM7D; FUNCTIONS IN sequencespecific DNA binding transcription factor activity; INVOLVED IN regulation of transcription; LOCATED IN nucleus; EXPRESSED IN 23 plant structures; EXPRESSED DURING 15 growth stages; CONTAINS InterPro DOMAIN/s Transcription factor jumonji/aspartyl betahydroxylase (InterProIPR003347), FYrich, Cterminal (InterProIPR003889), FYrich, Nterminal (InterProIPR003888), Transcri…	transcription factor jumonji family protein [Arabidopsis lyrata subsp. lyrata] >gi|297335548|gb|EFH65965.1| transcription factor jumonji family protein [Arabidopsis lyrata subsp. lyrata]
BnaA08g26920D	BnaA08G0299400ZS	-	AT1G08465	YAB2	chrA08:18091253..18092629	YABBY2 (YAB2); CONTAINS InterPro DOMAIN/s High mobility group, superfamily (InterProIPR009071), YABBY protein (InterProIPR006780); BEST Arabidopsis thaliana protein match is plantspecific transcription factor YABBY family protein (TAIRAT2G26580.2); Has 446 Blast hits to 444 proteins in 124 species Archae 0; Bacteria 0; Metazoa 0; Fungi 2; Plants 433; Viruses 0; Other Eukaryotes 11 (source NCBI BL…	transcription factor YABBY family protein [Arabidopsis thaliana] >gi|75267402|sp|Q9XFB0.1|YAB2_ARATH RecName
BnaA08g27000D	-	-	AT1G05180	AXR1	chrA08:18138198..18139308	AUXIN RESISTANT 1 (AXR1); CONTAINS InterPro DOMAIN/s Molybdenum cofactor biosynthesis, MoeB (InterProIPR009036), UBA/THIFtype NAD/FAD binding fold (InterProIPR000594), NAD(P)binding domain (InterProIPR016040); BEST Arabidopsis thaliana protein match is AXR1like (TAIRAT2G32410.1); Has 6539 Blast hits to 5902 proteins in 1375 species Archae 158; Bacteria 2625; Metazoa 1326; Fungi 867; Plants 442; V…	AT1G05180 [Arabidopsis thaliana]
BnaA08g27020D	-	Os05g0196500	AT1G08620	JMJ16	chrA08:18144174..18145255	PKDM7D; FUNCTIONS IN sequencespecific DNA binding transcription factor activity; INVOLVED IN regulation of transcription; LOCATED IN nucleus; EXPRESSED IN 23 plant structures; EXPRESSED DURING 15 growth stages; CONTAINS InterPro DOMAIN/s Transcription factor jumonji/aspartyl betahydroxylase (InterProIPR003347), FYrich, Cterminal (InterProIPR003889), FYrich, Nterminal (InterProIPR003888), Transcri…	transcription factor jumonji family protein [Arabidopsis lyrata subsp. lyrata] >gi|297335548|gb|EFH65965.1| transcription factor jumonji family protein [Arabidopsis lyrata subsp. lyrata]
BnaA08g27770D	BnaA08G0316300ZS	-	AT1G04250	IAA17	chrA08:18410351..18412273	AUXIN RESISTANT 3 (AXR3); CONTAINS InterPro DOMAIN/s Aux/IAAARFdimerisation (InterProIPR011525), AUX/IAA protein (InterProIPR003311); BEST Arabidopsis thaliana protein match is indole3acetic acid inducible 14 (TAIRAT4G14550.1); Has 1763 Blast hits to 1762 proteins in 78 species Archae 0; Bacteria 0; Metazoa 0; Fungi 0; Plants 1762; Viruses 0; Other Eukaryotes 1 (source NCBI BLink).	auxinresponsive protein IAA17 [Arabidopsis thaliana] >gi|11131276|sp|P93830.2|IAA17_ARATH RecName Full=Auxinresponsive protein IAA17; AltName Full=Auxin response 3; AltName Full=Indoleacetic acidinduced protein 17 >gi|12484197|gb|AAG53997.1|AF336916_1 auxininduced protein, IAA17/AXR31 [Arabidopsis thaliana] >gi|2618723|gb|AAB84354.1| IAA17 [Arabidopsis thaliana] >gi|2921756|gb|AAC39439.1| IAA17/A…
BnaA08g27870D	BnaA08G0315300ZS	-	AT1G04400	CRY2	chrA08:18439404..18442637	cryptochrome 2 (CRY2); FUNCTIONS IN protein homodimerization activity, blue light photoreceptor activity; INVOLVED IN in 9 processes; LOCATED IN nucleus, vacuole; EXPRESSED IN 24 plant structures; EXPRESSED DURING 13 growth stages; CONTAINS InterPro DOMAIN/s Rossmannlike alpha/beta/alpha sandwich fold (InterProIPR014729), Cryptochrome/DNA photolyase, class 1 conserved site, Cterminal (InterProIPR…	cryptochrome 2a [Brassica napus] >gi|327082215|gb|AEA29690.1| cryptochrome 2a [Brassica napus]
BnaA08g28200D	BnaA08G0311600ZS	-	AT1G05180	AXR1	chrA08:18580024..18583168	AUXIN RESISTANT 1 (AXR1); CONTAINS InterPro DOMAIN/s Molybdenum cofactor biosynthesis, MoeB (InterProIPR009036), UBA/THIFtype NAD/FAD binding fold (InterProIPR000594), NAD(P)binding domain (InterProIPR016040); BEST Arabidopsis thaliana protein match is AXR1like (TAIRAT2G32410.1); Has 6539 Blast hits to 5902 proteins in 1375 species Archae 158; Bacteria 2625; Metazoa 1326; Fungi 867; Plants 442; V…	auxin resistant 1 [Brassica rapa]
BnaA08g28320D	BnaA08G0310600ZS	-	AT1G05630	5PTASE13	chrA08:18652200..18657360	5PTASE13; CONTAINS InterPro DOMAIN/s Inositol polyphosphate related phosphatase (InterProIPR000300), WD40 repeatlikecontaining domain (InterProIPR011046), WD40/YVTN repeatlikecontaining domain (InterProIPR015943), WD40 repeat (InterProIPR001680), Endonuclease/exonuclease/phosphatase (InterProIPR005135); BEST Arabidopsis thaliana protein match is endonuclease/exonuclease/phosphatase family protein…	Type I inositol1,4,5trisphosphate 5phosphatase 13 [Arabidopsis thaliana] >gi|75337868|sp|Q9SYK4.1|IP5PD_ARATH RecName Full=Type I inositol 1,4,5trisphosphate 5phosphatase 13; Short=At5PTase13 >gi|4836913|gb|AAD30615.1|AC007153_7 Putative inositol 1,4,5trisphosphate 5phosphatase [Arabidopsis thaliana] >gi|56405850|gb|AAV87315.1| inositol polyphosphate 5phosphatase [Arabidopsis thaliana] >gi|564058…
BnaA08g29000D	BnaA08G0303400ZS	Os11g0706200	AT1G07530	SCL14	chrA08:18911310..18913773	SCARECROW	like 14 (SCL14); CONTAINS InterPro DOMAIN/s
BnaA08g29810D	-	Os01g0866400	AT1G43670	--	chrA08_random:886464..888839	Inositol monophosphatase family protein; FUNCTIONS IN fructose 1,6bisphosphate 1phosphatase activity, phosphoric ester hydrolase activity; INVOLVED IN carbohydrate metabolic process, fructose metabolic process; LOCATED IN cellular_component unknown; EXPRESSED IN 25 plant structures; EXPRESSED DURING 16 growth stages; CONTAINS InterPro DOMAIN/s Fructose1,6bisphosphatase, active site (InterProIPR02…	fructose 1,6bisphosphatase [Brassica rapa subsp. pekinensis]
BnaA08g29930D	BnaA08G0077800ZS	Os03g0410000	AT5G35550	TT2	chrA08_random:1033622..1034627	TRANSPARENT TESTA 2 (TT2); CONTAINS InterPro DOMAIN/s SANT, DNAbinding (InterProIPR001005), Homeodomainlike (InterProIPR009057), Myb, DNAbinding (InterProIPR014778), HTH transcriptional regulator, Mybtype, DNAbinding (InterProIPR017930), Homeodomainrelated (InterProIPR012287), Myb transcription factor (InterProIPR015495); BEST Arabidopsis thaliana protein match is myb domain protein 5 (TAIRAT3G13…	transparent testa 2 family isoform 1 [Brassica napus] >gi|112142579|gb|ABI13038.1| transparent testa 2 family isoform 1 [Brassica napus]
BnaA08g29950D	BnaA08G0077600ZS	Os04g0659100	AT5G35630	GLN2	chrA08_random:1058408..1061123	glutamine synthetase 2 (GS2); FUNCTIONS IN glutamateammonia ligase activity; INVOLVED IN in 8 processes; LOCATED IN in 6 components; EXPRESSED IN 23 plant structures; EXPRESSED DURING 14 growth stages; CONTAINS InterPro DOMAIN/s Glutamine synthetase, catalytic domain (InterProIPR008146), Glutamine synthetase, betaGrasp (InterProIPR008147), Glutamine synthetase/guanido kinase, catalytic domain (In…	plastidic glutamine synthetase precursor [Brassica napus]
BnaA08g30450D	BnaA08G0118000ZS	-	AT4G20270	BAM3	chrA08_random:1515334..1515734	BARELY ANY MERISTEM 3 (BAM3); FUNCTIONS IN protein serine/threonine kinase activity, protein kinase activity, ATP binding; INVOLVED IN regulation of meristem growth, protein amino acid phosphorylation, transmembrane receptor protein tyrosine kinase signaling pathway, leaf development, floral organ development; LOCATED IN endomembrane system; EXPRESSED IN 21 plant structures; EXPRESSED DURING 13 g…	leucine
BnaA08g30460D	-	-	AT4G20270	BAM3	chrA08_random:1515787..1518662	BARELY ANY MERISTEM 3 (BAM3); FUNCTIONS IN protein serine/threonine kinase activity, protein kinase activity, ATP binding; INVOLVED IN regulation of meristem growth, protein amino acid phosphorylation, transmembrane receptor protein tyrosine kinase signaling pathway, leaf development, floral organ development; LOCATED IN endomembrane system; EXPRESSED IN 21 plant structures; EXPRESSED DURING 13 g…	leucine
BnaA08g30950D	-	Os06g0127100	AT4G25480	-	chrA08_random:1781545..1782549	dehydration response element B1A (DREB1A); CONTAINS InterPro DOMAIN/s DNAbinding, integrasetype (InterProIPR016177), Pathogenesisrelated transcriptional factor/ERF, DNAbinding (InterProIPR001471); BEST Arabidopsis thaliana protein match is Crepeat/DRE binding factor 2 (TAIRAT4G25470.1); Has 30201 Blast hits to 17322 proteins in 780 species Archae 12; Bacteria 1396; Metazoa 17338; Fungi 3422; Plan…	CBF3 [Brassica rapa subsp. chinensis]
BnaA08g31250D	-	-	AT1G19850	ARF5	chrA08_random:1917129..1921002	MONOPTEROS (MP); FUNCTIONS IN sequencespecific DNA binding transcription factor activity, promoter binding; INVOLVED IN in 8 processes; LOCATED IN nucleus, membrane; EXPRESSED IN 21 plant structures; EXPRESSED DURING 11 growth stages; CONTAINS InterPro DOMAIN/s Aux/IAAARFdimerisation (InterProIPR011525), Transcriptional factor B3 (InterProIPR003340), AUX/IAA protein (InterProIPR003311), Auxin res…	auxin response factor 5
BnaA08g31470D	BnaA08G0270900ZS	-	AT1G14685	BPC2	chrA08_random:2011197..2012504	basic pentacysteine 2 (BPC2); CONTAINS InterPro DOMAIN/s	GAGA binding
BnaA08g31650D	BnaA08G0282900ZS	Os05g0415800	AT1G11680	CYP51G1	chrA08_random:2073460..2077661	CYTOCHROME P450 51G1 (CYP51G1); FUNCTIONS IN sterol 14demethylase activity, oxygen binding; INVOLVED IN sterol biosynthetic process, embryo development ending in seed dormancy; LOCATED IN endoplasmic reticulum, plasma membrane; EXPRESSED IN 23 plant structures; EXPRESSED DURING 13 growth stages; CONTAINS InterPro DOMAIN/s Cytochrome P450 (InterProIPR001128), Cytochrome P450, Eclass, group IV (Int…	CYP51G1 [Arabidopsis lyrata subsp. lyrata] >gi|297335729|gb|EFH66146.1| CYP51G1 [Arabidopsis lyrata subsp. lyrata]
BnaA08g31740D	BnaA08G0309500ZS	-	AT1G05850	CTL1	chrA08_random:2107445..2110073	POMPOM1 (POM1); FUNCTIONS IN chitinase activity; INVOLVED IN in 9 processes; LOCATED IN endomembrane system; EXPRESSED IN 25 plant structures; EXPRESSED DURING 13 growth stages; CONTAINS InterPro DOMAIN/s Glycoside hydrolase, family 19 (InterProIPR016283), Glycoside hydrolase, family 19, catalytic (InterProIPR000726); BEST Arabidopsis thaliana protein match is chitinaselike protein 2 (TAIRAT3G169…	chitinase [Brassica rapa]
BnaA09g00500D	BnaA09G0022500ZS	-	AT4G02020	EZA1	chrA09:243396..248630	SWINGER (SWN); CONTAINS InterPro DOMAIN/s SANT, DNAbinding (InterProIPR001005), SET domain (InterProIPR001214); BEST Arabidopsis thaliana protein match is SET domaincontaining protein (TAIRAT2G23380.1); Has 5041 Blast hits to 4734 proteins in 465 species Archae 0; Bacteria 399; Metazoa 2132; Fungi 472; Plants 1030; Viruses 0; Other Eukaryotes 1008 (source NCBI BLink).	swinger [Arabidopsis lyrata subsp. lyrata]
BnaA09g00890D	-	-	AT4G02570	CUL1	chrA09:532896..537515	cullin 1 (CUL1); CONTAINS InterPro DOMAIN/s Winged helixturnhelix transcription repressor DNAbinding (InterProIPR011991), Cullin homology (InterProIPR016158), Cullin protein, neddylation domain (InterProIPR019559), Cullin, conserved site (InterProIPR016157), Cullin, Nterminal (InterProIPR001373), Cullin repeatlikecontaining domain (InterProIPR016159); BEST Arabidopsis thaliana protein match is cu…	ATCUL1 [Arabidopsis lyrata subsp. lyrata] >gi|297320746|gb|EFH51168.1| ATCUL1 [Arabidopsis lyrata subsp. lyrata]
BnaA09g02390D	BnaA09G0042700ZS	-	AT3G28860	ABCB19	chrA09:1214218..1221235	ATP binding cassette subfamily B19 (ABCB19); FUNCTIONS IN ATPase activity, coupled to transmembrane movement of substances, auxin efflux transmembrane transporter activity; INVOLVED IN in 14 processes; LOCATED IN plasma membrane; EXPRESSED IN 28 plant structures; EXPRESSED DURING 13 growth stages; CONTAINS InterPro DOMAIN/s ATPase, AAA+ type, core (InterProIPR003593), ABC transporterlike (InterPr…	ABC transporter B family member 19 [Arabidopsis thaliana] >gi|75335092|sp|Q9LJX0.1|AB19B_ARATH RecName
BnaA09g02780D	BnaA09G0046400ZS	Os09g0114500	AT5G47820	FRA1	chrA09:1421159..1427516	FRAGILE FIBER 1 (FRA1); CONTAINS InterPro DOMAIN/s Kinesin, motor region, conserved site (InterProIPR019821), Kinesin, motor domain (InterProIPR001752); BEST Arabidopsis thaliana protein match is ATP binding microtubule motor family protein (TAIRAT3G50240.1); Has 30201 Blast hits to 17322 proteins in 780 species Archae 12; Bacteria 1396; Metazoa 17338; Fungi 3422; Plants 5037; Viruses 0; Other Eu…	kinesin
BnaA09g04530D	BnaA09G0063800ZS	Os01g0610300	AT5G11470	--	chrA09:2231724..2235236	bromoadjacent homology (BAH) domaincontaining protein; FUNCTIONS IN DNA binding, nucleic acid binding; INVOLVED IN biological_process unknown; LOCATED IN cellular_component unknown; EXPRESSED IN 9 plant structures; EXPRESSED DURING 4 anthesis, C globular stage, petal differentiation and expansion stage, E expanded cotyledon stage, D bilateral stage; CONTAINS InterPro DOMAIN/s RNA recognition moti…	putative protein [Arabidopsis thaliana]
BnaA09g05130D	BnaA09G0070600ZS	Os04g0659800	AT5G23810	AAP7	chrA09:2514967..2517786	amino acid permease 7 (AAP7); CONTAINS InterPro DOMAIN/s Amino acid transporter, transmembrane (InterProIPR013057); BEST Arabidopsis thaliana protein match is amino acid permease 8 (TAIRAT1G10010.1); Has 1807 Blast hits to 1807 proteins in 277 species Archae 0; Bacteria 0; Metazoa 736; Fungi 347; Plants 385; Viruses 0; Other Eukaryotes 339 (source NCBI BLink).	putative amino acid permease 7 [Arabidopsis thaliana] >gi|75262385|sp|Q9FF99.1|AAP7_ARATH RecName
BnaA09g05440D	-	-	AT5G23080	TGH	chrA09:2671156..2676591	TOUGH (TGH); FUNCTIONS IN protein binding, RNA binding; INVOLVED IN multicellular organismal development, phloem or xylem histogenesis, RNA processing; LOCATED IN nucleus; EXPRESSED IN 29 plant structures; EXPRESSED DURING 13 growth stages; CONTAINS InterPro DOMAIN/s Protein of unknown function DUF1604 (InterProIPR011666), SWAP/Surp (InterProIPR000061); Has 34939 Blast hits to 19000 proteins in 9…	TATA
BnaA09g05500D	BnaC09G0064500ZS	-	AT5G60910	AGL8	chrA09:2718831..2722094	AGAMOUSlike 8 (AGL8); FUNCTIONS IN sequencespecific DNA binding transcription factor activity; INVOLVED IN positive regulation of flower development, maintenance of inflorescence meristem identity, fruit development; LOCATED IN nucleus; EXPRESSED IN 19 plant structures; EXPRESSED DURING 8 growth stages; CONTAINS InterPro DOMAIN/s Transcription factor, MADSbox (InterProIPR002100), Transcription fa…	MADS
[truncated: 1,316 more rows]
