# Supplementary material for: Exploring silique number in Brassica napus L.: Genetic and molecular advances for improving yield
Source: Plant Biotechnol J. 2024 Feb 22;22(7):1897–912. doi: 10.1111/pbi.14309 (PMC11182599; doi:10.1111/pbi.14309)
Supplement: Supplementary file 4 — Table S4 Arabidopsis and rice orthologs of candidate genes in rapeseed. [file PBI-22-1897-s002.xlsx]

## Sheet: Sheet1
Supplementary Table 4. Arabidopsis and rice orthologs of candidate genes in rapeseed.
Darmor Gene ID	ZS11 Gene ID	OsGI	AtGI	At Name	Gene family	Genomic position	Function	Description	GO_id	GO_term
BnaA01g06750D	BnaA01G0070700ZS	-	AT4G30270	XTH24	Glycoside Hydrolase Gene Families	chrA01:3132438..3133759	xyloglucan endotransglucosylase/hydrolase 24 (XTH24); FUNCTIONS IN hydrolase activity, acting on glycosyl bonds, xyloglucanxyloglucosyl transferase activity; INVOLVED IN aging, response to gibberellin stimulus, gibberellic acid mediated signaling pathway, response to brassinosteroid stimulus, planttype cell wall loosening; LOCATED IN cell wall, plasma membrane, cytoplasm, planttype cell wall; EXP…	xyloglucosyl transferase 2, partial [Brassica juncea]	GO:0006073	cellular glucan metabolic process
BnaA01g08300D	BnaA01G0084300ZS	Os03g0329900	AT4G28610	PHR1	G2-like Transcription Factor Family	chrA01:3948584..3951254	phosphate starvation response 1 (PHR1); CONTAINS InterPro DOMAIN/s Homeodomainlike (InterProIPR009057), Myb, DNAbinding (InterProIPR014778), HTH transcriptional regulator, Mybtype, DNAbinding (InterProIPR017930), Myblike DNAbinding domain, SHAQKYF class (InterProIPR006447), Homeodomainrelated (InterProIPR012287); BEST Arabidopsis thaliana protein match is myblike HTH transcriptional regulator fam…	PHR1 [Brassica napus]	GO:0003677	DNA binding
BnaA01g08850D	BnaA01G0090300ZS	Os10g0571300	AT5G46570	BSK2	-	chrA01:4276591..4279560	BRsignaling kinase 2 (BSK2); FUNCTIONS IN binding, protein kinase activity, kinase activity, ATP binding; INVOLVED IN brassinosteroid mediated signaling pathway, Nterminal protein myristoylation; LOCATED IN plasma membrane; EXPRESSED IN 22 plant structures; EXPRESSED DURING 10 growth stages; CONTAINS InterPro DOMAIN/s Tetratricopeptidelike helical (InterProIPR011990), Protein kinase, catalytic do…	kinase family protein [Arabidopsis lyrata subsp. lyrata] >gi|297311010|gb|EFH41434.1| kinase family protein [Arabidopsis lyrata subsp. lyrata]	GO:0006468	protein phosphorylation
BnaA01g08930D	BnaA01G0090900ZS	-	AT4G18120	AML3	-	chrA01:4336238..4339607	MEI2like 3 (ML3); FUNCTIONS IN RNA binding, nucleotide binding, nucleic acid binding; INVOLVED IN biological_process unknown; LOCATED IN nucleus; EXPRESSED IN 24 plant structures; EXPRESSED DURING 13 growth stages; CONTAINS InterPro DOMAIN/s RNA recognition motif, RNP1 (InterProIPR000504), RNA recognition motif 2 (InterProIPR007201), Nucleotidebinding, alphabeta plait (InterProIPR012677); BEST Ar…	RecName	GO:0003676	nucleic acid binding
BnaA01g09160D	BnaA01G0093200ZS	Os07g0152000	AT4G18390	TCP2	TCP transcription factor family	chrA01:4472098..4472818	TEOSINTE BRANCHED 1, cycloidea and PCF transcription factor 2 (TCP2); FUNCTIONS IN sequencespecific DNA binding transcription factor activity; INVOLVED IN cell differentiation, positive regulation of development, heterochronic, regulation of transcription, leaf morphogenesis; LOCATED IN cellular_component unknown; EXPRESSED IN 22 plant structures; EXPRESSED DURING 13 growth stages; CONTAINS Inter…	unnamed protein product [Thellungiella halophila]
BnaA01g09700D	BnaA01G0099000ZS	Os02g0233200	AT4G18890	BEH3	BZR Transcription Factor Family	chrA01:4771791..4774732	BES1/BZR1 homolog 3 (BEH3); CONTAINS InterPro DOMAIN/s BZR1, transcriptional repressor (InterProIPR008540); BEST Arabidopsis thaliana protein match is BES1/BZR1 homolog 4 (TAIRAT1G78700.1); Has 411 Blast hits to 325 proteins in 33 species Archae 0; Bacteria 8; Metazoa 41; Fungi 2; Plants 260; Viruses 2; Other Eukaryotes 98 (source NCBI BLink).	BES1/BZR1
BnaA01g09760D	BnaA01G0099500ZS	-	AT4G18960	AG	MADS Transcription Factor Family	chrA01:4799394..4803636	AGAMOUS (AG); FUNCTIONS IN DNA binding, sequencespecific DNA binding transcription factor activity; INVOLVED IN stamen development, maintenance of floral organ identity, leaf development, carpel development; LOCATED IN nucleus; EXPRESSED IN 13 plant structures; EXPRESSED DURING 6 growth stages; CONTAINS InterPro DOMAIN/s Transcription factor, MADSbox (InterProIPR002100), Transcription factor, Kbo…	RecName	GO:0006355	regulation of transcription, DNA-templated
BnaA01g22990D	BnaA01G0284900ZS	Os05g0590300	AT3G24420	DLK2	-	chrA01:15350375..15352259	alpha/beta	Hydrolases superfamily protein; FUNCTIONS IN
BnaA01g23000D	-	Os05g0590300	AT3G24420	DLK2	-	chrA01:15352315..15352891	alpha/beta	Hydrolases superfamily protein; FUNCTIONS IN
BnaA01g23170D	BnaA01G0275600ZS	Os05g0472400	AT1G60960	IRT3	Inorganic Solute Cotransporters	chrA01:15560551..15562401	iron regulated transporter 3 (IRT3); FUNCTIONS IN cation transmembrane transporter activity, zinc ion transmembrane transporter activity, metal ion transmembrane transporter activity, iron ion transmembrane transporter activity; INVOLVED IN cation transport, zinc ion transport, response to nematode, iron ion transport, metal ion transport; LOCATED IN plasma membrane, membrane; EXPRESSED IN 22 pla…	ZIP	GO:0030001	metal ion transport
BnaA01g23650D	BnaA01G0290100ZS	-	AT3G23630	IPT7	-	chrA01:16061968..16062967	isopentenyltransferase 7 (IPT7); CONTAINS InterPro DOMAIN/s	tRNA isopentenyltransferase (InterPro	GO:0008033	tRNA processing
BnaA01g23890D	BnaA01G0292900ZS	-	AT3G23290	LSH4	-	chrA01:16319785..16320987	LIGHT SENSITIVE HYPOCOTYLS 4 (LSH4); CONTAINS InterPro DOMAIN/s	Protein of unknown function DUF640 (InterPro
BnaA01g25020D	BnaA01G0306600ZS	Os08g0557700	AT3G21510	AHP1	Histidine Phosphotransfer Proteins	chrA01:17499710..17501242	histidinecontaining phosphotransmitter 1 (AHP1); CONTAINS InterPro DOMAIN/s Signal transduction histidine kinase, phosphotransfer (Hpt) domain (InterProIPR008207); BEST Arabidopsis thaliana protein match is histidinecontaining phosphotransfer factor 5 (TAIRAT1G03430.1); Has 358 Blast hits to 357 proteins in 69 species Archae 2; Bacteria 42; Metazoa 0; Fungi 41; Plants 268; Viruses 0; Other Eukary…	histidine	GO:0000160	phosphorelay signal transduction system
BnaA01g25390D	BnaA01G0309300ZS	-	AT3G21060	RBL	-	chrA01:17763570..17766299	Transducin/WD40 repeatlike superfamily protein; CONTAINS InterPro DOMAIN/s WD40 repeatlikecontaining domain (InterProIPR011046), WD40 repeat 2 (InterProIPR019782), WD40 repeat, conserved site (InterProIPR019775), WD40repeatcontaining domain (InterProIPR017986), WD40 repeat (InterProIPR001680), WD40/YVTN repeatlikecontaining domain (InterProIPR015943), WD40 repeat, subgroup (InterProIPR019781); BE…	COMPASS	GO:0005515	protein binding
BnaA01g25880D	BnaA01G0318000ZS	-	AT3G19820	DIM	-	chrA01:18054502..18057194	DWARF 1 (DWF1); CONTAINS InterPro DOMAIN/s FADlinked oxidase, FADbinding, subdomain 2 (InterProIPR016168), FADbinding, type 2 (InterProIPR016166), FAD linked oxidase, Nterminal (InterProIPR006094).	unknown protein [Arabidopsis thaliana] >gi|23198318|gb|AAN15686.1| unknown protein [Arabidopsis thaliana]	GO:0055114	oxidation-reduction process
BnaA01g26700D	BnaA01G0326500ZS	Os09g0410500	AT3G18550	BRC1	TCP transcription factor family	chrA01:18696548..18698259	BRANCHED 1 (BRC1); CONTAINS InterPro DOMAIN/s Transcription factor, TCP (InterProIPR005333), CYC/TB1, R domain (InterProIPR017888), Transcription factor TCP subgroup (InterProIPR017887); BEST Arabidopsis thaliana protein match is TCP domain protein 12 (TAIRAT1G68800.1); Has 30201 Blast hits to 17322 proteins in 780 species Archae 12; Bacteria 1396; Metazoa 17338; Fungi 3422; Plants 5037; Viruses …	transcription factor TCP18 [Arabidopsis thaliana] >gi|187653897|sp|A1YKT1.1|TCP18_ARATH RecName
BnaA01g27470D	BnaA01G0338100ZS	Os03g0308000	AT3G17000	UBC32	Miscellaneous Membrane Protein Families	chrA01:19201661..19204005	ubiquitinconjugating enzyme 32 (UBC32); CONTAINS InterPro DOMAIN/s Ubiquitinconjugating enzyme/RWDlike (InterProIPR016135), Ubiquitinconjugating enzyme, E2 (InterProIPR000608); BEST Arabidopsis thaliana protein match is ubiquitinconjugating enzyme 34 (TAIRAT1G17280.2); Has 7916 Blast hits to 7914 proteins in 379 species Archae 0; Bacteria 0; Metazoa 3544; Fungi 1602; Plants 1492; Viruses 20; Othe…	ubiquitin
BnaA01g27770D	BnaA01G0341500ZS	Os01g0741900	AT3G16500	IAA26	-	chrA01:19376257..19378066	phytochromeassociated protein 1 (PAP1); FUNCTIONS IN sequencespecific DNA binding transcription factor activity; INVOLVED IN response to auxin stimulus; LOCATED IN nucleus; EXPRESSED IN 22 plant structures; EXPRESSED DURING 13 growth stages; CONTAINS InterPro DOMAIN/s Aux/IAAARFdimerisation (InterProIPR011525), AUX/IAA protein (InterProIPR003311); BEST Arabidopsis thaliana protein match is indole…	phytochrome
BnaA01g28350D	BnaA01G0344800ZS	Os08g0174500	AT4G14540	NFYB3	CCAAT-HAP3 Transcription Factor Family	chrA01:19803939..19804416	nuclear factor Y, subunit B3 (NFYB3); FUNCTIONS IN sequencespecific DNA binding transcription factor activity; INVOLVED IN regulation of transcription, DNAdependent; LOCATED IN nucleus, intracellular; EXPRESSED IN 21 plant structures; EXPRESSED DURING 13 growth stages; CONTAINS InterPro DOMAIN/s Transcription factor, CBFA/NFYB, DNA topoisomerase (InterProIPR003957), Transcription factor CBF/NFY/a…	transcription factor subunit NF	GO:0046982	protein heterodimerization activity
BnaA01g28970D	BnaA01G0350300ZS	Os04g0610400	AT3G15210	ERF4	AP2-EREBP Transcription Factor Family	chrA01:20101167..20102186	ethylene responsive element binding factor 4 (ERF4); CONTAINS InterPro DOMAIN/s DNAbinding, integrasetype (InterProIPR016177), Pathogenesisrelated transcriptional factor/ERF, DNAbinding (InterProIPR001471); BEST Arabidopsis thaliana protein match is ethylene response factor 8 (TAIRAT1G53170.1); Has 6170 Blast hits to 5786 proteins in 253 species Archae 0; Bacteria 0; Metazoa 0; Fungi 0; Plants 61…	ATERF	GO:0006355	regulation of transcription, DNA-templated
BnaA01g28990D	BnaA01G0350600ZS	-	AT3G15170	NAC054	NAC Transcription Factor Family	chrA01:20108992..20110552	CUP	SHAPED COTYLEDON1 (CUC1); CONTAINS InterPro DOMAIN/s	GO:0006355	regulation of transcription, DNA-templated
BnaA01g29050D	BnaA01G0351100ZS	-	AT3G15030	TCP4	TCP transcription factor family	chrA01:20124733..20126534	TCP family transcription factor 4 (TCP4); FUNCTIONS IN DNA binding, sequencespecific DNA binding transcription factor activity; INVOLVED IN in 6 processes; LOCATED IN cellular_component unknown; EXPRESSED IN 19 plant structures; EXPRESSED DURING 12 growth stages; CONTAINS InterPro DOMAIN/s Transcription factor, TCP (InterProIPR005333), Transcription factor TCP subgroup (InterProIPR017887); BEST A…	transcription factor TCP4 [Arabidopsis thaliana] >gi|30683430|ref|NP_850589.1| transcription factor TCP4 [Arabidopsis thaliana] >gi|334185361|ref|NP_001189896.1| transcription factor TCP4 [Arabidopsis thaliana] >gi|75157409|sp|Q8LPR5.1|TCP4_ARATH RecName
BnaA01g29120D	BnaA01G0351700ZS	Os02g0234200	AT3G14860	AT3G14860	-	chrA01:20160636..20161922	NHL domaincontaining protein; CONTAINS InterPro DOMAIN/s NHL repeat (InterProIPR001258), Sixbladed betapropeller, TolBlike (InterProIPR011042); BEST Arabidopsis thaliana protein match is NHL domaincontaining protein (TAIRAT1G70280.2); Has 35333 Blast hits to 34131 proteins in 2444 species Archae 798; Bacteria 22429; Metazoa 974; Fungi 991; Plants 531; Viruses 0; Other Eukaryotes 9610 (source NCBI…	NHL domain
BnaA01g29650D	BnaC05G0462900ZS	Os03g0411100	AT3G14020	NFYA6	CCAAT-HAP2 Transcription Factor Family	chrA01:20492146..20493570	nuclear factor Y, subunit A6 (NFYA6); FUNCTIONS IN sequencespecific DNA binding transcription factor activity; INVOLVED IN regulation of transcription, DNAdependent; LOCATED IN CCAATbinding factor complex, nucleus, chloroplast; EXPRESSED IN 21 plant structures; EXPRESSED DURING 13 growth stages; CONTAINS InterPro DOMAIN/s CCAATbinding transcription factor, subunit B (InterProIPR001289), CCAATbind…	predicted protein [Arabidopsis lyrata subsp. lyrata] >gi|297328706|gb|EFH59125.1| predicted protein [Arabidopsis lyrata subsp. lyrata]	GO:0006355	regulation of transcription, DNA-templated
BnaA01g29750D	BnaA01G0356600ZS	Os04g0600900	AT3G13960	GRF5	GRF Transcription Factor Family	chrA01:20540667..20542701	growthregulating factor 5 (GRF5); CONTAINS InterPro DOMAIN/s GlutamineLeucineGlutamine, QLQ (InterProIPR014978), WRC (InterProIPR014977); BEST Arabidopsis thaliana protein match is growthregulating factor 2 (TAIRAT4G37740.1); Has 2351 Blast hits to 1483 proteins in 168 species Archae 0; Bacteria 108; Metazoa 567; Fungi 216; Plants 548; Viruses 4; Other Eukaryotes 908 (source NCBI BLink).	growth	GO:0006355	regulation of transcription, DNA-templated
BnaA01g32490D	BnaA01G0387500ZS	-	AT3G07050	NSN1	-	chrA01:21878396..21881587	GTPbinding family protein; FUNCTIONS IN GTP binding; INVOLVED IN biological_process unknown; LOCATED IN nucleolus; EXPRESSED IN 22 plant structures; EXPRESSED DURING 13 growth stages; CONTAINS InterPro DOMAIN/s Small GTPbinding protein (InterProIPR005225), GTP1/OBG (InterProIPR006073), GTPbinding protein, HSR1related (InterProIPR002917), GNL3L/Grn1 putative GTPase (InterProIPR014813); BEST Arabid…	GTP	GO:0005525	GTP binding
BnaA01g32690D	BnaA01G0389800ZS	Os03g0832300	AT3G06610	PYK	-	chrA01:22107065..22108126	DNA	binding enhancer protein
BnaA01g32720D	-	Os03g0832300	AT3G06610	PYK	-	chrA01:22118346..22119434	DNA	binding enhancer protein
BnaA02g00370D	BnaA02G0035100ZS	-	AT5G10140	FLC	MADS Transcription Factor Family	chrA02:134361..138212	FLOWERING LOCUS C (FLC); CONTAINS InterPro DOMAIN/s Transcription factor, MADSbox (InterProIPR002100), Transcription factor, Kbox (InterProIPR002487); BEST Arabidopsis thaliana protein match is Kbox region and MADSbox transcription factor family protein (TAIRAT1G77080.4); Has 1807 Blast hits to 1807 proteins in 277 species Archae 0; Bacteria 0; Metazoa 736; Fungi 347; Plants 385; Viruses 0; Other…	MADS	GO:0006355	regulation of transcription, DNA-templated
BnaA02g00620D	BnaA02G0036800ZS	Os01g0116600	AT5G10630	HBS1	Eukaryotic Initiation Factor Gene Family	chrA02:234993..239255	Translation elongation factor EF1A/initiation factor IF2gamma family protein; FUNCTIONS IN GTP binding, translation elongation factor activity, GTPase activity, zinc ion binding; INVOLVED IN biological_process unknown; LOCATED IN intracellular; EXPRESSED IN 24 plant structures; EXPRESSED DURING 14 growth stages; CONTAINS InterPro DOMAIN/s Translation elongation factor EFTu/EF1A, Cterminal (InterP…	putative protein [Arabidopsis thaliana]	GO:0005525	GTP binding
BnaA02g00810D	BnaA02G0038300ZS	-	AT5G11060	KNAT4	Homeobox Transcription Factor Family	chrA02:304149..306956	KNOTTED1like homeobox gene 4 (KNAT4); FUNCTIONS IN transcription activator activity, sequencespecific DNA binding transcription factor activity; INVOLVED IN response to light stimulus; LOCATED IN cytosol, nucleus, cytoplasm; EXPRESSED IN 30 plant structures; EXPRESSED DURING 14 growth stages; CONTAINS InterPro DOMAIN/s ELK (InterProIPR005539), KNOX1 (InterProIPR005540), Homeobox (InterProIPR00135…	KNAT4 homeobox protein [Arabidopsis lyrata subsp. lyrata] >gi|297317289|gb|EFH47711.1| KNAT4 homeobox protein [Arabidopsis lyrata subsp. lyrata]	GO:0006355	regulation of transcription, DNA-templated
BnaA02g00920D	BnaA02G0039400ZS	Os02g0203000	AT5G11260	HY5	bZIP Transcription Factor Family	chrA02:352139..353215	ELONGATED HYPOCOTYL 5 (HY5); FUNCTIONS IN doublestranded DNA binding, DNA binding, sequencespecific DNA binding transcription factor activity; INVOLVED IN in 13 processes; LOCATED IN nucleus; EXPRESSED IN 23 plant structures; EXPRESSED DURING 13 growth stages; CONTAINS InterPro DOMAIN/s Basicleucine zipper (bZIP) transcription factor (InterProIPR004827), bZIP transcription factor, bZIP1 (InterPro…	elongated hypocotyl 5 protein [Brassica rapa subsp. rapa]	GO:0006355	regulation of transcription, DNA-templated
BnaA02g00930D	BnaA02G0039600ZS	-	AT5G11320	YUC4	-	chrA02:356667..358747	YUCCA4 (YUC4); FUNCTIONS IN NADP or NADPH binding, oxidoreductase activity, monooxygenase activity, FAD binding, flavincontaining monooxygenase activity; INVOLVED IN in 7 processes; EXPRESSED IN 12 plant structures; EXPRESSED DURING 6 growth stages; CONTAINS InterPro DOMAIN/s Pyridine nucleotidedisulphide oxidoreductase, classII (InterProIPR000103), FADdependent pyridine nucleotidedisulphide oxid…	probable indole	GO:0055114	oxidation-reduction process
BnaA02g01030D	BnaA02G0040400ZS	Os01g0229300	AT5G11530	EMF1	-	chrA02:409168..413736	embryonic flower 1 (EMF1); Has 1807 Blast hits to 1807 proteins in 277 species	Archae
BnaA02g01530D	BnaA02G0047300ZS	Os04g0396500	AT5G13250	AT5G13250	-	chrA02:713580..715035	RING finger protein; FUNCTIONS IN	molecular_function unknown; INVOLVED IN
BnaA02g01960D	BnaA02G0051600ZS	-	AT5G14010	KNU	C2H2 Transcription Factor Family	chrA02:893524..894019	KNUCKLES (KNU); FUNCTIONS IN sequencespecific DNA binding transcription factor activity, zinc ion binding, nucleic acid binding; INVOLVED IN floral meristem determinacy, regulation of transcription, regulation of flower development; LOCATED IN intracellular, chloroplast; CONTAINS InterPro DOMAIN/s Zinc finger, C2H2type (InterProIPR007087); BEST Arabidopsis thaliana protein match is zinc finger pr…	zinc finger family protein [Populus trichocarpa] >gi|222845914|gb|EEE83461.1| zinc finger family protein [Populus trichocarpa]	GO:0003676	nucleic acid binding
BnaA02g02230D	BnaA02G0054700ZS	Os03g0110800	AT5G14620	DRM2	-	chrA02:970839..974101	domains rearranged methyltransferase 2 (DRM2); FUNCTIONS IN Nmethyltransferase activity; INVOLVED IN DNA methylation, histone H3K9 methylation; LOCATED IN nucleus; EXPRESSED IN 25 plant structures; EXPRESSED DURING 13 growth stages; CONTAINS InterPro DOMAIN/s Ubiquitinassociated/translation elongation factor EF1B, Nterminal, eukaryote (InterProIPR015940), DNA methylase, C5 cytosinespecific (Inter…	predicted protein [Arabidopsis lyrata subsp. lyrata] >gi|297317500|gb|EFH47922.1| predicted protein [Arabidopsis lyrata subsp. lyrata]
BnaA02g02240D	-	Os03g0110800	AT5G14620	DRM2	-	chrA02:977360..980670	domains rearranged methyltransferase 2 (DRM2); FUNCTIONS IN Nmethyltransferase activity; INVOLVED IN DNA methylation, histone H3K9 methylation; LOCATED IN nucleus; EXPRESSED IN 25 plant structures; EXPRESSED DURING 13 growth stages; CONTAINS InterPro DOMAIN/s Ubiquitinassociated/translation elongation factor EF1B, Nterminal, eukaryote (InterProIPR015940), DNA methylase, C5 cytosinespecific (Inter…	putative protein [Arabidopsis thaliana]
BnaA02g02480D	BnaA02G0057400ZS	-	AT5G15100	PIN5	Organic Solute Cotransporters	chrA02:1089772..1092427	PINFORMED 8 (PIN8); FUNCTIONS IN auxinhydrogen symporter activity, transporter activity; INVOLVED IN auxin polar transport, transmembrane transport; LOCATED IN endomembrane system, integral to membrane; EXPRESSED IN 9 plant structures; EXPRESSED DURING 6 growth stages; CONTAINS InterPro DOMAIN/s Auxin efflux carrier, subgroup (InterProIPR014024), Auxin efflux carrier (InterProIPR004776); BEST Ara…	auxin transporter PIN8 [Arabidopsis thaliana] >gi|42558885|sp|Q9LFP6.1|PIN5_ARATH RecName	GO:0055085	transmembrane transport
BnaA02g05340D	BnaA02G0088800ZS	Os08g0460600	AT5G21482	CKX7	-	chrA02:2433262..2436786	cytokinin oxidase 7 (CKX7); CONTAINS InterPro DOMAIN/s Cytokinin dehydrogenase 1, FAD/cytokinin binding domain (InterProIPR015345), FADbinding, type 2 (InterProIPR016166), FADlinked oxidaselike, Cterminal (InterProIPR016164), FAD linked oxidase, Nterminal (InterProIPR006094); BEST Arabidopsis thaliana protein match is cytokinin oxidase/dehydrogenase 1 (TAIRAT2G41510.1); Has 8328 Blast hits to 832…	cytokinin dehydrogenase 7 [Arabidopsis thaliana] >gi|66773939|sp|Q9FUJ1.1|CKX7_ARATH RecName	GO:0055114	oxidation-reduction process
BnaA02g05430D	BnaA02G0089700ZS	-	AT3G44110	ATJ	-	chrA02:2491958..2494148	DNAJ homologue 3 (ATJ3); FUNCTIONS IN unfolded protein binding, heat shock protein binding, ATP binding; INVOLVED IN protein folding, response to salt stress, regulation of ATPase activity; LOCATED IN nucleolus, cell wall, plasma membrane; EXPRESSED IN 28 plant structures; EXPRESSED DURING 15 growth stages; CONTAINS InterPro DOMAIN/s Molecular chaperone, heat shock protein, Hsp40, DnaJ (InterProI…	chaperone protein dnaJ 2 [Arabidopsis thaliana] >gi|21431768|sp|P42825.2|DNAJ2_ARATH RecName	GO:0006457	protein folding
BnaA02g06100D	BnaA02G0096400ZS	-	AT5G23000	RAX1	MYB	chrA02:2818966..2820292	myb domain protein 37 (MYB37); FUNCTIONS IN DNA binding, sequencespecific DNA binding transcription factor activity; INVOLVED IN regulation of transcription, DNAdependent, regulation of transcription; CONTAINS InterPro DOMAIN/s SANT, DNAbinding (InterProIPR001005), Homeodomainlike (InterProIPR009057), Myb, DNAbinding (InterProIPR014778), HTH transcriptional regulator, Mybtype, DNAbinding (InterPr…	predicted protein [Arabidopsis lyrata subsp. lyrata] >gi|297317865|gb|EFH48287.1| predicted protein [Arabidopsis lyrata subsp. lyrata]	GO:0003677	DNA binding
BnaA02g06170D	BnaA02G0097200ZS	-	AT5G60690	REV	Homeobox Transcription Factor Family	chrA02:2881591..2885396	REVOLUTA (REV); CONTAINS InterPro DOMAIN/s Homeobox (InterProIPR001356), Homeodomainlike (InterProIPR009057), Lipidbinding START (InterProIPR002913), MEKHLA (InterProIPR013978), Homeodomainrelated (InterProIPR012287); BEST Arabidopsis thaliana protein match is Homeoboxleucine zipper family protein / lipidbinding START domaincontaining protein (TAIRAT2G34710.1); Has 1807 Blast hits to 1807 protein…	homeobox	GO:0008289	lipid binding
BnaA02g06260D	BnaA02G0098600ZS	-	AT5G60450	ARF4	ARF Transcription Factor Family; B3 DNA Binding Family	chrA02:3009329..3009978	auxin response factor 4 (ARF4); FUNCTIONS IN sequencespecific DNA binding transcription factor activity; INVOLVED IN vegetative phase change, regulation of transcription, DNAdependent, abaxial cell fate specification; LOCATED IN nucleus; EXPRESSED IN 25 plant structures; EXPRESSED DURING 12 growth stages; CONTAINS InterPro DOMAIN/s Aux/IAAARFdimerisation (InterProIPR011525), Transcriptional facto…	auxin response factor 4 [Arabidopsis thaliana] >gi|46396060|sp|Q9ZTX9.1|ARFD_ARATH RecName
BnaA02g06280D	-	-	AT5G60450	ARF4	ARF Transcription Factor Family; B3 DNA Binding Family	chrA02:3014841..3015447	auxin response factor 4 (ARF4); FUNCTIONS IN sequencespecific DNA binding transcription factor activity; INVOLVED IN vegetative phase change, regulation of transcription, DNAdependent, abaxial cell fate specification; LOCATED IN nucleus; EXPRESSED IN 25 plant structures; EXPRESSED DURING 12 growth stages; CONTAINS InterPro DOMAIN/s Aux/IAAARFdimerisation (InterProIPR011525), Transcriptional facto…	auxin response factor 4 [Arabidopsis thaliana] >gi|46396060|sp|Q9ZTX9.1|ARFD_ARATH RecName
BnaA02g06350D	BnaA02G0098900ZS	Os05g0125000	AT5G60410	SIZ1	-	chrA02:3038047..3043302	SIZ1; CONTAINS InterPro DOMAIN/s DNAbinding SAP (InterProIPR003034), Zinc finger, MIZtype (InterProIPR004181), Zinc finger, PHDtype, conserved site (InterProIPR019786), Zinc finger, PHDtype (InterProIPR001965), Zinc finger, FYVE/PHDtype (InterProIPR011011), Zinc finger, PHDfinger (InterProIPR019787); BEST Arabidopsis thaliana protein match is RING/Ubox superfamily protein (TAIRAT5G41580.1); Has 1…	ATSIZ1/SIZ1 [Arabidopsis lyrata subsp. lyrata] >gi|297310520|gb|EFH40944.1| ATSIZ1/SIZ1 [Arabidopsis lyrata subsp. lyrata]	GO:0008270	zinc ion binding
BnaA02g06580D	BnaA02G0100800ZS	Os05g0458600	AT5G60020	LAC17	-	chrA02:3141347..3143631	laccase 17 (LAC17); FUNCTIONS IN laccase activity; INVOLVED IN oxidation reduction, lignin catabolic process; LOCATED IN endomembrane system, apoplast; EXPRESSED IN 14 plant structures; EXPRESSED DURING LP.04 four leaves visible, 4 anthesis, C globular stage, petal differentiation and expansion stage, LP.12 twelve leaves visible; CONTAINS InterPro DOMAIN/s Multicopper oxidase, type 3 (InterProIPR…	laccase 17 [Arabidopsis thaliana] >gi|75333948|sp|Q9FJD5.1|LAC17_ARATH RecName	GO:0055114	oxidation-reduction process
BnaA02g07100D	BnaA02G0105800ZS	-	AT5G59340	WOX2	Homeobox Transcription Factor Family; WOX gene family	chrA02:3380023..3381075	WUSCHEL related homeobox 2 (WOX2); CONTAINS InterPro DOMAIN/s Homeobox (InterProIPR001356), Homeodomainlike (InterProIPR009057); BEST Arabidopsis thaliana protein match is WUSCHEL related homeobox 1 (TAIRAT3G18010.1); Has 921 Blast hits to 921 proteins in 61 species Archae 0; Bacteria 0; Metazoa 0; Fungi 0; Plants 921; Viruses 0; Other Eukaryotes 0 (source NCBI BLink).	unnamed protein product [Arabidopsis thaliana]	GO:0003677	DNA binding
BnaA02g08090D	BnaA02G0115400ZS	Os06g0653000	AT5G57800	CER3	Acyl Lipid Metabolism Family; Lipid Metabolism Gene Families	chrA02:3811394..3815386	ECERIFERUM 3 (CER3); FUNCTIONS IN oxidoreductase activity, binding, iron ion binding, catalytic activity; INVOLVED IN cuticle hydrocarbon biosynthetic process, response to salt stress, pollen sperm cell differentiation, wax biosynthetic process, cuticle development; LOCATED IN plasma membrane, membrane; EXPRESSED IN 27 plant structures; EXPRESSED DURING 13 growth stages; CONTAINS InterPro DOMAIN/…	protein ECERIFERUM 3 [Arabidopsis thaliana] >gi|75151993|sp|Q8H1Z0.1|CER3_ARATH RecName	GO:0008610	lipid biosynthetic process
BnaA02g08340D	BnaA02G0120000ZS	Os06g0660200	AT5G57090	PIN2	Organic Solute Cotransporters	chrA02:3998179..4001923	ETHYLENE INSENSITIVE ROOT 1 (EIR1); CONTAINS InterPro DOMAIN/s Auxin efflux carrier, subgroup (InterProIPR014024), Auxin efflux carrier (InterProIPR004776); BEST Arabidopsis thaliana protein match is Auxin efflux carrier family protein (TAIRAT2G01420.2); Has 30201 Blast hits to 17322 proteins in 780 species Archae 12; Bacteria 1396; Metazoa 17338; Fungi 3422; Plants 5037; Viruses 0; Other Eukaryo…	auxin efflux carrier component 2 [Arabidopsis thaliana] >gi|42558886|sp|Q9LU77.2|PIN2_ARATH RecName	GO:0055085	transmembrane transport
BnaA02g08420D	BnaA02G0120800ZS	Os01g0197700	AT5G56970	CKX3	-	chrA02:4079789..4082972	cytokinin oxidase 3 (CKX3); FUNCTIONS IN primary amine oxidase activity, cytokinin dehydrogenase activity; INVOLVED IN cytokinin catabolic process; LOCATED IN vacuole; EXPRESSED IN 14 plant structures; EXPRESSED DURING 6 growth stages; CONTAINS InterPro DOMAIN/s Cytokinin dehydrogenase 1, FAD/cytokinin binding domain (InterProIPR015345), FADbinding, type 2 (InterProIPR016166), Oxygen oxidoreducta…	cytokinin dehydrogenase 3 [Arabidopsis thaliana] >gi|20138027|sp|Q9LTS3.1|CKX3_ARATH RecName	GO:0009690	cytokinin metabolic process
BnaA02g08430D	BnaA02G0120900ZS	Os01g0196300	AT5G56960	BHLH41	bHLH Transcription Factor Family	chrA02:4097695..4100746	basic helixloophelix (bHLH) DNAbinding family protein; FUNCTIONS IN DNA binding, sequencespecific DNA binding transcription factor activity; INVOLVED IN response to chitin, regulation of transcription; LOCATED IN nucleus; CONTAINS InterPro DOMAIN/s Helixloophelix DNAbinding domain (InterProIPR001092), Helixloophelix DNAbinding (InterProIPR011598); BEST Arabidopsis thaliana protein match is basic …	putative transcription factor bHLH041 [Arabidopsis thaliana] >gi|75311566|sp|Q9LTS4.1|BH041_ARATH RecName	GO:0046983	protein dimerization activity
BnaA02g08840D	-	-	AT5G55910	D6PK	AGC Family	chrA02:4408845..4411911	D6 protein kinase (D6PK); CONTAINS InterPro DOMAIN/s Protein kinase, catalytic domain (InterProIPR000719), Serine/threonineprotein kinase domain (InterProIPR002290), Serine/threonineprotein kinaselike domain (InterProIPR017442), Protein kinaselike domain (InterProIPR011009), Serine/threonineprotein kinase, active site (InterProIPR008271); BEST Arabidopsis thaliana protein match is D6 protein kina…	D6 protein kinase [Arabidopsis thaliana] >gi|9758211|dbj|BAB08656.1| serine/threonine	GO:0006468	protein phosphorylation
BnaA02g09060D	BnaA02G0127700ZS	-	AT5G55390	EDM2	-	chrA02:4500499..4508338	ENHANCED DOWNY MILDEW 2 (EDM2); CONTAINS InterPro DOMAIN/s Zinc finger, PHDtype (InterProIPR001965), Zinc finger, FYVE/PHDtype (InterProIPR011011); BEST Arabidopsis thaliana protein match is EDM2like protein1 (TAIRAT5G48090.1).	enhanced downy mildew 2 [Arabidopsis thaliana] >gi|334188424|ref|NP_001190545.1| enhanced downy mildew 2 [Arabidopsis thaliana] >gi|332009240|gb|AED96623.1| enhanced downy mildew 2 [Arabidopsis thaliana] >gi|332009241|gb|AED96624.1| enhanced downy mildew 2 [Arabidopsis thaliana] >gi|530539809|gb|AGT37273.1| EDM2 [Arabidopsis thaliana]
BnaA03g11360D	BnaA03G0121100ZS	Os08g0503800	AT5G55500	XYLT	-	chrA03:5107795..5110088	beta1,2xylosyltransferase (XYLT); Has 30201 Blast hits to 17322 proteins in 780 species Archae 12; Bacteria 1396; Metazoa 17338; Fungi 3422; Plants 5037; Viruses 0; Other Eukaryotes 2996 (source NCBI BLink).	AtXylT [Arabidopsis lyrata subsp. lyrata] >gi|297310231|gb|EFH40655.1| AtXylT [Arabidopsis lyrata subsp. lyrata]	GO:0016757	transferase activity, transferring glycosyl groups
BnaA03g11840D	BnaA03G0125700ZS	-	AT5G54510	GH3.6	-	chrA03:5345047..5347451	DWARF IN LIGHT 1 (DFL1); FUNCTIONS IN indole3acetic acid amido synthetase activity; INVOLVED IN auxin homeostasis, response to auxin stimulus, auxin mediated signaling pathway, unidimensional cell growth; LOCATED IN chloroplast, cytoplasm; EXPRESSED IN 19 plant structures; EXPRESSED DURING 12 growth stages; CONTAINS InterPro DOMAIN/s GH3 auxinresponsive promoter (InterProIPR004993); BEST Arabidop…	indole
BnaA03g12240D	BnaA03G0129700ZS	Os04g0568400	AT5G53500	AT5G53500	-	chrA03:5515416..5518077	Transducin/WD40 repeatlike superfamily protein; CONTAINS InterPro DOMAIN/s WD40 repeat 2 (InterProIPR019782), WD40 repeatlikecontaining domain (InterProIPR011046), WD40repeatcontaining domain (InterProIPR017986), WD40/YVTN repeatlikecontaining domain (InterProIPR015943), WD40 repeat (InterProIPR001680), WD40 repeat, subgroup (InterProIPR019781), Gprotein beta WD40 repeat, region (InterProIPR02047…	transducin/WD40 domain	GO:0005515	protein binding
BnaA03g13320D	BnaA03G0141500ZS	-	AT4G00650	FRI	-	chrA03:6053112..6055294	FRIGIDA (FRI); CONTAINS InterPro DOMAIN/s	Frigida
BnaA03g13580D	BnaA03G0143700ZS	Os09g0507100	AT5G50570	SPL13	SBP Transcription Factor Family; Superfamily of zinc-coordinating DNA-binding proteins	chrA03:6199959..6201708	Squamosa promoterbinding proteinlike (SBP domain) transcription factor family protein; FUNCTIONS IN DNA binding, sequencespecific DNA binding transcription factor activity; INVOLVED IN regulation of transcription; LOCATED IN nucleus; CONTAINS InterPro DOMAIN/s Transcription factor, SBPbox (InterProIPR004333); BEST Arabidopsis thaliana protein match is Squamosa promoterbinding proteinlike (SBP dom…	SQUAMOSA promoter binding protein	GO:0005634	nucleus
BnaA03g13630D	BnaA03G0144400ZS	-	AT5G10140	FLC	MADS Transcription Factor Family	chrA03:6240055..6245305	FLOWERING LOCUS C (FLC); CONTAINS InterPro DOMAIN/s Transcription factor, MADSbox (InterProIPR002100), Transcription factor, Kbox (InterProIPR002487); BEST Arabidopsis thaliana protein match is Kbox region and MADSbox transcription factor family protein (TAIRAT1G77080.4); Has 1807 Blast hits to 1807 proteins in 277 species Archae 0; Bacteria 0; Metazoa 736; Fungi 347; Plants 385; Viruses 0; Other…	MADS	GO:0006355	regulation of transcription, DNA-templated
BnaA03g13910D	BnaA03G0146500ZS	Os05g0476400	AT2G30370	EPFL6	-	chrA03:6370013..6371661	CHALLAH (CHAL); FUNCTIONS IN molecular_function unknown; INVOLVED IN negative regulation of stomatal complex development; EXPRESSED IN midvein, hypocotyl, fruit proximal end, endosperm; BEST Arabidopsis thaliana protein match is unknown protein (TAIRAT4G14723.1).	epidermal patterning factor
BnaA03g15290D	BnaA03G0159900ZS	-	AT2G33150	PED1	Acyl Lipid Metabolism Family	chrA03:7095586..7098861	peroxisomal 3ketoacylCoA thiolase 3 (PKT3); FUNCTIONS IN acetylCoA Cacyltransferase activity; INVOLVED IN fatty acid betaoxidation, jasmonic acid biosynthetic process, response to wounding, fatty acid oxidation, glyoxysome organization; LOCATED IN in 6 components; EXPRESSED IN 26 plant structures; EXPRESSED DURING 15 growth stages; CONTAINS InterPro DOMAIN/s Thiolase (InterProIPR002155), Thiolase…	glyoxysomal beta	GO:0008152	metabolic process
BnaA03g15370D	BnaA03G0160600ZS	Os02g0817600	AT2G33310	IAA13	-	chrA03:7129399..7130721	auxininduced protein 13 (IAA13); FUNCTIONS IN sequencespecific DNA binding transcription factor activity; INVOLVED IN response to auxin stimulus, response to cyclopentenone; LOCATED IN nucleus; EXPRESSED IN 22 plant structures; EXPRESSED DURING 13 growth stages; CONTAINS InterPro DOMAIN/s Aux/IAAARFdimerisation (InterProIPR011525), AUX/IAA protein (InterProIPR003311); BEST Arabidopsis thaliana pr…	unnamed protein product [Thellungiella halophila]
BnaA03g15460D	BnaA03G0161500ZS	-	AT2G33460	RIC1	-	chrA03:7169173..7169368	ROPinteractive CRIB motifcontaining protein 1 (RIC1); FUNCTIONS IN protein binding; INVOLVED IN cell morphogenesis, pollen tube growth, cellulose microfibril organization, cytoplasmic microtubule organization; LOCATED IN cortical microtubule, transverse to long axis, apical plasma membrane; EXPRESSED IN 11 plant structures; EXPRESSED DURING L mature pollen stage, M germinated pollen stage, 4 anth…	rop
BnaA03g24080D	BnaA03G0251700ZS	Os01g0669100	AT1G34300	AT1G34300	-	chrA03:11576361..11578689	lectin protein kinase family protein; FUNCTIONS IN in 6 functions; INVOLVED IN protein amino acid phosphorylation, recognition of pollen; LOCATED IN plasma membrane; EXPRESSED IN 23 plant structures; EXPRESSED DURING 13 growth stages; CONTAINS InterPro DOMAIN/s Curculinlike (mannosebinding) lectin (InterProIPR001480), Protein kinase, ATP binding site (InterProIPR017441), Protein kinase, catalytic…	Gtype lectin Sreceptorlike serine/threonineprotein kinase [Arabidopsis thaliana] >gi|75338636|sp|Q9XID3.1|Y1343_ARATH RecName Full=Gtype lectin Sreceptorlike serine/threonineprotein kinase At1g34300; Flags Precursor >gi|5091617|gb|AAD39605.1|AC007454_4 Contains similarity to gi|479356 protein kinase PK1 from Zea mays, is a member of the PF|00954 Slocus glycoprotein family and contains a PF|00069 …	GO:0006468	protein phosphorylation
BnaA03g24270D	BnaA03G0253600ZS	Os01g0104600	AT4G10180	DET1	-	chrA03:11667707..11670436	DEETIOLATED 1 (DET1); FUNCTIONS IN catalytic activity; INVOLVED IN DNA repair, negative regulation of photomorphogenesis; LOCATED IN nucleus; EXPRESSED IN 22 plant structures; EXPRESSED DURING 13 growth stages; CONTAINS InterPro DOMAIN/s Deetiolated protein 1, Det1 (InterProIPR019138), Sixhairpin glycosidaselike (InterProIPR008928); Has 248 Blast hits to 240 proteins in 75 species Archae 0; Bacte…	Light	GO:0003824	catalytic activity
BnaA03g24370D	BnaA03G0254500ZS	Os10g0513200	AT4G10380	NIP5-1	Aquaporin Families; MIP family	chrA03:11714082..11722792	NOD26like intrinsic protein 5;1 (NIP5;1); CONTAINS InterPro DOMAIN/s Major intrinsic protein, conserved site (InterProIPR022357), Major intrinsic protein (InterProIPR000425); BEST Arabidopsis thaliana protein match is NOD26like intrinsic protein 6;1 (TAIRAT1G80760.1); Has 10572 Blast hits to 10477 proteins in 2169 species Archae 110; Bacteria 5205; Metazoa 1362; Fungi 448; Plants 2368; Viruses 0;…	putative aquaporin NIP5	GO:0006810	transport
BnaA03g25690D	BnaA03G0266500ZS	Os08g0143500	AT4G03340	AT4G03340	Glycosyltransferase Gene Families	chrA03:12527554..12531452	Core2/Ibranching beta1,6Nacetylglucosaminyltransferase family protein; FUNCTIONS IN transferase activity, transferring glycosyl groups, acetylglucosaminyltransferase activity; INVOLVED IN carbohydrate biosynthetic process; LOCATED IN mitochondrion, membrane; EXPRESSED IN 9 plant structures; EXPRESSED DURING petal differentiation and expansion stage, E expanded cotyledon stage, D bilateral stage; …	core2/Ibranching beta1,6Nacetylglucosaminyltransferase family protein [Arabidopsis thaliana] >gi|4262162|gb|AAD14462.1| putative glycosylation enzyme [Arabidopsis thaliana] >gi|7270204|emb|CAB77819.1| putative glycosylation enzyme [Arabidopsis thaliana] >gi|110741957|dbj|BAE98919.1| putative glycosylation enzyme [Arabidopsis thaliana] >gi|332656908|gb|AEE82308.1| core2/Ibranching beta1,6Nacetylgl…	GO:0016020	membrane
BnaA03g26120D	-	-	AT4G02570	CUL1	-	chrA03:12780205..12786543	cullin 1 (CUL1); CONTAINS InterPro DOMAIN/s Winged helixturnhelix transcription repressor DNAbinding (InterProIPR011991), Cullin homology (InterProIPR016158), Cullin protein, neddylation domain (InterProIPR019559), Cullin, conserved site (InterProIPR016157), Cullin, Nterminal (InterProIPR001373), Cullin repeatlikecontaining domain (InterProIPR016159); BEST Arabidopsis thaliana protein match is cu…	ATCUL1 [Arabidopsis lyrata subsp. lyrata] >gi|297320746|gb|EFH51168.1| ATCUL1 [Arabidopsis lyrata subsp. lyrata]	GO:0006511	ubiquitin-dependent protein catabolic process
BnaA03g28820D	BnaA03G0296700ZS	Os03g0200500	AT4G34670	RPS3AB	Cytoplasmic ribosomal protein gene family	chrA03:14031792..14033404	Ribosomal protein S3Ae; FUNCTIONS IN structural constituent of ribosome; INVOLVED IN translation; LOCATED IN in 6 components; EXPRESSED IN 23 plant structures; EXPRESSED DURING 13 growth stages; CONTAINS InterPro DOMAIN/s Ribosomal protein S3Ae, conserved site (InterProIPR018281), Ribosomal protein S3Ae (InterProIPR001593); BEST Arabidopsis thaliana protein match is Ribosomal protein S3Ae (TAIRAT…	40S ribosomal protein S3a	GO:0006412	translation
BnaA03g28980D	-	Os09g0553200	AT5G17310	UGP2	-	chrA03:14083213..14084822	UDPglucose pyrophosphorylase 2 (UGP2); FUNCTIONS IN UTPglucose1phosphate uridylyltransferase activity, nucleotidyltransferase activity; INVOLVED IN response to cadmium ion, callose deposition in cell wall, response to salt stress, metabolic process, pollen development; LOCATED IN plasma membrane; EXPRESSED IN 27 plant structures; EXPRESSED DURING 17 growth stages; CONTAINS InterPro DOMAIN/s UTPgl…	UTP	GO:0008152	metabolic process
BnaA03g29060D	BnaA03G0299100ZS	Os01g0350900	AT3G05545	GASP1	-	chrA03:14130797..14133626	RING/Ubox superfamily protein; CONTAINS InterPro DOMAIN/s Zinc finger, RINGtype (InterProIPR001841), Zinc finger, C3HC4 RINGtype (InterProIPR018957), Zinc finger, PHDtype (InterProIPR001965); BEST Arabidopsis thaliana protein match is RING/Ubox superfamily protein (TAIRAT2G47700.1); Has 1560 Blast hits to 1269 proteins in 195 species Archae 0; Bacteria 91; Metazoa 627; Fungi 277; Plants 288; Viru…	RING/U
BnaA03g29180D	BnaA03G0300400ZS	-	AT3G05840	ASK3	-	chrA03:14201056..14204149	ATSK12; FUNCTIONS IN protein serine/threonine kinase activity, protein kinase activity; INVOLVED IN meristem structural organization, gynoecium development, phosphorylation; LOCATED IN cytosol; EXPRESSED IN 7 plant structures; EXPRESSED DURING L mature pollen stage, M germinated pollen stage; CONTAINS InterPro DOMAIN/s Protein kinase, ATP binding site (InterProIPR017441), Protein kinase, catalyti…	AtSK12	GO:0006468	protein phosphorylation
BnaA03g29810D	BnaA03G0306800ZS	-	AT3G07050	NSN1	-	chrA03:14491308..14494216	GTPbinding family protein; FUNCTIONS IN GTP binding; INVOLVED IN biological_process unknown; LOCATED IN nucleolus; EXPRESSED IN 22 plant structures; EXPRESSED DURING 13 growth stages; CONTAINS InterPro DOMAIN/s Small GTPbinding protein (InterProIPR005225), GTP1/OBG (InterProIPR006073), GTPbinding protein, HSR1related (InterProIPR002917), GNL3L/Grn1 putative GTPase (InterProIPR014813); BEST Arabid…	nucleolar GTP	GO:0005525	GTP binding
BnaA03g31770D	-	-	AT3G11540	SPY	Glycosyltransferase Gene Families	chrA03:15329028..15333712	SPINDLY (SPY); CONTAINS InterPro DOMAIN/s Tetratricopeptide TPR1 (InterProIPR001440), Tetratricopeptidelike helical (InterProIPR011990), Tetratricopeptide repeatcontaining (InterProIPR013026), Tetratricopeptide repeat (InterProIPR019734), Sel1like (InterProIPR006597); BEST Arabidopsis thaliana protein match is Tetratricopeptide repeat (TPR)like superfamily protein (TAIRAT3G04240.1); Has 77055 Bla…	putative UDPNacetylglucosaminepeptide Nacetylglucosaminyltransferase SPINDLY [Arabidopsis thaliana] >gi|75332921|sp|Q96301.1|SPY_ARATH RecName Full=Probable UDPNacetylglucosaminepeptide Nacetylglucosaminyltransferase SPINDLY >gi|12322895|gb|AAG51433.1|AC008153_6 spindly (gibberellin signal transduction protein); 7537780082 [Arabidopsis thaliana] >gi|1589778|gb|AAC49446.1| SPINDLY [Arabidopsis tha…	GO:0005515	protein binding
BnaA03g33180D	BnaA03G0336200ZS	Os04g0600900	AT3G13960	GRF5	GRF Transcription Factor Family	chrA03:16056929..16058782	growthregulating factor 5 (GRF5); CONTAINS InterPro DOMAIN/s GlutamineLeucineGlutamine, QLQ (InterProIPR014978), WRC (InterProIPR014977); BEST Arabidopsis thaliana protein match is growthregulating factor 2 (TAIRAT4G37740.1); Has 2351 Blast hits to 1483 proteins in 168 species Archae 0; Bacteria 108; Metazoa 567; Fungi 216; Plants 548; Viruses 4; Other Eukaryotes 908 (source NCBI BLink).	growth	GO:0006355	regulation of transcription, DNA-templated
BnaA03g33600D	BnaA03G0339100ZS	Os02g0234200	AT3G14860	AT3G14860	-	chrA03:16278347..16280767	NHL domaincontaining protein; CONTAINS InterPro DOMAIN/s NHL repeat (InterProIPR001258), Sixbladed betapropeller, TolBlike (InterProIPR011042); BEST Arabidopsis thaliana protein match is NHL domaincontaining protein (TAIRAT1G70280.2); Has 2752 Blast hits to 1249 proteins in 210 species Archae 76; Bacteria 1297; Metazoa 50; Fungi 0; Plants 213; Viruses 0; Other Eukaryotes 1116 (source NCBI BLink).	NHL domain
BnaA03g33680D	BnaA03G0339700ZS	-	AT3G15030	TCP4	TCP transcription factor family	chrA03:16317559..16319646	TCP family transcription factor 4 (TCP4); FUNCTIONS IN DNA binding, sequencespecific DNA binding transcription factor activity; INVOLVED IN in 6 processes; LOCATED IN cellular_component unknown; EXPRESSED IN 19 plant structures; EXPRESSED DURING 12 growth stages; CONTAINS InterPro DOMAIN/s Transcription factor, TCP (InterProIPR005333), Transcription factor TCP subgroup (InterProIPR017887); BEST A…	transcription factor TCP4 [Arabidopsis thaliana] >gi|30683430|ref|NP_850589.1| transcription factor TCP4 [Arabidopsis thaliana] >gi|334185361|ref|NP_001189896.1| transcription factor TCP4 [Arabidopsis thaliana] >gi|75157409|sp|Q8LPR5.1|TCP4_ARATH RecName
BnaA03g33770D	BnaA03G0340500ZS	-	AT3G15170	NAC054	NAC Transcription Factor Family	chrA03:16351812..16353433	CUP	SHAPED COTYLEDON1 (CUC1); CONTAINS InterPro DOMAIN/s	GO:0006355	regulation of transcription, DNA-templated
BnaA03g33790D	BnaA03G0340700ZS	Os04g0610400	AT3G15210	ERF4	AP2-EREBP Transcription Factor Family	chrA03:16358257..16359218	ethylene responsive element binding factor 4 (ERF4); CONTAINS InterPro DOMAIN/s DNAbinding, integrasetype (InterProIPR016177), Pathogenesisrelated transcriptional factor/ERF, DNAbinding (InterProIPR001471); BEST Arabidopsis thaliana protein match is ethylene response factor 8 (TAIRAT1G53170.1); Has 6170 Blast hits to 5786 proteins in 253 species Archae 0; Bacteria 0; Metazoa 0; Fungi 0; Plants 61…	ATERF	GO:0006355	regulation of transcription, DNA-templated
BnaA03g33970D	BnaA03G0343900ZS	Os08g0174500	AT4G14540	NFYB3	CCAAT-HAP3 Transcription Factor Family	chrA03:16504577..16505412	nuclear factor Y, subunit B3 (NFYB3); FUNCTIONS IN sequencespecific DNA binding transcription factor activity; INVOLVED IN regulation of transcription, DNAdependent; LOCATED IN nucleus, intracellular; EXPRESSED IN 21 plant structures; EXPRESSED DURING 13 growth stages; CONTAINS InterPro DOMAIN/s Transcription factor, CBFA/NFYB, DNA topoisomerase (InterProIPR003957), Transcription factor CBF/NFY/a…	transcription factor subunit NF	GO:0046982	protein heterodimerization activity
BnaA03g34220D	BnaA03G0346300ZS	Os01g0741900	AT3G16500	IAA26	-	chrA03:16679802..16681289	phytochromeassociated protein 1 (PAP1); FUNCTIONS IN sequencespecific DNA binding transcription factor activity; INVOLVED IN response to auxin stimulus; LOCATED IN nucleus; EXPRESSED IN 22 plant structures; EXPRESSED DURING 13 growth stages; CONTAINS InterPro DOMAIN/s Aux/IAAARFdimerisation (InterProIPR011525), AUX/IAA protein (InterProIPR003311); BEST Arabidopsis thaliana protein match is indole…	phytochrome
BnaA03g34820D	BnaA03G0354000ZS	Os09g0410500	AT3G18550	BRC1	TCP transcription factor family	chrA03:16996363..16998145	BRANCHED 1 (BRC1); CONTAINS InterPro DOMAIN/s Transcription factor, TCP (InterProIPR005333), CYC/TB1, R domain (InterProIPR017888), Transcription factor TCP subgroup (InterProIPR017887); BEST Arabidopsis thaliana protein match is TCP domain protein 12 (TAIRAT1G68800.1); Has 30201 Blast hits to 17322 proteins in 780 species Archae 12; Bacteria 1396; Metazoa 17338; Fungi 3422; Plants 5037; Viruses …	transcription factor TCP18 [Arabidopsis thaliana] >gi|187653897|sp|A1YKT1.1|TCP18_ARATH RecName
BnaA03g35810D	BnaA03G0363500ZS	-	AT3G20550	DDL	-	chrA03:17489577..17492519	DAWDLE (DDL); FUNCTIONS IN molecular_function unknown; INVOLVED IN cell proliferation, production of miRNAs involved in gene silencing by miRNA; LOCATED IN cytosol, nucleus, chloroplast; EXPRESSED IN 23 plant structures; EXPRESSED DURING 13 growth stages; CONTAINS InterPro DOMAIN/s SMAD/FHA domain (InterProIPR008984), Forkheadassociated (FHA) domain (InterProIPR000253); BEST Arabidopsis thaliana …	FHA domain	GO:0005515	protein binding
BnaA03g36950D	BnaA03G0375100ZS	-	AT3G23050	IAA7	-	chrA03:18202682..18204981	indole3acetic acid 7 (IAA7); CONTAINS InterPro DOMAIN/s Aux/IAAARFdimerisation (InterProIPR011525), AUX/IAA protein (InterProIPR003311); BEST Arabidopsis thaliana protein match is indole3acetic acid inducible 14 (TAIRAT4G14550.1); Has 1682 Blast hits to 1681 proteins in 74 species Archae 0; Bacteria 0; Metazoa 0; Fungi 0; Plants 1681; Viruses 0; Other Eukaryotes 1 (source NCBI BLink).	auxin
BnaA03g37490D	BnaA03G0380600ZS	-	AT2G20120	COV1	-	chrA03:18588349..18590189	CONTINUOUS VASCULAR RING (COV1); FUNCTIONS IN molecular_function unknown; INVOLVED IN stem vascular tissue pattern formation; LOCATED IN integral to membrane; EXPRESSED IN stem, root, flower, leaf; CONTAINS InterPro DOMAIN/s Protein of unknown function DUF502 (InterProIPR007462); BEST Arabidopsis thaliana protein match is like COV 1 (TAIRAT2G20130.1); Has 30201 Blast hits to 17322 proteins in 780…	Uncharacterized protein isoform 1 [Theobroma cacao] >gi|508783508|gb|EOY30764.1| Uncharacterized protein isoform 1 [Theobroma cacao]
BnaA03g37960D	BnaA03G0386900ZS	-	AT5G35750	AHK2	Histidine Kinase; Miscellaneous Membrane Protein Families	chrA03:18857309..18862820	histidine kinase 2 (HK2); FUNCTIONS IN osmosensor activity, cytokinin receptor activity, protein histidine kinase activity; INVOLVED IN in 8 processes; LOCATED IN membrane; EXPRESSED IN 23 plant structures; EXPRESSED DURING 13 growth stages; CONTAINS InterPro DOMAIN/s Signal transduction histidine kinase, homodimeric (InterProIPR009082), CHASE (InterProIPR006189), Signal transduction histidine ki…	histidine kinase 2 [Arabidopsis thaliana] >gi|75168995|sp|Q9C5U2.1|AHK2_ARATH RecName	GO:0000160	phosphorelay signal transduction system
BnaA03g39080D	-	Os12g0637100	AT2G16430	PAP10	-	chrA03:19462258..19464858	purple acid phosphatase 10 (PAP10); FUNCTIONS IN protein serine/threonine phosphatase activity, acid phosphatase activity; INVOLVED IN biological_process unknown; LOCATED IN cell wall, planttype cell wall; EXPRESSED IN 25 plant structures; EXPRESSED DURING 15 growth stages; CONTAINS InterPro DOMAIN/s Purple acid phosphatase, Nterminal (InterProIPR015914), Metallophosphoesterase (InterProIPR004843…	purple acid phosphatase 10 [Arabidopsis thaliana] >gi|75265912|sp|Q9SIV9.1|PPA10_ARATH RecName	GO:0003993	acid phosphatase activity
BnaA03g39090D	-	Os12g0637100	AT2G16430	PAP10	-	chrA03:19477867..19478575	purple acid phosphatase 10 (PAP10); FUNCTIONS IN protein serine/threonine phosphatase activity, acid phosphatase activity; INVOLVED IN biological_process unknown; LOCATED IN cell wall, planttype cell wall; EXPRESSED IN 25 plant structures; EXPRESSED DURING 15 growth stages; CONTAINS InterPro DOMAIN/s Purple acid phosphatase, Nterminal (InterProIPR015914), Metallophosphoesterase (InterProIPR004843…	purple acid phosphatase 10 [Arabidopsis thaliana] >gi|75265912|sp|Q9SIV9.1|PPA10_ARATH RecName	GO:0003993	acid phosphatase activity
BnaA03g39100D	-	Os12g0637100	AT2G16430	PAP10	-	chrA03:19482017..19484449	purple acid phosphatase 10 (PAP10); FUNCTIONS IN protein serine/threonine phosphatase activity, acid phosphatase activity; INVOLVED IN biological_process unknown; LOCATED IN cell wall, planttype cell wall; EXPRESSED IN 25 plant structures; EXPRESSED DURING 15 growth stages; CONTAINS InterPro DOMAIN/s Purple acid phosphatase, Nterminal (InterProIPR015914), Metallophosphoesterase (InterProIPR004843…	purple acid phosphatase 10 [Arabidopsis thaliana] >gi|75265912|sp|Q9SIV9.1|PPA10_ARATH RecName	GO:0016787	hydrolase activity
BnaA03g39270D	BnaA03G0399500ZS	-	AT4G35020	ARAC3	-	chrA03:19577969..19579809	RAClike 3 (RAC3); FUNCTIONS IN GTP binding, GTPase activity; INVOLVED IN protein transport, small GTPase mediated signal transduction; LOCATED IN in 6 components; EXPRESSED IN 22 plant structures; EXPRESSED DURING 13 growth stages; CONTAINS InterPro DOMAIN/s Ras GTPase (InterProIPR001806), Small GTPbinding protein (InterProIPR005225), Ras small GTPase, Rab type (InterProIPR003579), Ras (InterProI…	unknown [Lotus japonicus]	GO:0003924	GTPase activity
BnaA03g39280D	BnaA03G0399600ZS	-	AT4G35020	ARAC3	-	chrA03:19581098..19582275	RAClike 3 (RAC3); FUNCTIONS IN GTP binding, GTPase activity; INVOLVED IN protein transport, small GTPase mediated signal transduction; LOCATED IN in 6 components; EXPRESSED IN 22 plant structures; EXPRESSED DURING 13 growth stages; CONTAINS InterPro DOMAIN/s Ras GTPase (InterProIPR001806), Small GTPbinding protein (InterProIPR005225), Ras small GTPase, Rab type (InterProIPR003579), Ras (InterProI…	unknown [Lotus japonicus]	GO:0003924	GTPase activity
BnaA03g39630D	BnaA03G0403300ZS	-	AT5G23080	TGH	-	chrA03:19776702..19782116	TOUGH (TGH); FUNCTIONS IN protein binding, RNA binding; INVOLVED IN multicellular organismal development, phloem or xylem histogenesis, RNA processing; LOCATED IN nucleus; EXPRESSED IN 29 plant structures; EXPRESSED DURING 13 growth stages; CONTAINS InterPro DOMAIN/s Protein of unknown function DUF1604 (InterProIPR011666), SWAP/Surp (InterProIPR000061); Has 34939 Blast hits to 19000 proteins in 9…	TATA	GO:0006397	mRNA processing
BnaA03g39820D	BnaA03G0404700ZS	-	AT5G60910	AGL8	MADS Transcription Factor Family	chrA03:19891182..19894092	AGAMOUSlike 8 (AGL8); FUNCTIONS IN sequencespecific DNA binding transcription factor activity; INVOLVED IN positive regulation of flower development, maintenance of inflorescence meristem identity, fruit development; LOCATED IN nucleus; EXPRESSED IN 19 plant structures; EXPRESSED DURING 8 growth stages; CONTAINS InterPro DOMAIN/s Transcription factor, MADSbox (InterProIPR002100), Transcription fa…	RecName	GO:0006355	regulation of transcription, DNA-templated
BnaA03g39830D	BnaA03G0404800ZS	Os05g0386800	AT5G60920	COB	COBRA Gene Family	chrA03:19901315..19903856	COBRA (COB); FUNCTIONS IN molecular_function unknown; INVOLVED IN response to salt stress, multidimensional cell growth, cellulose microfibril organization; LOCATED IN in 6 components; EXPRESSED IN 23 plant structures; EXPRESSED DURING 13 growth stages; CONTAINS InterPro DOMAIN/s Glycosylphosphatidyl inositolanchored, plant (InterProIPR006918), COBRAlike (InterProIPR017391); BEST Arabidopsis thal…	glycosylphosphatidylinositol	GO:0010215	cellulose microfibril organization
BnaA03g39870D	BnaA03G0405400ZS	-	AT5G60970	TCP5	TCP transcription factor family	chrA03:19928064..19929165	TEOSINTE BRANCHED 1, cycloidea and PCF transcription factor 5 (TCP5); CONTAINS InterPro DOMAIN/s Transcription factor, TCP (InterProIPR005333), Transcription factor TCP subgroup (InterProIPR017887); BEST Arabidopsis thaliana protein match is TCP domain protein 17 (TAIRAT5G08070.1); Has 1807 Blast hits to 1807 proteins in 277 species Archae 0; Bacteria 0; Metazoa 736; Fungi 347; Plants 385; Viruse…	transcription factor TCP5 [Arabidopsis thaliana] >gi|75171652|sp|Q9FME3.1|TCP5_ARATH RecName
BnaA03g40160D	BnaA03G0408200ZS	Os02g0618200	AT5G61380	APRR1	Response Regulator	chrA03:20054769..20057312	TIMING OF CAB EXPRESSION 1 (TOC1); CONTAINS InterPro DOMAIN/s CheYlike (InterProIPR011006), Signal transduction response regulator, receiver domain (InterProIPR001789), CCT domain (InterProIPR010402); BEST Arabidopsis thaliana protein match is pseudoresponse regulator 3 (TAIRAT5G60100.3); Has 1807 Blast hits to 1807 proteins in 277 species Archae 0; Bacteria 0; Metazoa 736; Fungi 347; Plants 385;…	pseudo	GO:0000160	phosphorelay signal transduction system
BnaA03g40550D	BnaA03G0413000ZS	-	AT3G49670	BAM2	-	chrA03:20262036..20265097	BARELY ANY MERISTEM 2 (BAM2); FUNCTIONS IN protein serine/threonine kinase activity, protein kinase activity, ATP binding; INVOLVED IN in 9 processes; LOCATED IN plasma membrane; EXPRESSED IN 29 plant structures; EXPRESSED DURING 15 growth stages; CONTAINS InterPro DOMAIN/s Protein kinase, catalytic domain (InterProIPR000719), Leucinerich repeatcontaining Nterminal domain, type 2 (InterProIPR0132…	CLAVATA1	GO:0006468	protein phosphorylation
BnaA03g46780D	BnaA03G0480400ZS	-	AT4G24540	AGL24	MADS Transcription Factor Family	chrA03:23990544..23993883	AGAMOUSlike 24 (AGL24); FUNCTIONS IN sequencespecific DNA binding, protein homodimerization activity, protein heterodimerization activity, sequencespecific DNA binding transcription factor activity; INVOLVED IN floral whorl development, maintenance of floral meristem identity, maintenance of inflorescence meristem identity, floral meristem determinacy, regulation of timing of transition from vege…	MADS	GO:0006355	regulation of transcription, DNA-templated
BnaA03g46830D	BnaA03G0481100ZS	-	AT4G24620	PGI1	-	chrA03:24021419..24024850	phosphoglucose isomerase 1 (PGI1); FUNCTIONS IN glucose6phosphate isomerase activity; INVOLVED IN positive regulation of flower development, starch metabolic process; LOCATED IN cytosol, chloroplast stroma, chloroplast, plastid, chloroplast envelope; EXPRESSED IN 24 plant structures; EXPRESSED DURING 13 growth stages; CONTAINS InterPro DOMAIN/s Phosphoglucose isomerase, conserved site (InterProIP…	phosphoglucose isomerase 1 [Arabidopsis thaliana] >gi|75151856|sp|Q8H103.1|G6PIP_ARATH RecName Full=Glucose6phosphate isomerase 1, chloroplastic; Short=GPI 1; AltName Full=Phosphoglucose isomerase 1; Short=PGI 1; AltName Full=Phosphohexose isomerase; Short=PHI; Flags Precursor >gi|24030384|gb|AAN41353.1| putative glucose6phosphate isomerase [Arabidopsis thaliana] >gi|110742488|dbj|BAE99162.1| glu…	GO:0006094	gluconeogenesis
BnaA03g47400D	BnaA03G0486400ZS	Os03g0856700	AT4G25420	GA20OX1	-	chrA03:24299823..24301224	GA20OX1; CONTAINS InterPro DOMAIN/s Isopenicillin N synthase (InterProIPR002283), Oxoglutarate/irondependent oxygenase (InterProIPR005123); BEST Arabidopsis thaliana protein match is gibberellin 20 oxidase 2 (TAIRAT5G51810.1); Has 8544 Blast hits to 8501 proteins in 990 species Archae 0; Bacteria 1084; Metazoa 124; Fungi 981; Plants 4942; Viruses 0; Other Eukaryotes 1413 (source NCBI BLink).	gibberellin 20 oxidase 1 [Raphanus sativus]	GO:0055114	oxidation-reduction process
BnaA03g48550D	BnaA03G0496900ZS	-	AT4G27260	GH3.5	-	chrA03:24905153..24907632	WES1; CONTAINS InterPro DOMAIN/s	GH3 auxin
BnaA03g48610D	BnaA03G0497900ZS	Os10g0496900	AT4G27440	PORB	-	chrA03:24925030..24928671	protochlorophyllide oxidoreductase B (PORB); FUNCTIONS IN oxidoreductase activity, protochlorophyllide reductase activity; INVOLVED IN chlorophyll biosynthetic process, response to ethylene stimulus; LOCATED IN chloroplast thylakoid membrane, chloroplast, membrane; EXPRESSED IN 22 plant structures; EXPRESSED DURING 14 growth stages; CONTAINS InterPro DOMAIN/s NAD(P)binding domain (InterProIPR0160…	lightdependent NADPHprotochlorophyllide oxidoreductase B [Arabidopsis thaliana] >gi|79325287|ref|NP_001031731.1| lightdependent NADPHprotochlorophyllide oxidoreductase B [Arabidopsis thaliana] >gi|2507092|sp|P21218.3|PORB_ARATH RecName Full=Protochlorophyllide reductase B, chloroplastic; Short=PCR B; AltName Full=NADPHprotochlorophyllide oxidoreductase B; Short=POR B; Flags Precursor >gi|968977|g…	GO:0046872	metal ion binding
BnaA03g50050D	BnaA03G0517000ZS	-	AT4G30270	XTH24	Glycoside Hydrolase Gene Families	chrA03:25936683..25938103	xyloglucan endotransglucosylase/hydrolase 24 (XTH24); FUNCTIONS IN hydrolase activity, acting on glycosyl bonds, xyloglucanxyloglucosyl transferase activity; INVOLVED IN aging, response to gibberellin stimulus, gibberellic acid mediated signaling pathway, response to brassinosteroid stimulus, planttype cell wall loosening; LOCATED IN cell wall, plasma membrane, cytoplasm, planttype cell wall; EXP…	meristem	GO:0005975	carbohydrate metabolic process
BnaA03g51000D	BnaA03G0543200ZS	Os02g0579600	AT3G57230	AGL16	MADS Transcription Factor Family	chrA03:26461799..26465274	AGAMOUSlike 16 (AGL16); FUNCTIONS IN sequencespecific DNA binding transcription factor activity; INVOLVED IN regulation of transcription, DNAdependent, stomatal lineage progression; LOCATED IN nucleus; EXPRESSED IN 26 plant structures; EXPRESSED DURING 13 growth stages; CONTAINS InterPro DOMAIN/s Transcription factor, MADSbox (InterProIPR002100), Transcription factor, Kbox (InterProIPR002487); BE…	Agamous	GO:0006355	regulation of transcription, DNA-templated
BnaA03g51900D	BnaA03G0530300ZS	-	AT4G32040	KNAT5	Homeobox Transcription Factor Family	chrA03:27019151..27020903	KNOTTED1like homeobox gene 5 (KNAT5); CONTAINS InterPro DOMAIN/s ELK (InterProIPR005539), KNOX1 (InterProIPR005540), Homeobox (InterProIPR001356), Homeodomainlike (InterProIPR009057), KNOX2 (InterProIPR005541), Homeodomainrelated (InterProIPR012287); BEST Arabidopsis thaliana protein match is KNOTTED1like homeobox gene 3 (TAIRAT5G25220.2); Has 6199 Blast hits to 6196 proteins in 330 species Archa…	homeobox protein knotted	GO:0006355	regulation of transcription, DNA-templated
BnaA03g52120D	BnaA03G0532800ZS	-	AT4G32551	LUG	-	chrA03:27145831..27150867	LEUNIG (LUG); CONTAINS InterPro DOMAIN/s WD40 repeat 2 (InterProIPR019782), LisH dimerisation motif, subgroup (InterProIPR013720), WD40 repeat, conserved site (InterProIPR019775), WD40 repeat (InterProIPR001680), WD40 repeatlikecontaining domain (InterProIPR011046), WD40repeatcontaining domain (InterProIPR017986), WD40/YVTN repeatlikecontaining domain (InterProIPR015943), LisH dimerisation motif …	LEUNIG [Arabidopsis thaliana]	GO:0005515	protein binding
BnaA05g00530D	BnaA05G0005000ZS	-	AT2G47430	CKI1	Histidine Kinase	chrA05:260356..264739	CYTOKINININDEPENDENT 1 (CKI1); CONTAINS InterPro DOMAIN/s Signal transduction histidine kinase, homodimeric (InterProIPR009082), CheYlike (InterProIPR011006), Signal transduction histidine kinase, core (InterProIPR005467), Signal transduction response regulator, receiver domain (InterProIPR001789), Signal transduction histidine kinase, subgroup 1, dimerisation/phosphoacceptor domain (InterProIPR0…	histidine kinase CKI1 [Arabidopsis thaliana] >gi|75097398|sp|O22267.1|CKI1_ARATH RecName	GO:0007165	signal transduction
BnaA05g01410D	BnaA05G0015300ZS	Os09g0334500	AT2G46400	WRKY46	WRKY Transcription Factor Family	chrA05:824936..826041	WRKY DNA	binding protein 46 (WRKY46); CONTAINS InterPro DOMAIN/s	GO:0006355	regulation of transcription, DNA-templated
BnaA05g01890D	BnaA05G0021100ZS	Os07g0662900	AT2G40840	DPE2	Glycoside Hydrolase Gene Families	chrA05:1056971..1062200	disproportionating enzyme 2 (DPE2); FUNCTIONS IN 4alphaglucanotransferase activity, heteroglycan binding; INVOLVED IN polysaccharide metabolic process, circadian rhythm, maltose catabolic process, maltose metabolic process, starch catabolic process; LOCATED IN cytosol; EXPRESSED IN 23 plant structures; EXPRESSED DURING 13 growth stages; CONTAINS InterPro DOMAIN/s Immunoglobulinlike fold (InterPro…	4	GO:0005975	carbohydrate metabolic process
BnaA05g06200D	-	Os04g0186400	AT2G38940	PHT1-4	Inorganic Solute Cotransporters	chrA05:3307013..3308615	phosphate transporter 1;4 (PHT1;4); FUNCTIONS IN phosphate transmembrane transporter activity, carbohydrate transmembrane transporter activity, inorganic phosphate transmembrane transporter activity, sugarhydrogen symporter activity; INVOLVED IN transport, phosphate transport, transmembrane transport; LOCATED IN nucleus, plasma membrane, vacuole, membrane; EXPRESSED IN male gametophyte, cultured …	inorganic phosphate transporter 1	GO:0055085	transmembrane transport
BnaA05g06210D	-	Os04g0186400	AT2G38940	PHT1-4	Inorganic Solute Cotransporters	chrA05:3310984..3312682	phosphate transporter 1;4 (PHT1;4); FUNCTIONS IN phosphate transmembrane transporter activity, carbohydrate transmembrane transporter activity, inorganic phosphate transmembrane transporter activity, sugarhydrogen symporter activity; INVOLVED IN transport, phosphate transport, transmembrane transport; LOCATED IN nucleus, plasma membrane, vacuole, membrane; EXPRESSED IN male gametophyte, cultured …	inorganic phosphate transporter 1	GO:0055085	transmembrane transport
BnaA05g06230D	-	Os04g0186400	AT2G38940	PHT1-4	Inorganic Solute Cotransporters	chrA05:3318784..3321342	phosphate transporter 1;4 (PHT1;4); FUNCTIONS IN phosphate transmembrane transporter activity, carbohydrate transmembrane transporter activity, inorganic phosphate transmembrane transporter activity, sugarhydrogen symporter activity; INVOLVED IN transport, phosphate transport, transmembrane transport; LOCATED IN nucleus, plasma membrane, vacuole, membrane; EXPRESSED IN male gametophyte, cultured …	inorganic phosphate transporter 1	GO:0055085	transmembrane transport
BnaA05g06540D	BnaA05G0073800ZS	-	AT2G38120	AUX1	AAAP family; Organic Solute Cotransporters	chrA05:3541604..3545788	AUXIN RESISTANT 1 (AUX1); CONTAINS InterPro DOMAIN/s Amino acid transporter, transmembrane (InterProIPR013057); BEST Arabidopsis thaliana protein match is like AUXIN RESISTANT 1 (TAIRAT5G01240.1); Has 1256 Blast hits to 1251 proteins in 143 species Archae 0; Bacteria 0; Metazoa 116; Fungi 283; Plants 825; Viruses 0; Other Eukaryotes 32 (source NCBI BLink).	auxin resistant 1 protein [Brassica rapa subsp. oleifera]
BnaA05g07510D	BnaA05G0083300ZS	-	AT2G36890	RAX2	MYB	chrA05:4050847..4052358	REGULATOR OF AXILLARY MERISTEMS 2 (RAX2); CONTAINS InterPro DOMAIN/s SANT, DNAbinding (InterProIPR001005), Homeodomainlike (InterProIPR009057), Myb, DNAbinding (InterProIPR014778), HTH transcriptional regulator, Mybtype, DNAbinding (InterProIPR017930), Homeodomainrelated (InterProIPR012287), Myb transcription factor (InterProIPR015495); BEST Arabidopsis thaliana protein match is myb domain protei…	MYB transcription factor [Arabidopsis thaliana]	GO:0003677	DNA binding
BnaA05g07740D	BnaC03G0205000ZS	-	AT3G53020	RPL24B	Cytoplasmic ribosomal protein gene family	chrA05:4200860..4202184	SHORT VALVE1 (STV1); FUNCTIONS IN structural constituent of ribosome; INVOLVED IN auxin mediated signaling pathway, gynoecium development, translation, ribosome biogenesis; LOCATED IN ribosome, cytosolic large ribosomal subunit, nucleolus; EXPRESSED IN 28 plant structures; EXPRESSED DURING 13 growth stages; CONTAINS InterPro DOMAIN/s Ribosomal protein L24e (InterProIPR000988); BEST Arabidopsis th…	60S ribosomal protein L24
BnaA06g14040D	BnaA06G0139800ZS	-	AT1G19850	ARF5	ARF Transcription Factor Family; B3 DNA Binding Family	chrA06:7542045..7545874	MONOPTEROS (MP); FUNCTIONS IN sequencespecific DNA binding transcription factor activity, promoter binding; INVOLVED IN in 8 processes; LOCATED IN nucleus, membrane; EXPRESSED IN 21 plant structures; EXPRESSED DURING 11 growth stages; CONTAINS InterPro DOMAIN/s Aux/IAAARFdimerisation (InterProIPR011525), Transcriptional factor B3 (InterProIPR003340), AUX/IAA protein (InterProIPR003311), Auxin res…	auxin response factor 5 [Arabidopsis thaliana] >gi|21263766|sp|P93024.3|ARFE_ARATH RecName	GO:0006355	regulation of transcription, DNA-templated
BnaA06g14090D	-	-	AT5G62000	ARF2	B3 DNA Binding Family	chrA06:7563117..7570691	auxin response factor 2 (ARF2); FUNCTIONS IN protein binding, sequencespecific DNA binding transcription factor activity; INVOLVED IN in 7 processes; LOCATED IN nucleus, chloroplast; EXPRESSED IN 24 plant structures; EXPRESSED DURING 13 growth stages; CONTAINS InterPro DOMAIN/s Aux/IAAARFdimerisation (InterProIPR011525), Transcriptional factor B3 (InterProIPR003340), AUX/IAA protein (InterProIPR0…	AT5g62000/mtg10_20 [Arabidopsis thaliana] >gi|24111405|gb|AAN46837.1| At5g62000/mtg10_20 [Arabidopsis thaliana]	GO:0003677	DNA binding
BnaA06g14590D	BnaA06G0145600ZS	-	AT1G20700	WOX14	Homeobox Transcription Factor Family; WOX gene family	chrA06:7901810..7903036	WUSCHEL related homeobox 14 (WOX14); CONTAINS InterPro DOMAIN/s Homeobox (InterProIPR001356), Homeodomainlike (InterProIPR009057), Homeodomainrelated (InterProIPR012287); BEST Arabidopsis thaliana protein match is WUSCHEL related homeobox 10 (TAIRAT1G20710.1); Has 657 Blast hits to 657 proteins in 86 species Archae 0; Bacteria 0; Metazoa 109; Fungi 12; Plants 530; Viruses 0; Other Eukaryotes 6 (s…	WUSCHEL	GO:0003677	DNA binding
BnaA06g14780D	BnaA06G0147700ZS	-	AT1G20925	PILS1	-	chrA06:8014107..8017320	Auxin efflux carrier family protein; FUNCTIONS IN auxinhydrogen symporter activity; INVOLVED IN auxin polar transport, transmembrane transport; LOCATED IN integral to membrane; CONTAINS InterPro DOMAIN/s Auxin efflux carrier (InterProIPR004776); BEST Arabidopsis thaliana protein match is Auxin efflux carrier family protein (TAIRAT1G76520.2); Has 641 Blast hits to 607 proteins in 137 species Archa…	auxin efflux carrier family protein [Arabidopsis lyrata subsp. lyrata] >gi|297336258|gb|EFH66675.1| auxin efflux carrier family protein [Arabidopsis lyrata subsp. lyrata]	GO:0055085	transmembrane transport
BnaA06g15640D	BnaA06G0156500ZS	-	AT3G49690	RAX3	MYB	chrA06:8588036..8589257	myb domain protein 84 (MYB84); CONTAINS InterPro DOMAIN/s SANT, DNAbinding (InterProIPR001005), Homeodomainlike (InterProIPR009057), Myb, DNAbinding (InterProIPR014778), HTH transcriptional regulator, Mybtype, DNAbinding (InterProIPR017930), Homeodomainrelated (InterProIPR012287), Myb transcription factor (InterProIPR015495); BEST Arabidopsis thaliana protein match is myb domain protein 68 (TAIRA…	transcription factor RAX3 [Arabidopsis thaliana] >gi|75335856|sp|Q9M2Y9.1|RAX3_ARATH RecName	GO:0003677	DNA binding
BnaA06g15660D	-	Os03g0725400	AT3G49660	WDR5A	-	chrA06:8609215..8610486	Transducin/WD40 repeatlike superfamily protein; FUNCTIONS IN nucleotide binding; INVOLVED IN Gprotein coupled receptor protein signaling pathway; LOCATED IN chloroplast, heterotrimeric Gprotein complex; EXPRESSED IN 6 plant structures; EXPRESSED DURING F mature embryo stage, petal differentiation and expansion stage, E expanded cotyledon stage, D bilateral stage; CONTAINS InterPro DOMAIN/s WD40 r…	transducin family protein [Arabidopsis lyrata subsp. lyrata] >gi|297321819|gb|EFH52240.1| transducin family protein [Arabidopsis lyrata subsp. lyrata]	GO:0005515	protein binding
BnaA06g17010D	BnaA06G0171500ZS	Os11g0143500	AT3G47930	GLDH	-	chrA06:9639449..9642520	Lgalactono1,4lactone dehydrogenase (GLDH); FUNCTIONS IN galactonolactone dehydrogenase activity, Lgulono1,4lactone dehydrogenase activity; INVOLVED IN Lascorbic acid biosynthetic process; LOCATED IN mitochondrion, plastid; EXPRESSED IN 23 plant structures; EXPRESSED DURING 13 growth stages; CONTAINS InterPro DOMAIN/s Darabinono1,4lactone oxidase (InterProIPR007173), FADbinding, type 2 (InterProIP…	RecName Full=Lgalactono1,4lactone dehydrogenase, mitochondrial; Flags Precursor >gi|2760543|emb|CAB09796.1| Lgalactono1,4lactone dehydrogenase [Brassica oleracea var. botrytis]	GO:0055114	oxidation-reduction process
BnaA06g17280D	BnaA06G0174300ZS	Os06g0226700	AT3G47620	TCP14	TCP transcription factor family	chrA06:9828977..9830759	TEOSINTE BRANCHED, cycloidea and PCF (TCP) 14 (TCP14); CONTAINS InterPro DOMAIN/s Transcription factor, TCP (InterProIPR005333), Transcription factor TCP subgroup (InterProIPR017887); BEST Arabidopsis thaliana protein match is TCP family transcription factor (TAIRAT1G58100.1); Has 1158 Blast hits to 1082 proteins in 149 species Archae 2; Bacteria 69; Metazoa 397; Fungi 50; Plants 507; Viruses 0; …	putative protein [Arabidopsis thaliana]
BnaA06g18550D	BnaA06G0186200ZS	-	AT5G60690	REV	Homeobox Transcription Factor Family	chrA06:10716893..10721117	REVOLUTA (REV); CONTAINS InterPro DOMAIN/s Homeobox (InterProIPR001356), Homeodomainlike (InterProIPR009057), Lipidbinding START (InterProIPR002913), MEKHLA (InterProIPR013978), Homeodomainrelated (InterProIPR012287); BEST Arabidopsis thaliana protein match is Homeoboxleucine zipper family protein / lipidbinding START domaincontaining protein (TAIRAT2G34710.1); Has 1807 Blast hits to 1807 protein…	homeobox	GO:0008289	lipid binding
BnaA06g18860D	BnaA06G0188800ZS	-	AT3G44530	HIRA	-	chrA06:11123159..11127807	homolog of histone chaperone HIRA (HIRA); CONTAINS InterPro DOMAIN/s WD40 repeat 2 (InterProIPR019782), TUP1like enhancer of split (InterProIPR011494), WD40 repeat, conserved site (InterProIPR019775), WD40 repeat (InterProIPR001680), WD40 repeatlikecontaining domain (InterProIPR011046), WD40repeatcontaining domain (InterProIPR017986), WD40/YVTN repeatlikecontaining domain (InterProIPR015943), WD4…	RecName	GO:0006355	regulation of transcription, DNA-templated
BnaA07g16300D	BnaA07G0187400ZS	Os06g0474200	AT3G54170	FIP37	-	chrA07:13833048..13834786	FKBP12 interacting protein 37 (FIP37); Has 21268 Blast hits to 13212 proteins in 1142 species	Archae
BnaA07g16310D	BnaA07G0187500ZS	Os10g0513200	AT4G10380	NIP5-1	Aquaporin Families; MIP family	chrA07:13840325..13847129	NOD26like intrinsic protein 5;1 (NIP5;1); CONTAINS InterPro DOMAIN/s Major intrinsic protein, conserved site (InterProIPR022357), Major intrinsic protein (InterProIPR000425); BEST Arabidopsis thaliana protein match is NOD26like intrinsic protein 6;1 (TAIRAT1G80760.1); Has 10572 Blast hits to 10477 proteins in 2169 species Archae 110; Bacteria 5205; Metazoa 1362; Fungi 448; Plants 2368; Viruses 0;…	putative aquaporin NIP5	GO:0006810	transport
BnaA07g16320D	BnaA07G0187600ZS	Os06g0474200	AT3G54170	FIP37	-	chrA07:13848912..13851629	FKBP12 interacting protein 37 (FIP37); Has 21268 Blast hits to 13212 proteins in 1142 species	Archae	GO:0080009	mRNA methylation
BnaA07g16510D	BnaA07G0190100ZS	Os07g0448800	AT3G54820	PIP2-5	Aquaporin Families; MIP family	chrA07:13969365..13971846	plasma membrane intrinsic protein 2;5 (PIP2;5); FUNCTIONS IN water channel activity; INVOLVED IN transport, transmembrane transport; LOCATED IN integral to membrane, membrane; EXPRESSED IN 17 plant structures; EXPRESSED DURING 10 growth stages; CONTAINS InterPro DOMAIN/s Major intrinsic protein, conserved site (InterProIPR022357), Aquaporin (InterProIPR012269), Major intrinsic protein (InterProIP…	putative aquaporin PIP25 [Arabidopsis thaliana] >gi|32363433|sp|Q9SV31.1|PIP25_ARATH RecName Full=Probable aquaporin PIP25; AltName Full=Plasma membrane intrinsic protein 25; Short=AtPIP2;5; AltName Full=Plasma membrane intrinsic protein 2d; Short=PIP2d; Contains RecName Full=Probable aquaporin PIP25, Nterminally processed >gi|13878177|gb|AAK44166.1|AF370351_1 putative aquaporin/MIP protein [Arab…	GO:0006810	transport
BnaA07g16990D	BnaA07G0196900ZS	Os07g0686100	AT3G56850	DPBF3	bZIP Transcription Factor Family	chrA07:14327413..14328525	ABAresponsive element binding protein 3 (AREB3); FUNCTIONS IN DNA binding, transcription activator activity, sequencespecific DNA binding transcription factor activity; INVOLVED IN regulation of transcription, DNAdependent, response to stress; LOCATED IN nucleus; EXPRESSED IN 23 plant structures; EXPRESSED DURING 14 growth stages; CONTAINS InterPro DOMAIN/s Basicleucine zipper (bZIP) transcriptio…	ABA	GO:0006355	regulation of transcription, DNA-templated
BnaA07g17040D	-	Os01g0279100	AT3G56940	CRD1	-	chrA07:14348438..14350906	COPPER RESPONSE DEFECT 1 (CRD1); FUNCTIONS IN magnesiumprotoporphyrin IX monomethyl ester (oxidative) cyclase activity, DNA binding; INVOLVED IN chlorophyll biosynthetic process, oxidation reduction, photosynthesis; LOCATED IN chloroplast thylakoid membrane, chloroplast, chloroplast inner membrane, chloroplast envelope; EXPRESSED IN 23 plant structures; EXPRESSED DURING 14 growth stages; CONTAINS…	magnesiumprotoporphyrin IX monomethyl ester [oxidative] cyclase [Arabidopsis thaliana] >gi|73620639|sp|Q9M591.2|CRD1_ARATH RecName Full=Magnesiumprotoporphyrin IX monomethyl ester [oxidative] cyclase, chloroplastic; Short=Mgprotoporphyrin IX monomethyl ester oxidative cyclase; AltName Full=Copper response defect 1 protein; AltName Full=Dicarboxylate diiron protein; Short=AtZIP; AltName Full=MPEcy…	GO:0055114	oxidation-reduction process
BnaA07g17550D	BnaA07G0201200ZS	Os09g0491532	AT3G57920	SPL15	SBP Transcription Factor Family; Superfamily of zinc-coordinating DNA-binding proteins	chrA07:14658856..14660105	squamosa promoter binding proteinlike 15 (SPL15); FUNCTIONS IN DNA binding, sequencespecific DNA binding transcription factor activity; INVOLVED IN vegetative to reproductive phase transition of meristem, regulation of cell size, regulation of cell proliferation, regulation of transcription; LOCATED IN nucleus; EXPRESSED IN 15 plant structures; EXPRESSED DURING 7 growth stages; CONTAINS InterPro …	SQUAMOSA promoter binding protein	GO:0005634	nucleus
BnaA07g18560D	BnaA07G0210000ZS	-	AT3G59900	ARGOS	-	chrA07:15099932..15100595	AUXIN	REGULATED GENE INVOLVED IN ORGAN SIZE (ARGOS); BEST Arabidopsis thaliana protein match is
BnaA07g19240D	BnaA07G0219600ZS	Os05g0279400	AT3G62240	SRH1	C2H2 Transcription Factor Family	chrA07:15475458..15478925	RING/Ubox superfamily protein; FUNCTIONS IN zinc ion binding; LOCATED IN intracellular; EXPRESSED IN 23 plant structures; EXPRESSED DURING 15 growth stages; CONTAINS InterPro DOMAIN/s Zinc finger, C2H2like (InterProIPR015880), Zinc finger, RINGtype (InterProIPR001841), Zinc finger, C2H2type (InterProIPR007087); BEST Arabidopsis thaliana protein match is zinc ion binding;nucleic acid binding (TAIR…	zinc finger family protein [Arabidopsis lyrata subsp. lyrata] >gi|297324282|gb|EFH54703.1| zinc finger family protein [Arabidopsis lyrata subsp. lyrata]
BnaA07g19520D	BnaA07G0222100ZS	Os05g0150500	AT3G62980	TIR1	-	chrA07:15580446..15583850	TRANSPORT INHIBITOR RESPONSE 1 (TIR1); CONTAINS InterPro DOMAIN/s Fbox domain, cyclinlike (InterProIPR001810), Fbox domain, Skp2like (InterProIPR022364); BEST Arabidopsis thaliana protein match is GRR1like protein 1 (TAIRAT4G03190.1); Has 30201 Blast hits to 17322 proteins in 780 species Archae 12; Bacteria 1396; Metazoa 17338; Fungi 3422; Plants 5037; Viruses 0; Other Eukaryotes 2996 (source NCB…	protein TRANSPORT INHIBITOR RESPONSE 1 [Arabidopsis thaliana] >gi|68053009|sp|Q570C0.2|TIR1_ARATH RecName Full=Protein TRANSPORT INHIBITOR RESPONSE 1; AltName Full=Weak ethyleneinsensitive protein 1 >gi|146387658|pdb|2P1M|B Chain B, Tir1ask1 Complex Structure >gi|146387660|pdb|2P1N|B Chain B, Mechanism Of Auxin Perception By The Tir1 Ubiqutin Ligase >gi|146387663|pdb|2P1N|E Chain E, Mechanism Of …	GO:0005515	protein binding
BnaA07g20390D	-	Os02g0741500	AT1G79280	NUA	-	chrA07:15990561..16003211	nuclear pore anchor (NUA); CONTAINS InterPro DOMAIN/s Tetratricopeptide, MLP1/MLP2like (InterProIPR012929).	nuclear pore anchor [Arabidopsis thaliana] >gi|332198107|gb|AEE36228.1| nuclear pore anchor [Arabidopsis thaliana]	GO:0006606	protein import into nucleus
BnaA07g20790D	BnaA07G0237400ZS	-	AT1G77850	ARF17	ARF Transcription Factor Family; B3 DNA Binding Family	chrA07:16214446..16216537	auxin response factor 17 (ARF17); FUNCTIONS IN sequencespecific DNA binding transcription factor activity; INVOLVED IN anatomical structure morphogenesis, auxin mediated signaling pathway, adventitious root development, regulation of transcription; LOCATED IN nucleus; EXPRESSED IN 23 plant structures; EXPRESSED DURING 13 growth stages; CONTAINS InterPro DOMAIN/s Transcriptional factor B3 (InterPr…	auxin response factor 17	GO:0006355	regulation of transcription, DNA-templated
BnaA07g20840D	BnaA07G0237900ZS	Os02g0770800	AT1G77760	NIA1	-	chrA07:16242999..16246794	nitrate reductase 1 (NIA1); FUNCTIONS IN nitrate reductase activity, protein binding; INVOLVED IN nitric oxide biosynthetic process, nitrate assimilation, response to light stimulus; LOCATED IN cytosol; EXPRESSED IN 24 plant structures; EXPRESSED DURING 13 growth stages; CONTAINS InterPro DOMAIN/s Cytochrome b5, hemebinding site (InterProIPR018506), Nitrate reductase NADH dependent (InterProIPR01…	RecName Full=Nitrate reductase [NADH], clone PBNBR1412; Short=NR >gi|540487|dbj|BAA07395.1| nitrate reductase [Brassica napus]	GO:0042128	nitrate assimilation
BnaA07g20900D	BnaA07G0238700ZS	-	AT1G66150	TMK1	-	chrA07:16287244..16287580	transmembrane kinase 1 (TMK1); FUNCTIONS IN transmembrane receptor protein serine/threonine kinase activity; INVOLVED IN signal transduction; LOCATED IN extracellular region, plasma membrane; EXPRESSED IN 23 plant structures; EXPRESSED DURING 13 growth stages; CONTAINS InterPro DOMAIN/s Protein kinase, ATP binding site (InterProIPR017441), Protein kinase, catalytic domain (InterProIPR000719), Leu…	unnamed protein product [Vitis vinifera]
BnaA07g21340D	BnaA07G0242900ZS	-	AT1G76520	PILS3	-	chrA07:16560857..16563117	Auxin efflux carrier family protein; FUNCTIONS IN auxinhydrogen symporter activity; INVOLVED IN auxin polar transport, transmembrane transport; LOCATED IN endomembrane system, integral to membrane; EXPRESSED IN 22 plant structures; EXPRESSED DURING 13 growth stages; CONTAINS InterPro DOMAIN/s Auxin efflux carrier (InterProIPR004776); BEST Arabidopsis thaliana protein match is Auxin efflux carrier…	unknown [Arabidopsis thaliana]	GO:0055085	transmembrane transport
BnaA07g21430D	BnaA07G0243900ZS	Os09g0549450	AT1G76350	NLP5	NLP Transcription Factor Family	chrA07:16610928..16612778	Plant regulator RWPRK family protein; CONTAINS InterPro DOMAIN/s Octicosapeptide/Phox/Bem1p (InterProIPR000270), Plant regulator RWPRK (InterProIPR003035); BEST Arabidopsis thaliana protein match is Plant regulator RWPRK family protein (TAIRAT1G20640.2); Has 692 Blast hits to 593 proteins in 43 species Archae 0; Bacteria 4; Metazoa 2; Fungi 0; Plants 620; Viruses 0; Other Eukaryotes 66 (source NC…	RWP
BnaA07g21900D	BnaA07G0248700ZS	-	AT1G75080	BZR1	BZR Transcription Factor Family	chrA07:16876715..16878812	BRASSINAZOLERESISTANT 1 (BZR1); CONTAINS InterPro DOMAIN/s BZR1, transcriptional repressor (InterProIPR008540); BEST Arabidopsis thaliana protein match is Brassinosteroid signalling positive regulator (BZR1) family protein (TAIRAT1G19350.3); Has 35333 Blast hits to 34131 proteins in 2444 species Archae 798; Bacteria 22429; Metazoa 974; Fungi 991; Plants 531; Viruses 0; Other Eukaryotes 9610 (sour…	At1g75080/F9E10_7 [Arabidopsis lyrata subsp. lyrata] >gi|297333414|gb|EFH63832.1| At1g75080/F9E10_7 [Arabidopsis lyrata subsp. lyrata]
BnaA07g22080D	BnaA07G0250200ZS	-	AT1G74720	QKY	Lipid Metabolism Gene Families	chrA07:16935969..16939107	QUIRKY (QKY); FUNCTIONS IN molecular_function unknown; INVOLVED IN organ development; LOCATED IN plasma membrane; EXPRESSED IN 22 plant structures; EXPRESSED DURING 13 growth stages; CONTAINS InterPro DOMAIN/s C2 membrane targeting protein (InterProIPR018029), C2 calcium/lipidbinding domain, CaLB (InterProIPR008973), Phosphoribosyltransferase Cterminal (InterProIPR013583), C2 calciumdependent mem…	C2 domain
BnaA07g23670D	BnaA07G0265500ZS	Os02g0743400	AT1G23080	PIN7	Organic Solute Cotransporters	chrA07:17762253..17765694	PINFORMED 7 (PIN7); FUNCTIONS IN auxinhydrogen symporter activity, transporter activity, auxin efflux transmembrane transporter activity; INVOLVED IN response to cyclopentenone, root development, pattern specification process, auxin polar transport, longitudinal axis specification; LOCATED IN plasma membrane, membrane; EXPRESSED IN 24 plant structures; EXPRESSED DURING 13 growth stages; CONTAINS …	efflux carrier, pin2 [Brassica juncea]	GO:0055085	transmembrane transport
BnaA07g24240D	BnaA07G0271100ZS	-	AT1G69560	MYB105	MYB	chrA07:18123091..18124164	myb domain protein 105 (MYB105); CONTAINS InterPro DOMAIN/s SANT, DNAbinding (InterProIPR001005), Homeodomainlike (InterProIPR009057), Myb, DNAbinding (InterProIPR014778), HTH transcriptional regulator, Mybtype, DNAbinding (InterProIPR017930), Homeodomainrelated (InterProIPR012287), Myb transcription factor (InterProIPR015495); BEST Arabidopsis thaliana protein match is myb domain protein 117 (TA…	MYB105 [Arabidopsis lyrata subsp. lyrata] >gi|297333084|gb|EFH63502.1| MYB105 [Arabidopsis lyrata subsp. lyrata]	GO:0003677	DNA binding
BnaA07g24360D	BnaA07G0272400ZS	Os07g0108900	AT1G69120	AP1	MADS Transcription Factor Family	chrA07:18230072..18234258	APETALA1 (AP1); CONTAINS InterPro DOMAIN/s Transcription factor, MADSbox (InterProIPR002100), Transcription factor, Kbox (InterProIPR002487); BEST Arabidopsis thaliana protein match is Kbox region and MADSbox transcription factor family protein (TAIRAT1G26310.1); Has 8031 Blast hits to 8015 proteins in 981 species Archae 10; Bacteria 56; Metazoa 785; Fungi 329; Plants 6623; Viruses 2; Other Eukar…	RecName	GO:0006355	regulation of transcription, DNA-templated
BnaA07g24790D	BnaA07G0276600ZS	Os03g0237250	AT1G68130	IDD14	C2H2 Transcription Factor Family	chrA07:18519247..18521459	indeterminate(ID)domain 14 (IDD14); CONTAINS InterPro DOMAIN/s Zinc finger, C2H2like (InterProIPR015880), Zinc finger, C2H2type (InterProIPR007087); BEST Arabidopsis thaliana protein match is indeterminate(ID)domain 16 (TAIRAT1G25250.1); Has 34626 Blast hits to 17187 proteins in 314 species Archae 1; Bacteria 0; Metazoa 32617; Fungi 232; Plants 764; Viruses 1; Other Eukaryotes 1011 (source NCBI B…	atidd14
BnaA07g24850D	BnaA07G0277200ZS	-	AT1G68000	PIS1	Acyl Lipid Metabolism Family; Lipid Metabolism Gene Families	chrA07:18545382..18547177	phosphatidylinositol synthase 1 (PIS1); CONTAINS InterPro DOMAIN/s CDPalcohol phosphatidyltransferase (InterProIPR000462), CDPdiacylglycerolinositol 3phosphatidyltransferase, eukaryote (InterProIPR014387); BEST Arabidopsis thaliana protein match is probable CDPdiacylglycerolinositol 3phosphatidyltransferase 2 (TAIRAT4G38570.1); Has 2907 Blast hits to 2907 proteins in 1088 species Archae 25; Bacte…	phosphatidylinositol synthase [Brassica napus]	GO:0008654	phospholipid biosynthetic process
BnaA07g24950D	-	-	AT3G01460	MBD9	C2H2 Transcription Factor Family	chrA07:18668674..18669869	methylCPGbinding domain 9 (MBD9); FUNCTIONS IN methylCpG binding, DNA binding; INVOLVED IN photoperiodism, flowering, secondary shoot formation, regulation of transcription, DNAdependent; LOCATED IN nucleus; EXPRESSED IN 23 plant structures; EXPRESSED DURING 13 growth stages; CONTAINS InterPro DOMAIN/s Zinc finger, PHDtype, conserved site (InterProIPR019786), Zinc finger, RINGtype (InterProIPR001…	unknown protein [Arabidopsis thaliana]
BnaA07g27710D	BnaA07G0307000ZS	Os07g0108900	AT1G69120	AP1	MADS Transcription Factor Family	chrA07:20115939..20119823	APETALA1 (AP1); CONTAINS InterPro DOMAIN/s Transcription factor, MADSbox (InterProIPR002100), Transcription factor, Kbox (InterProIPR002487); BEST Arabidopsis thaliana protein match is Kbox region and MADSbox transcription factor family protein (TAIRAT1G26310.1); Has 8031 Blast hits to 8015 proteins in 981 species Archae 10; Bacteria 56; Metazoa 785; Fungi 329; Plants 6623; Viruses 2; Other Eukar…	RecName	GO:0006355	regulation of transcription, DNA-templated
BnaA07g27740D	BnaA07G0307300ZS	-	AT1G69180	CRC	C2C2-YABBY Transcription Factor Family	chrA07:20144970..20146565	CRABS CLAW (CRC); CONTAINS InterPro DOMAIN/s High mobility group, superfamily (InterProIPR009071), YABBY protein (InterProIPR006780); BEST Arabidopsis thaliana protein match is Plantspecific transcription factor YABBY family protein (TAIRAT1G08465.1); Has 451 Blast hits to 449 proteins in 129 species Archae 0; Bacteria 0; Metazoa 0; Fungi 8; Plants 437; Viruses 0; Other Eukaryotes 6 (source NCBI …	At1g69180 Crabs claw (CRC) transcription factor protein	GO:0007275	multicellular organism development
BnaA07g28100D	BnaA07G0310500ZS	-	AT1G69560	MYB105	MYB	chrA07:20329508..20330648	myb domain protein 105 (MYB105); CONTAINS InterPro DOMAIN/s SANT, DNAbinding (InterProIPR001005), Homeodomainlike (InterProIPR009057), Myb, DNAbinding (InterProIPR014778), HTH transcriptional regulator, Mybtype, DNAbinding (InterProIPR017930), Homeodomainrelated (InterProIPR012287), Myb transcription factor (InterProIPR015495); BEST Arabidopsis thaliana protein match is myb domain protein 117 (TA…	MYB105 [Arabidopsis lyrata subsp. lyrata] >gi|297333084|gb|EFH63502.1| MYB105 [Arabidopsis lyrata subsp. lyrata]	GO:0003677	DNA binding
BnaA07g28500D	BnaA07G0314200ZS	-	AT1G69960	PP2A5	-	chrA07:20563892..20565491	serine/threonine protein phosphatase 2A (PP2A); CONTAINS InterPro DOMAIN/s Metallophosphoesterase (InterProIPR004843), Serine/threoninespecific protein phosphatase/bis(5nucleosyl)tetraphosphatase (InterProIPR006186); BEST Arabidopsis thaliana protein match is protein phosphatase 2A2 (TAIRAT1G10430.1); Has 6844 Blast hits to 6656 proteins in 515 species Archae 80; Bacteria 271; Metazoa 2385; Fungi…	serine/threonine protein phosphatase 2A [Arabidopsis thaliana] >gi|12643532|sp|O04951.1|PP2A5_ARATH RecName	GO:0016787	hydrolase activity
BnaA07g28990D	BnaA07G0322100ZS	-	AT1G70940	PIN3	Organic Solute Cotransporters	chrA07:20861095..20864212	PINFORMED 3 (PIN3); FUNCTIONS IN auxinhydrogen symporter activity, transporter activity; INVOLVED IN in 8 processes; LOCATED IN lateral plasma membrane, plasma membrane, vesicle membrane, cell surface; EXPRESSED IN 26 plant structures; EXPRESSED DURING 13 growth stages; CONTAINS InterPro DOMAIN/s Auxin efflux carrier, subgroup (InterProIPR014024), Auxin efflux carrier (InterProIPR004776); BEST Ar…	efflux carrier, pin3 [Brassica juncea]	GO:0055085	transmembrane transport
BnaA07g29130D	BnaA07G0323500ZS	-	AT1G71090	PILS2	-	chrA07:20929197..20931091	Auxin efflux carrier family protein; FUNCTIONS IN auxinhydrogen symporter activity; INVOLVED IN auxin polar transport, transmembrane transport; LOCATED IN integral to membrane; EXPRESSED IN 22 plant structures; EXPRESSED DURING 13 growth stages; CONTAINS InterPro DOMAIN/s Auxin efflux carrier (InterProIPR004776); BEST Arabidopsis thaliana protein match is Auxin efflux carrier family protein (TAIR…	auxin efflux carrier family protein [Arabidopsis lyrata subsp. lyrata] >gi|297333185|gb|EFH63603.1| auxin efflux carrier family protein [Arabidopsis lyrata subsp. lyrata]	GO:0055085	transmembrane transport
BnaA07g30050D	BnaA07G0331800ZS	Os02g0154200	AT1G72300	PSYR1	-	chrA07:21370890..21374421	Leucinerich receptorlike protein kinase family protein; CONTAINS InterPro DOMAIN/s Protein kinase, ATP binding site (InterProIPR017441), Serine/threonineprotein kinase domain (InterProIPR002290), Leucinerich repeatcontaining Nterminal domain, type 2 (InterProIPR013210), Leucinerich repeat (InterProIPR001611), Serine/threonineprotein kinaselike domain (InterProIPR017442), Protein kinaselike domain…	tyrosinesulfated glycopeptide receptor 1 [Arabidopsis thaliana] >gi|75333482|sp|Q9C7S5.1|PSYR1_ARATH RecName Full=Tyrosinesulfated glycopeptide receptor 1 >gi|12323670|gb|AAG51803.1|AC067754_19 leucinerich receptorlike protein kinase, putative; 8491181624 [Arabidopsis thaliana] >gi|19423988|gb|AAL87278.1| putative leucinerich receptor protein kinase [Arabidopsis thaliana] >gi|22136976|gb|AAM91717…	GO:0006468	protein phosphorylation
BnaA07g30950D	BnaA07G0339400ZS	-	AT2G01420	PIN4	Organic Solute Cotransporters	chrA07:21767823..21771217	PINFORMED 4 (PIN4); FUNCTIONS IN auxinhydrogen symporter activity, transporter activity; INVOLVED IN root development, pattern specification process, auxin polar transport; LOCATED IN endomembrane system, integral to membrane; EXPRESSED IN 27 plant structures; EXPRESSED DURING 14 growth stages; CONTAINS InterPro DOMAIN/s Auxin efflux carrier, subgroup (InterProIPR014024), Auxin efflux carrier (In…	PIN4b [Glycine max]	GO:0055085	transmembrane transport
BnaA07g31090D	BnaA07G0342500ZS	Os03g0706900	AT1G73950	AT1G73950	C3H Transcription Factor Family	chrA07:21849401..21852990	Transmembrane FragileXFassociated protein; FUNCTIONS IN zinc ion binding; INVOLVED IN biological_process unknown; LOCATED IN vacuole; EXPRESSED IN 21 plant structures; EXPRESSED DURING 11 growth stages; CONTAINS InterPro DOMAIN/s Transmembrane FragileXFassociated protein (InterProIPR019396), Zinc finger, RINGtype (InterProIPR001841); BEST Arabidopsis thaliana protein match is Transmembrane Fragil…	zinc finger family protein [Arabidopsis lyrata subsp. lyrata] >gi|297334794|gb|EFH65212.1| zinc finger family protein [Arabidopsis lyrata subsp. lyrata]
BnaA07g32120D	BnaA07G0355500ZS	Os06g0717200	AT1G75820	CLV1	Receptor kinase-like protein family	chrA07:22308632..22311884	CLAVATA 1 (CLV1); CONTAINS InterPro DOMAIN/s Serine/threonineprotein kinase domain (InterProIPR002290), Leucinerich repeatcontaining Nterminal domain, type 2 (InterProIPR013210), Leucinerich repeat (InterProIPR001611), Serine/threonineprotein kinaselike domain (InterProIPR017442), Serine/threonineprotein kinase, active site (InterProIPR008271), Protein kinaselike domain (InterProIPR011009), Prote…	CLAVATA1 [Brassica napus]	GO:0006468	protein phosphorylation
BnaA07g32630D	BnaA07G0360000ZS	Os09g0549450	AT1G76350	NLP5	NLP Transcription Factor Family	chrA07:22548832..22552146	Plant regulator RWPRK family protein; CONTAINS InterPro DOMAIN/s Octicosapeptide/Phox/Bem1p (InterProIPR000270), Plant regulator RWPRK (InterProIPR003035); BEST Arabidopsis thaliana protein match is Plant regulator RWPRK family protein (TAIRAT1G20640.2); Has 692 Blast hits to 593 proteins in 43 species Archae 0; Bacteria 4; Metazoa 2; Fungi 0; Plants 620; Viruses 0; Other Eukaryotes 66 (source NC…	RWP	GO:0005515	protein binding
BnaA07g32710D	BnaA07G0360800ZS	-	AT1G76420	NAC031	NAC Transcription Factor Family	chrA07:22583655..22585686	CUP SHAPED COTYLEDON3 (CUC3); CONTAINS InterPro DOMAIN/s	No apical meristem (NAM) protein (InterPro	GO:0006355	regulation of transcription, DNA-templated
BnaA07g32840D	BnaA07G0362100ZS	-	AT1G76520	PILS3	-	chrA07:22639821..22641707	Auxin efflux carrier family protein; FUNCTIONS IN auxinhydrogen symporter activity; INVOLVED IN auxin polar transport, transmembrane transport; LOCATED IN endomembrane system, integral to membrane; EXPRESSED IN 22 plant structures; EXPRESSED DURING 13 growth stages; CONTAINS InterPro DOMAIN/s Auxin efflux carrier (InterProIPR004776); BEST Arabidopsis thaliana protein match is Auxin efflux carrier…	unknown [Arabidopsis thaliana]	GO:0055085	transmembrane transport
BnaA07g33300D	BnaA07G0366700ZS	-	AT1G77110	PIN6	Organic Solute Cotransporters	chrA07:22878812..22882155	PINFORMED 6 (PIN6); FUNCTIONS IN auxinhydrogen symporter activity, transporter activity; INVOLVED IN auxin polar transport; LOCATED IN plasma membrane; EXPRESSED IN 13 plant structures; EXPRESSED DURING 4 anthesis, F mature embryo stage, petal differentiation and expansion stage, E expanded cotyledon stage, D bilateral stage; CONTAINS InterPro DOMAIN/s Auxin efflux carrier, subgroup (InterProIPR0…	auxin efflux carrier protein PIN6 [Arabidopsis thaliana] >gi|42558888|sp|Q9SQH6.2|PIN6_ARATH RecName	GO:0055085	transmembrane transport
BnaA07g33680D	BnaA07G0369900ZS	Os02g0770800	AT1G77760	NIA1	-	chrA07:23043876..23044951	nitrate reductase 1 (NIA1); FUNCTIONS IN nitrate reductase activity, protein binding; INVOLVED IN nitric oxide biosynthetic process, nitrate assimilation, response to light stimulus; LOCATED IN cytosol; EXPRESSED IN 24 plant structures; EXPRESSED DURING 13 growth stages; CONTAINS InterPro DOMAIN/s Cytochrome b5, hemebinding site (InterProIPR018506), Nitrate reductase NADH dependent (InterProIPR01…	nitrate reductase [Brassica rapa subsp. chinensis]	GO:0055114	oxidation-reduction process
BnaA07g33690D	-	Os02g0770800	AT1G77760	NIA1	-	chrA07:23045204..23047394	nitrate reductase 1 (NIA1); FUNCTIONS IN nitrate reductase activity, protein binding; INVOLVED IN nitric oxide biosynthetic process, nitrate assimilation, response to light stimulus; LOCATED IN cytosol; EXPRESSED IN 24 plant structures; EXPRESSED DURING 13 growth stages; CONTAINS InterPro DOMAIN/s Cytochrome b5, hemebinding site (InterProIPR018506), Nitrate reductase NADH dependent (InterProIPR01…	RecName Full=Nitrate reductase [NADH], clone PBNBR1405; Short=NR >gi|540485|dbj|BAA07394.1| nitrate reductase [Brassica napus]	GO:0042128	nitrate assimilation
BnaA09g06280D	BnaA09G0080800ZS	Os02g0707200	AT5G62940	DOF5.6	C2C2-Dof Transcription Factor Family; Dof family	chrA09:3103805..3105702	HIGH CAMBIAL ACTIVITY2 (HCA2); CONTAINS InterPro DOMAIN/s Zinc finger, Doftype (InterProIPR003851); BEST Arabidopsis thaliana protein match is TARGET OF MONOPTEROS 6 (TAIRAT5G60200.1); Has 1915 Blast hits to 1778 proteins in 135 species Archae 0; Bacteria 49; Metazoa 135; Fungi 61; Plants 1116; Viruses 0; Other Eukaryotes 554 (source NCBI BLink).	Dof zinc finger protein DOF5.6 [Arabidopsis thaliana] >gi|55583984|sp|Q9FM03.2|DOF56_ARATH RecName	GO:0006355	regulation of transcription, DNA-templated
BnaA09g06360D	BnaA09G0081700ZS	Os02g0321500	AT5G63060	CPSFL1	-	chrA09:3133826..3135490	Sec14plike phosphatidylinositol transfer family protein; FUNCTIONS IN transporter activity; INVOLVED IN transport; LOCATED IN chloroplast; EXPRESSED IN 22 plant structures; EXPRESSED DURING 13 growth stages; CONTAINS InterPro DOMAIN/s Cellular retinaldehydebinding/triple function, Cterminal (InterProIPR001251), Phosphatidylinositol transfer proteinlike, Nterminal (InterProIPR011074); BEST Arabido…	Sec14p
BnaA09g06440D	BnaA09G0082300ZS	Os01g0169400	AT5G63090	LOB	AS2 family; Lateral Organ Boundaries Gene Family	chrA09:3161419..3163917	LATERAL ORGAN BOUNDARIES (LOB); CONTAINS InterPro DOMAIN/s Lateral organ boundaries, LOB (InterProIPR004883); BEST Arabidopsis thaliana protein match is LOB domaincontaining protein 25 (TAIRAT3G27650.1); Has 986 Blast hits to 981 proteins in 25 species Archae 0; Bacteria 0; Metazoa 0; Fungi 0; Plants 986; Viruses 0; Other Eukaryotes 0 (source NCBI BLink).	protein LATERAL ORGAN BOUNDARIES [Arabidopsis thaliana] >gi|30697777|ref|NP_851252.1| protein LATERAL ORGAN BOUNDARIES [Arabidopsis thaliana] >gi|30697779|ref|NP_851253.1| protein LATERAL ORGAN BOUNDARIES [Arabidopsis thaliana] >gi|30697782|ref|NP_851254.1| protein LATERAL ORGAN BOUNDARIES [Arabidopsis thaliana] >gi|27805499|sp|Q9FML4.1|LOB_ARATH RecName
BnaA09g06930D	BnaA09G0088900ZS	Os08g0108100	AT5G64620	C/VIF2	-	chrA09:3369120..3369651	cell wall / vacuolar inhibitor of fructosidase 2 (C/VIF2); FUNCTIONS IN enzyme inhibitor activity, pectinesterase inhibitor activity, pectinesterase activity; INVOLVED IN response to karrikin; LOCATED IN endomembrane system; EXPRESSED IN 20 plant structures; EXPRESSED DURING 13 growth stages; CONTAINS InterPro DOMAIN/s Pectinesterase inhibitor (InterProIPR006501); BEST Arabidopsis thaliana protei…	cell wall / vacuolar inhibitor of fructosidase 2 [Arabidopsis thaliana] >gi|75219654|sp|O49603.1|CVIF2_ARATH RecName	GO:0004857	enzyme inhibitor activity
BnaA09g07160D	BnaA09G0092300ZS	-	AT5G65670	IAA9	-	chrA09:3536516..3538470	indole3acetic acid inducible 9 (IAA9); CONTAINS InterPro DOMAIN/s Aux/IAAARFdimerisation (InterProIPR011525), AUX/IAA protein (InterProIPR003311); BEST Arabidopsis thaliana protein match is indoleacetic acidinduced protein 8 (TAIRAT2G22670.4); Has 2126 Blast hits to 2124 proteins in 85 species Archae 0; Bacteria 0; Metazoa 1; Fungi 3; Plants 2121; Viruses 0; Other Eukaryotes 1 (source NCBI BLink).	auxin
BnaA09g07190D	BnaA09G0092700ZS	-	AT3G49690	RAX3	MYB	chrA09:3570216..3571643	myb domain protein 84 (MYB84); CONTAINS InterPro DOMAIN/s SANT, DNAbinding (InterProIPR001005), Homeodomainlike (InterProIPR009057), Myb, DNAbinding (InterProIPR014778), HTH transcriptional regulator, Mybtype, DNAbinding (InterProIPR017930), Homeodomainrelated (InterProIPR012287), Myb transcription factor (InterProIPR015495); BEST Arabidopsis thaliana protein match is myb domain protein 68 (TAIRA…	putative transcription factor [Arabidopsis thaliana]	GO:0003677	DNA binding
BnaA09g07590D	BnaA09G0096100ZS	-	AT5G67060	HEC1	bHLH Transcription Factor Family	chrA09:3729711..3730329	HECATE 1 (HEC1); FUNCTIONS IN sequencespecific DNA binding transcription factor activity; INVOLVED IN transmitting tissue development, carpel formation, regulation of transcription; LOCATED IN nucleus; EXPRESSED IN 9 plant structures; EXPRESSED DURING 6 growth stages; CONTAINS InterPro DOMAIN/s Helixloophelix DNAbinding domain (InterProIPR001092), Helixloophelix DNAbinding (InterProIPR011598); BE…	transcription factor HEC1 [Arabidopsis thaliana] >gi|75309085|sp|Q9FHA7.1|HEC1_ARATH RecName	GO:0046983	protein dimerization activity
BnaA09g08160D	-	-	AT5G65980	PILS7	-	chrA09:3939239..3941161	Auxin efflux carrier family protein; FUNCTIONS IN auxinhydrogen symporter activity; INVOLVED IN auxin polar transport, transmembrane transport; LOCATED IN endomembrane system, integral to membrane; CONTAINS InterPro DOMAIN/s Auxin efflux carrier (InterProIPR004776); BEST Arabidopsis thaliana protein match is Auxin efflux carrier family protein (TAIRAT2G17500.4); Has 1807 Blast hits to 1807 protei…	predicted protein [Arabidopsis lyrata subsp. lyrata] >gi|297312615|gb|EFH43039.1| predicted protein [Arabidopsis lyrata subsp. lyrata]	GO:0055085	transmembrane transport
BnaA09g08440D	BnaA09G0105300ZS	Os06g0184500	AT2G14820	NPY2	-	chrA09:4155711..4158410	NAKED PINS IN YUC MUTANTS 2 (NPY2); FUNCTIONS IN signal transducer activity; INVOLVED IN response to light stimulus; LOCATED IN cellular_component unknown; EXPRESSED IN hypophysis, root meristem; CONTAINS InterPro DOMAIN/s NPH3 (InterProIPR004249), BTB/POZ fold (InterProIPR011333); BEST Arabidopsis thaliana protein match is Phototropicresponsive NPH3 family protein (TAIRAT5G67440.1); Has 895 Blas…	Phototropic	GO:0005515	protein binding
BnaA09g24090D	-	Os09g0531600	AT3G51060	SRS1	C2H2 Transcription Factor Family	chrA09:16760864..16760969	STYLISH 1 (STY1); FUNCTIONS IN protein heterodimerization activity, DNA binding, sequencespecific DNA binding transcription factor activity; INVOLVED IN in 6 processes; LOCATED IN nucleus; EXPRESSED IN 6 plant structures; CONTAINS InterPro DOMAIN/s Lateral Root Primordium type 1, Cterminal (InterProIPR006511), Zinc finger, Lateral Root Primordium type 1 (InterProIPR006510), Protein of unknown fun…	protein SHI RELATED SEQUENCE 1 [Arabidopsis thaliana] >gi|565830914|sp|Q9SD40.2|SRS1_ARATH RecName
BnaA09g24310D	BnaA09G0391100ZS	Os10g0516100	AT1G32470	GDH3	-	chrA09:17040489..17041613	Single hybrid motif superfamily protein; FUNCTIONS IN glycine dehydrogenase (decarboxylating) activity; INVOLVED IN glycine catabolic process, glycine decarboxylation via glycine cleavage system; LOCATED IN mitochondrion, glycine cleavage complex, chloroplast; EXPRESSED IN 23 plant structures; EXPRESSED DURING 13 growth stages; CONTAINS InterPro DOMAIN/s 2oxo acid dehydrogenase, lipoylbinding sit…	probable glycine cleavage system H protein 2 [Arabidopsis thaliana] >gi|12644523|sp|Q9LQL0.1|GCSH3_ARATH RecName Full=Glycine cleavage system H protein 3, mitochondrial; Flags Precursor >gi|8920623|gb|AAF81345.1|AC007767_25 Identical to a glycine cleavage system Hprotein precursor from Arabidopsis thaliana gb|P25855. It contains a glycine cleavage Hprotein domain PF|01597. ESTs gb|R90208, gb|AI99…
BnaA09g24990D	BnaA09G0398000ZS	Os08g0167000	AT1G31770	ABCG14	ABC transporters	chrA09:17762688..17766793	ATPbinding cassette 14 (ABCG14); FUNCTIONS IN ATPase activity, coupled to transmembrane movement of substances; LOCATED IN membrane; EXPRESSED IN 23 plant structures; EXPRESSED DURING 13 growth stages; CONTAINS InterPro DOMAIN/s ATPase, AAA+ type, core (InterProIPR003593), ABC transporterlike (InterProIPR003439), ABC2 type transporter (InterProIPR013525), ABC transporter, conserved site (InterPro…	ABC transporter, putative [Arabidopsis thaliana]	GO:0015979	photosynthesis
BnaA09g25160D	-	Os08g0167000	AT1G31770	ABCG14	ABC transporters	chrA09:18132502..18138008	ATPbinding cassette 14 (ABCG14); FUNCTIONS IN ATPase activity, coupled to transmembrane movement of substances; LOCATED IN membrane; EXPRESSED IN 23 plant structures; EXPRESSED DURING 13 growth stages; CONTAINS InterPro DOMAIN/s ATPase, AAA+ type, core (InterProIPR003593), ABC transporterlike (InterProIPR003439), ABC2 type transporter (InterProIPR013525), ABC transporter, conserved site (InterPro…	ABC transporter, putative [Arabidopsis thaliana]	GO:0016020	membrane
BnaA09g25260D	BnaA09G0400100ZS	Os03g0778100	AT1G31330	PSAF	-	chrA09:18274950..18276593	photosystem I subunit F (PSAF); FUNCTIONS IN molecular_function unknown; INVOLVED IN photosynthesis; LOCATED IN in 7 components; EXPRESSED IN 25 plant structures; EXPRESSED DURING 14 growth stages; CONTAINS InterPro DOMAIN/s Photosystem I reaction centre protein PsaF, subunit III (InterProIPR003666); Has 387 Blast hits to 387 proteins in 119 species Archae 0; Bacteria 139; Metazoa 0; Fungi 0; Pla…	At1g31330/T19E23_1 [Arabidopsis lyrata subsp. lyrata] >gi|297336995|gb|EFH67412.1| At1g31330/T19E23_1 [Arabidopsis lyrata subsp. lyrata]	GO:0015979	photosynthesis
BnaA09g25300D	BnaA09G0400600ZS	Os03g0667500	AT1G31260	ZIP10	Inorganic Solute Cotransporters	chrA09:18353795..18357852	zinc transporter 10 precursor (ZIP10); FUNCTIONS IN cation transmembrane transporter activity, metal ion transmembrane transporter activity; INVOLVED IN cation transport; LOCATED IN endomembrane system, integral to membrane, membrane; CONTAINS InterPro DOMAIN/s Zinc/iron permease, fungal/plant (InterProIPR004698), Zinc/iron permease (InterProIPR003689); BEST Arabidopsis thaliana protein match is …	putative zinc transporter 10 [Arabidopsis thaliana] >gi|37090222|sp|Q8W245.2|ZIP10_ARATH RecName	GO:0030001	metal ion transport
BnaA09g25640D	-	Os01g0680200	AT1G30840	PUP4	Organic Solute Cotransporters	chrA09:18679026..18680202	purine permease 4 (PUP4); CONTAINS InterPro DOMAIN/s Protein of unknown function DUF6, transmembrane (InterProIPR000620), Protein of unknown function DUF250 (InterProIPR004853); BEST Arabidopsis thaliana protein match is purine permease 1 (TAIRAT1G28230.1).	purine permease 4 [Arabidopsis thaliana] >gi|334182967|ref|NP_001185119.1| purine permease 4 [Arabidopsis thaliana] >gi|75213346|sp|Q9SY29.1|PUP4_ARATH RecName
BnaA09g26050D	BnaA09G0409100ZS	-	AT1G30490	ATHB-9	Homeobox Transcription Factor Family	chrA09:19171299..19175944	PHAVOLUTA (PHV); CONTAINS InterPro DOMAIN/s Homeobox (InterProIPR001356), Homeodomainlike (InterProIPR009057), Lipidbinding START (InterProIPR002913), MEKHLA (InterProIPR013978), Homeodomainrelated (InterProIPR012287); BEST Arabidopsis thaliana protein match is Homeoboxleucine zipper family protein / lipidbinding START domaincontaining protein (TAIRAT2G34710.1); Has 3472 Blast hits to 3351 protei…	unnamed protein product [Thellungiella halophila]	GO:0003677	DNA binding
BnaA09g26360D	BnaA09G0412200ZS	-	AT1G30210	TCP24	TCP transcription factor family	chrA09:19521769..19525575	TEOSINTE BRANCHED 1, cycloidea, and PCF family 24 (TCP24); CONTAINS InterPro DOMAIN/s Transcription factor, TCP (InterProIPR005333), CYC/TB1, R domain (InterProIPR017888), Transcription factor TCP subgroup (InterProIPR017887); BEST Arabidopsis thaliana protein match is TEOSINTE BRANCHED 1, cycloidea and PCF transcription factor 2 (TAIRAT4G18390.2); Has 2035 Blast hits to 1535 proteins in 329 spec…	unnamed protein product [Thellungiella halophila]
BnaA09g26850D	BnaA09G0416900ZS	Os02g0517531	AT1G29400	ML5	-	chrA09:19996343..20000935	MEI2like protein 5 (ML5); FUNCTIONS IN RNA binding, nucleotide binding, nucleic acid binding; LOCATED IN cellular_component unknown; EXPRESSED IN 30 plant structures; EXPRESSED DURING 16 growth stages; CONTAINS InterPro DOMAIN/s RNA recognition motif, RNP1 (InterProIPR000504), RNA recognition motif 2 (InterProIPR007201), Nucleotidebinding, alphabeta plait (InterProIPR012677); BEST Arabidopsis tha…	MEI2like protein 5 [Arabidopsis thaliana] >gi|30690716|ref|NP_849727.1| MEI2like protein 5 [Arabidopsis thaliana] >gi|75331078|sp|Q8VWF5.1|AML5_ARATH RecName Full=Protein MEI2like 5; Short=AML5; AltName Full=MEI2like protein 5 >gi|17065074|gb|AAL32691.1| RNAbinding protein MEI2, putative [Arabidopsis thaliana] >gi|17979281|gb|AAL49866.1| putative RNAbinding protein MEI2 [Arabidopsis thaliana] >gi…	GO:0003676	nucleic acid binding
BnaA09g27230D	BnaA09G0422300ZS	Os01g0241400	AT1G28480	GRXC9	-	chrA09:20372053..20372467	GRX480; FUNCTIONS IN electron carrier activity, protein disulfide oxidoreductase activity; INVOLVED IN salicylic acid mediated signaling pathway, jasmonic acid mediated signaling pathway, response to salicylic acid stimulus; LOCATED IN cellular_component unknown; EXPRESSED IN 21 plant structures; EXPRESSED DURING 13 growth stages; CONTAINS InterPro DOMAIN/s Glutaredoxinlike, plant II (InterProIPR…	Thioredoxin superfamily protein [Theobroma cacao] >gi|508780891|gb|EOY28147.1| Thioredoxin superfamily protein [Theobroma cacao]	GO:0045454	cell redox homeostasis
BnaA09g27330D	BnaA09G0423500ZS	-	AT1G28360	ERF12	AP2-EREBP Transcription Factor Family	chrA09:20468557..20469103	ERF domain protein 12 (ERF12); CONTAINS InterPro DOMAIN/s DNAbinding, integrasetype (InterProIPR016177), Pathogenesisrelated transcriptional factor/ERF, DNAbinding (InterProIPR001471); BEST Arabidopsis thaliana protein match is ethylene responsive element binding factor 4 (TAIRAT3G15210.1); Has 5550 Blast hits to 5447 proteins in 245 species Archae 0; Bacteria 0; Metazoa 1; Fungi 0; Plants 5541; …	ATERF12/ERF12 [Arabidopsis lyrata subsp. lyrata] >gi|297336614|gb|EFH67031.1| ATERF12/ERF12 [Arabidopsis lyrata subsp. lyrata]	GO:0006355	regulation of transcription, DNA-templated
BnaA09g27530D	BnaA09G0425600ZS	Os11g0528700	AT1G28130	GH3.17	-	chrA09:20655157..20658002	GH3.17; CONTAINS InterPro DOMAIN/s	GH3 auxin
BnaA09g27960D	BnaA09G0430600ZS	Os04g0551500	AT1G27360	SPL11	SBP Transcription Factor Family; Superfamily of zinc-coordinating DNA-binding proteins	chrA09:20954907..20956535	squamosa promoterlike 11 (SPL11); FUNCTIONS IN DNA binding, sequencespecific DNA binding transcription factor activity; INVOLVED IN regulation of transcription, regulation of timing of transition from vegetative to reproductive phase; LOCATED IN nucleus; EXPRESSED IN 21 plant structures; EXPRESSED DURING 10 growth stages; CONTAINS InterPro DOMAIN/s Transcription factor, SBPbox (InterProIPR004333)…	squamosa promoter	GO:0005634	nucleus
BnaA09g28040D	BnaA09G0431300ZS	Os06g0162800	AT1G24260	Sep3	MADS Transcription Factor Family	chrA09:20975954..20978708	SEPALLATA3 (SEP3); FUNCTIONS IN protein binding, DNA binding, sequencespecific DNA binding transcription factor activity; INVOLVED IN in 6 processes; LOCATED IN nucleus; EXPRESSED IN 16 plant structures; EXPRESSED DURING 7 growth stages; CONTAINS InterPro DOMAIN/s Transcription factor, MADSbox (InterProIPR002100), Transcription factor, Kbox (InterProIPR002487); BEST Arabidopsis thaliana protein m…	SEP3 [Brassica oleracea var. viridis]	GO:0006355	regulation of transcription, DNA-templated
BnaA09g28590D	-	-	AT1G25490	PP2AA1	-	chrA09:21496951..21500156	ROOTS CURL IN NPA (RCN1); FUNCTIONS IN protein phosphatase type 2A regulator activity; INVOLVED IN response to ethylene stimulus, abscisic acid mediated signaling pathway, regulation of stomatal movement, positive regulation of abscisic acid mediated signaling pathway, auxin polar transport; LOCATED IN cell wall, plasma membrane, protein phosphatase type 2A complex; EXPRESSED IN 25 plant structur…	serine/threonine protein phosphatase type 2A regulatory subunit A [Arabidopsis lyrata subsp. lyrata] >gi|297339262|gb|EFH69679.1| serine/threonine protein phosphatase type 2A regulatory subunit A [Arabidopsis lyrata subsp. lyrata]	GO:0005488	binding
BnaA09g28640D	BnaA09G0438500ZS	-	AT1G25540	MED25	-	chrA09:21524955..21530263	PHYTOCHROME AND FLOWERING TIME 1 (PFT1); CONTAINS InterPro DOMAIN/s Mediator complex subunit Med25, von Willebrand factor type A (InterProIPR021419), von Willebrand factor, type A (InterProIPR002035); Has 144499 Blast hits to 47376 proteins in 2113 species Archae 36; Bacteria 15041; Metazoa 49547; Fungi 14283; Plants 10465; Viruses 822; Other Eukaryotes 54305 (source NCBI BLink).	mediator of RNA polymerase II transcription subunit 25 [Arabidopsis thaliana] >gi|75145501|sp|Q7XYY2.1|MED25_ARATH RecName
BnaA09g47380D	BnaA09G0649200ZS	Os10g0554200	AT1G12110	NPF6.3	Organic Solute Cotransporters	chrA09:31936047..31940164	nitrate transporter 1.1 (NRT1.1); FUNCTIONS IN transporter activity, nitrate transmembrane transporter activity; INVOLVED IN response to water deprivation, nitrate transport, response to nitrate; LOCATED IN plasma membrane; EXPRESSED IN 25 plant structures; EXPRESSED DURING 12 growth stages; CONTAINS InterPro DOMAIN/s PTR2 family proton/oligopeptide symporter, conserved site (InterProIPR018456), …	RCH2 protein [Brassica napus]	GO:0006810	transport
BnaA09g47580D	BnaA09G0652200ZS	Os03g0411500	AT1G11750	CLPP6	-	chrA09:32023630..32025413	CLP protease proteolytic subunit 6 (CLPP6); FUNCTIONS IN serinetype endopeptidase activity; INVOLVED IN chloroplast organization, photosynthesis; LOCATED IN in 6 components; EXPRESSED IN 23 plant structures; EXPRESSED DURING 14 growth stages; CONTAINS InterPro DOMAIN/s Peptidase S14, ClpP, active site (InterProIPR018215), Peptidase S14, ClpP (InterProIPR001907); BEST Arabidopsis thaliana protein …	ATPdependent Clp protease proteolytic subunit 6 [Arabidopsis thaliana] >gi|75313132|sp|Q9SAA2.1|CLPP6_ARATH RecName Full=ATPdependent Clp protease proteolytic subunit 6, chloroplastic; AltName Full=Endopeptidase ClpP6; Short=nClpP6; AltName Full=nClpP1; Flags Precursor >gi|4835782|gb|AAD30248.1|AC007296_9 Identical to gb|AF016621 ATPdependent Clp protease proteolytic subunit from Arabidopsis thal…
BnaA09g47730D	-	-	AT1G11130	SUB	Strubbelig Receptor Family	chrA09:32126185..32129986	STRUBBELIG (SUB); FUNCTIONS IN receptor signaling protein serine/threonine kinase activity; INVOLVED IN in 8 processes; LOCATED IN plasma membrane; EXPRESSED IN 23 plant structures; EXPRESSED DURING 16 growth stages; CONTAINS InterPro DOMAIN/s Protein kinase, catalytic domain (InterProIPR000719), Serine/threonineprotein kinase domain (InterProIPR002290), Leucinerich repeat (InterProIPR001611), Ty…	receptor	GO:0006468	protein phosphorylation
BnaA09g47990D	BnaA09G0656700ZS	-	AT1G11130	SUB	Strubbelig Receptor Family	chrA09:32240790..32243707	STRUBBELIG (SUB); FUNCTIONS IN receptor signaling protein serine/threonine kinase activity; INVOLVED IN in 8 processes; LOCATED IN plasma membrane; EXPRESSED IN 23 plant structures; EXPRESSED DURING 16 growth stages; CONTAINS InterPro DOMAIN/s Protein kinase, catalytic domain (InterProIPR000719), Serine/threonineprotein kinase domain (InterProIPR002290), Leucinerich repeat (InterProIPR001611), Ty…	receptor	GO:0005515	protein binding
BnaA09g48680D	BnaA09G0664400ZS	Os05g0373300	AT1G08860	BON3	-	chrA09:32556031..32560306	BONZAI 3 (BON3); FUNCTIONS IN calciumdependent phospholipid binding; INVOLVED IN Nterminal protein myristoylation, cellular homeostasis, positive regulation of cellular defense response, negative regulation of cell death; EXPRESSED IN sperm cell, male gametophyte, flower, pollen tube; EXPRESSED DURING L mature pollen stage, M germinated pollen stage, 4 anthesis, petal differentiation and expansio…	protein BONZAI 3 [Arabidopsis thaliana] >gi|75287888|sp|Q5XQC7.1|BON3_ARATH RecName
BnaA09g48870D	BnaA09G0665900ZS	-	AT1G08465	YAB2	C2C2-YABBY Transcription Factor Family	chrA09:32644169..32649965	YABBY2 (YAB2); CONTAINS InterPro DOMAIN/s High mobility group, superfamily (InterProIPR009071), YABBY protein (InterProIPR006780); BEST Arabidopsis thaliana protein match is plantspecific transcription factor YABBY family protein (TAIRAT2G26580.2); Has 446 Blast hits to 444 proteins in 124 species Archae 0; Bacteria 0; Metazoa 0; Fungi 2; Plants 433; Viruses 0; Other Eukaryotes 11 (source NCBI BL…	transcription factor YABBY family protein [Arabidopsis thaliana] >gi|75267402|sp|Q9XFB0.1|YAB2_ARATH RecName	GO:0007275	multicellular organism development
BnaA09g49740D	BnaA09G0675000ZS	Os11g0572700	AT1G06820	CRTISO	-	chrA09:33037381..33040884	carotenoid isomerase (CRTISO); CONTAINS InterPro DOMAIN/s Fumarate reductase/succinate dehydrogenase flavoprotein, Nterminal (InterProIPR003953), Carotene isomerase (InterProIPR014101); BEST Arabidopsis thaliana protein match is FAD/NAD(P)binding oxidoreductase family protein (TAIRAT1G57770.1); Has 6522 Blast hits to 6439 proteins in 939 species Archae 207; Bacteria 2788; Metazoa 150; Fungi 77; P…	carotenoid isomerase 1 [Brassica rapa]	GO:0055114	oxidation-reduction process
BnaA09g50210D	BnaA09G0679400ZS	Os09g0134500	AT1G05830	ATX2	-	chrA09:33252912..33259540	trithoraxlike protein 2 (ATX2); FUNCTIONS IN histone methyltransferase activity (H3K4 specific), DNA binding; INVOLVED IN histone H3K4 methylation, regulation of transcription, DNAdependent, regulation of transcription; LOCATED IN nucleus; EXPRESSED IN stigma, rosette leaf, male gametophyte, root; CONTAINS InterPro DOMAIN/s SET domain (InterProIPR001214), Zinc finger, PHDtype, conserved site (Int…	histone	GO:0005634	nucleus
BnaA09g50250D	BnaA09G0679900ZS	-	AT1G05630	5PTASE13	Acyl Lipid Metabolism Family	chrA09:33268664..33275319	5PTASE13; CONTAINS InterPro DOMAIN/s WD40 repeatlikecontaining domain (InterProIPR011046), Inositol polyphosphate related phosphatase (InterProIPR000300), WD40 repeat (InterProIPR001680), WD40/YVTN repeatlikecontaining domain (InterProIPR015943), Endonuclease/exonuclease/phosphatase (InterProIPR005135); BEST Arabidopsis thaliana protein match is endonuclease/exonuclease/phosphatase family protein…	Type I inositol1,4,5trisphosphate 5phosphatase 13 [Arabidopsis thaliana] >gi|332189747|gb|AEE27868.1| Type I inositol1,4,5trisphosphate 5phosphatase 13 [Arabidopsis thaliana]
BnaA09g50410D	BnaA09G0681400ZS	-	AT1G05180	AXR1	-	chrA09:33344879..33348250	AUXIN RESISTANT 1 (AXR1); CONTAINS InterPro DOMAIN/s Molybdenum cofactor biosynthesis, MoeB (InterProIPR009036), UBA/THIFtype NAD/FAD binding fold (InterProIPR000594), NAD(P)binding domain (InterProIPR016040); BEST Arabidopsis thaliana protein match is AXR1like (TAIRAT2G32410.1); Has 6539 Blast hits to 5902 proteins in 1375 species Archae 158; Bacteria 2625; Metazoa 1326; Fungi 867; Plants 442; V…	auxin resistant 1 [Brassica rapa]	GO:0008641	small protein activating enzyme activity
BnaA09g50590D	BnaA09G0684200ZS	-	AT1G04250	IAA17	-	chrA09:33431859..33434175	AUXIN RESISTANT 3 (AXR3); CONTAINS InterPro DOMAIN/s Aux/IAAARFdimerisation (InterProIPR011525), AUX/IAA protein (InterProIPR003311); BEST Arabidopsis thaliana protein match is indole3acetic acid inducible 14 (TAIRAT4G14550.1); Has 1763 Blast hits to 1762 proteins in 78 species Archae 0; Bacteria 0; Metazoa 0; Fungi 0; Plants 1762; Viruses 0; Other Eukaryotes 1 (source NCBI BLink).	auxinresponsive protein IAA17 [Arabidopsis thaliana] >gi|11131276|sp|P93830.2|IAA17_ARATH RecName Full=Auxinresponsive protein IAA17; AltName Full=Auxin response 3; AltName Full=Indoleacetic acidinduced protein 17 >gi|12484197|gb|AAG53997.1|AF336916_1 auxininduced protein, IAA17/AXR31 [Arabidopsis thaliana] >gi|2618723|gb|AAB84354.1| IAA17 [Arabidopsis thaliana] >gi|2921756|gb|AAC39439.1| IAA17/A…
BnaA09g51080D	BnaA09G0689000ZS	-	AT4G02570	CUL1	-	chrA09:33659609..33662608	cullin 1 (CUL1); CONTAINS InterPro DOMAIN/s Winged helixturnhelix transcription repressor DNAbinding (InterProIPR011991), Cullin homology (InterProIPR016158), Cullin protein, neddylation domain (InterProIPR019559), Cullin, conserved site (InterProIPR016157), Cullin, Nterminal (InterProIPR001373), Cullin repeatlikecontaining domain (InterProIPR016159); BEST Arabidopsis thaliana protein match is cu…	ATCUL1 [Arabidopsis lyrata subsp. lyrata] >gi|297320746|gb|EFH51168.1| ATCUL1 [Arabidopsis lyrata subsp. lyrata]	GO:0006511	ubiquitin-dependent protein catabolic process
BnaC03g00040D	BnaC03G0001300ZS	Os08g0157600	AT1G01060	LHY	-	chrC03:11072..14784	LATE ELONGATED HYPOCOTYL (LHY); CONTAINS InterPro DOMAIN/s SANT, DNAbinding (InterProIPR001005), Myb, DNAbinding (InterProIPR014778), Homeodomainlike (InterProIPR009057), Myblike DNAbinding domain, SHAQKYF class (InterProIPR006447), HTH transcriptional regulator, Mybtype, DNAbinding (InterProIPR017930); BEST Arabidopsis thaliana protein match is circadian clock associated 1 (TAIRAT2G46830.1); Has…	AT1G01060 [Arabidopsis thaliana]	GO:0003677	DNA binding
BnaC03g00360D	BnaC03G0006100ZS	Os01g0142300	AT5G01220	SQD2	Acyl Lipid Metabolism Family; Glycosyltransferase Gene Families	chrC03:178640..181153	sulfoquinovosyldiacylglycerol 2 (SQD2); FUNCTIONS IN UDPglycosyltransferase activity, UDPsulfoquinovoseDAG sulfoquinovosyltransferase activity, transferase activity, transferring glycosyl groups; INVOLVED IN cellular response to phosphate starvation, sulfolipid biosynthetic process, glycolipid biosynthetic process; LOCATED IN chloroplast, chloroplast envelope; EXPRESSED IN 22 plant structures; EX…	predicted protein [Arabidopsis lyrata subsp. lyrata] >gi|297316775|gb|EFH47197.1| predicted protein [Arabidopsis lyrata subsp. lyrata]
BnaC03g00520D	BnaC03G0008000ZS	-	AT5G02030	BLH9	Homeobox Transcription Factor Family	chrC03:265932..269257	REPLUMLESS (RPL); CONTAINS InterPro DOMAIN/s Homeobox (InterProIPR001356), Homeodomainlike (InterProIPR009057), POX (InterProIPR006563), Homeodomainrelated (InterProIPR012287); BEST Arabidopsis thaliana protein match is BEL1like homeodomain 8 (TAIRAT2G27990.1); Has 5109 Blast hits to 5109 proteins in 341 species Archae 0; Bacteria 2; Metazoa 2052; Fungi 344; Plants 2481; Viruses 0; Other Eukaryot…	REPLUMLESS	GO:0006355	regulation of transcription, DNA-templated
BnaC03g00680D	-	Os01g0973500	AT5G02290	NAK	-	chrC03:333300..335178	NAK; FUNCTIONS IN protein serine/threonine kinase activity, protein kinase activity, kinase activity, ATP binding; INVOLVED IN protein amino acid phosphorylation; LOCATED IN plasma membrane; EXPRESSED IN 23 plant structures; EXPRESSED DURING 13 growth stages; CONTAINS InterPro DOMAIN/s Protein kinase, ATP binding site (InterProIPR017441), Serine/threonineprotein kinase domain (InterProIPR002290),…	putative serine/threonine	GO:0006468	protein phosphorylation
BnaC03g01370D	BnaC03G0015800ZS	-	AT5G03680	PTL	Trihelix Transcription Factor Family	chrC03:625459..628337	PETAL LOSS (PTL); CONTAINS InterPro DOMAIN/s SANT, DNAbinding (InterProIPR001005), MYBlike (InterProIPR017877); BEST Arabidopsis thaliana protein match is Homeodomainlike superfamily protein (TAIRAT3G10000.1); Has 1269 Blast hits to 922 proteins in 144 species Archae 0; Bacteria 109; Metazoa 238; Fungi 32; Plants 703; Viruses 29; Other Eukaryotes 158 (source NCBI BLink).	trihelix transcription factor PTL [Arabidopsis thaliana] >gi|75311735|sp|Q9LZS0.1|PTL_ARATH RecName
BnaC03g01380D	BnaC03G0015900ZS	Os02g0527600	AT5G03730	CTR1	MAP Kinase Kinase Kinase (MAPKKK) Family	chrC03:630007..635190	CONSTITUTIVE TRIPLE RESPONSE 1 (CTR1); CONTAINS InterPro DOMAIN/s Protein kinase, ATP binding site (InterProIPR017441), Serine/threonineprotein kinase domain (InterProIPR002290), Serinethreonine/tyrosineprotein kinase (InterProIPR001245), Protein kinaselike domain (InterProIPR011009), Serine/threonineprotein kinase, active site (InterProIPR008271), Protein kinase, catalytic domain (InterProIPR000…	unnamed protein product [Thellungiella halophila]	GO:0006468	protein phosphorylation
BnaC03g01410D	BnaC03G0016200ZS	-	AT5G03790	ATHB-51	Homeobox Transcription Factor Family	chrC03:657390..658873	homeobox 51 (HB51); FUNCTIONS IN sequencespecific DNA binding, DNA binding, sequencespecific DNA binding transcription factor activity; INVOLVED IN in 6 processes; LOCATED IN nucleus; EXPRESSED IN 14 plant structures; EXPRESSED DURING 6 growth stages; CONTAINS InterPro DOMAIN/s Homeobox, conserved site (InterProIPR017970), Homeobox (InterProIPR001356), Homeodomainlike (InterProIPR009057), Helixtu…	homeodomain	GO:0003677	DNA binding
BnaC03g01440D	BnaC03G0016500ZS	-	AT5G03840	TFL1	-	chrC03:673348..674628	TERMINAL FLOWER 1 (TFL1); CONTAINS InterPro DOMAIN/s Phosphatidylethanolaminebinding, conserved site (InterProIPR001858), Phosphatidylethanolaminebinding protein PEBP (InterProIPR008914); BEST Arabidopsis thaliana protein match is centroradialis (TAIRAT2G27550.1); Has 1807 Blast hits to 1807 proteins in 277 species Archae 0; Bacteria 0; Metazoa 736; Fungi 347; Plants 385; Viruses 0; Other Eukaryo…	terminal flower 1 [Arabidopsis lyrata]
BnaC03g02500D	BnaC03G0028300ZS	-	AT5G06250	DPA4	B3 DNA Binding Family; RAV Transcription Factor Family	chrC03:1196450..1199625	AP2/B3	like transcriptional factor family protein; CONTAINS InterPro DOMAIN/s	GO:0003677	DNA binding
BnaC03g03370D	BnaC03G0037100ZS	-	AT5G08070	TCP17	TCP transcription factor family	chrC03:1618079..1619244	TCP domain protein 17 (TCP17); CONTAINS InterPro DOMAIN/s Transcription factor, TCP (InterProIPR005333), Transcription factor TCP subgroup (InterProIPR017887); BEST Arabidopsis thaliana protein match is TEOSINTE BRANCHED 1, cycloidea and PCF transcription factor 5 (TAIRAT5G60970.1); Has 1349 Blast hits to 1349 proteins in 277 species Archae 0; Bacteria 0; Metazoa 0; Fungi 0; Plants 1349; Viruses …	transcription factor TCP17 [Arabidopsis thaliana] >gi|75174021|sp|Q9LEZ9.1|TCP17_ARATH RecName
BnaC03g03450D	BnaC03G0038800ZS	Os10g0486600	AT5G08290	YLS8	-	chrC03:1690491..1691455	YELLOWLEAFSPECIFIC GENE 8 (YLS8); CONTAINS InterPro DOMAIN/s Thioredoxin fold (InterProIPR012335), mRNA splicing factor, thioredoxinlike U5 snRNP (InterProIPR004123), Thioredoxinlike fold (InterProIPR012336); BEST Arabidopsis thaliana protein match is mRNA splicing factor, thioredoxinlike U5 snRNP (TAIRAT3G24730.1); Has 564 Blast hits to 564 proteins in 220 species Archae 0; Bacteria 0; Metazoa 2…	Thioredoxin	GO:0000398	mRNA splicing, via spliceosome
BnaC03g04170D	BnaC03G0046300ZS	-	AT5G10140	FLC	MADS Transcription Factor Family	chrC03:2001057..2004665	FLOWERING LOCUS C (FLC); CONTAINS InterPro DOMAIN/s Transcription factor, MADSbox (InterProIPR002100), Transcription factor, Kbox (InterProIPR002487); BEST Arabidopsis thaliana protein match is Kbox region and MADSbox transcription factor family protein (TAIRAT1G77080.4); Has 1807 Blast hits to 1807 proteins in 277 species Archae 0; Bacteria 0; Metazoa 736; Fungi 347; Plants 385; Viruses 0; Other…	flowering locus C [Brassica oleracea var. capitata] >gi|34591545|gb|AAQ76274.1| flowering locus C [Brassica oleracea var. capitata] >gi|34591606|gb|AAQ76276.1| flowering locus C [Brassica oleracea var. capitata] >gi|104162044|emb|CAJ77614.1| flowering protein [Brassica oleracea var. alboglabra] >gi|576602768|gb|AHH30725.1| flowering locus C [Brassica oleracea]	GO:0006355	regulation of transcription, DNA-templated
BnaC03g04370D	BnaC03G0047800ZS	Os01g0116600	AT5G10630	HBS1	Eukaryotic Initiation Factor Gene Family	chrC03:2082685..2085632	Translation elongation factor EF1A/initiation factor IF2gamma family protein; FUNCTIONS IN GTP binding, translation elongation factor activity, GTPase activity, zinc ion binding; INVOLVED IN biological_process unknown; LOCATED IN intracellular; EXPRESSED IN 24 plant structures; EXPRESSED DURING 14 growth stages; CONTAINS InterPro DOMAIN/s Translation elongation factor EFTu/EF1A, Cterminal (InterP…	117M18_27 [Brassica rapa]
BnaC03g04460D	BnaC03G0048100ZS	Os01g0116600	AT5G10630	HBS1	Eukaryotic Initiation Factor Gene Family	chrC03:2120827..2123758	Translation elongation factor EF1A/initiation factor IF2gamma family protein; FUNCTIONS IN GTP binding, translation elongation factor activity, GTPase activity, zinc ion binding; INVOLVED IN biological_process unknown; LOCATED IN intracellular; EXPRESSED IN 24 plant structures; EXPRESSED DURING 14 growth stages; CONTAINS InterPro DOMAIN/s Translation elongation factor EFTu/EF1A, Cterminal (InterP…	putative translation elongation factor 2EF1A / eIF	GO:0003924	GTPase activity
BnaC03g04580D	-	-	AT5G11060	KNAT4	Homeobox Transcription Factor Family	chrC03:2188076..2190704	KNOTTED1like homeobox gene 4 (KNAT4); FUNCTIONS IN transcription activator activity, sequencespecific DNA binding transcription factor activity; INVOLVED IN response to light stimulus; LOCATED IN cytosol, nucleus, cytoplasm; EXPRESSED IN 30 plant structures; EXPRESSED DURING 14 growth stages; CONTAINS InterPro DOMAIN/s ELK (InterProIPR005539), KNOX1 (InterProIPR005540), Homeobox (InterProIPR00135…	Knox	GO:0006355	regulation of transcription, DNA-templated
BnaC03g04780D	-	Os01g0610300	AT5G11470	SG1	-	chrC03:2315158..2318843	bromoadjacent homology (BAH) domaincontaining protein; FUNCTIONS IN DNA binding, nucleic acid binding; INVOLVED IN biological_process unknown; LOCATED IN cellular_component unknown; EXPRESSED IN 9 plant structures; EXPRESSED DURING 4 anthesis, C globular stage, petal differentiation and expansion stage, E expanded cotyledon stage, D bilateral stage; CONTAINS InterPro DOMAIN/s RNA recognition moti…	PREDICTED	GO:0003676	nucleic acid binding
BnaC03g04840D	BnaC03G0051800ZS	Os01g0229300	AT5G11530	EMF1	-	chrC03:2352805..2356738	embryonic flower 1 (EMF1); Has 1807 Blast hits to 1807 proteins in 277 species	Archae
BnaC03g05370D	-	Os03g0639300	AT2G43010	PIF4	bHLH Transcription Factor Family	chrC03:2587122..2589546	phytochrome interacting factor 4 (PIF4); CONTAINS InterPro DOMAIN/s Helixloophelix DNAbinding domain (InterProIPR001092), Helixloophelix DNAbinding (InterProIPR011598); BEST Arabidopsis thaliana protein match is phytochrome interacting factor 3like 6 (TAIRAT3G59060.1); Has 4535 Blast hits to 4529 proteins in 355 species Archae 0; Bacteria 0; Metazoa 936; Fungi 188; Plants 3370; Viruses 2; Other E…	transcription factor PIF4 [Arabidopsis thaliana] >gi|330255104|gb|AEC10198.1| transcription factor PIF4 [Arabidopsis thaliana]	GO:0046983	protein dimerization activity
BnaC03g06020D	BnaC03G0063100ZS	Os11g0135000	AT5G13750	ZIFL1	-	chrC03:2932773..2935577	zinc induced facilitatorlike 1 (ZIFL1); FUNCTIONS IN tetracyclinehydrogen antiporter activity; INVOLVED IN response to karrikin; LOCATED IN integral to membrane; EXPRESSED IN 24 plant structures; EXPRESSED DURING 15 growth stages; CONTAINS InterPro DOMAIN/s Major facilitator superfamily (InterProIPR020846), Tetracycline resistance protein, TetA (InterProIPR001958), Major facilitator superfamily M…	zinc induced facilitator	GO:0055085	transmembrane transport
BnaC03g06120D	-	-	AT5G13930	CHS	-	chrC03:2968009..2969560	TRANSPARENT TESTA 4 (TT4); FUNCTIONS IN naringeninchalcone synthase activity; INVOLVED IN in 11 processes; LOCATED IN planttype vacuole membrane, endoplasmic reticulum, nucleus; EXPRESSED IN 22 plant structures; EXPRESSED DURING 14 growth stages; CONTAINS InterPro DOMAIN/s Chalcone/stilbene synthase, Nterminal (InterProIPR001099), Thiolaselike (InterProIPR016039), Polyketide synthase, type III (I…	chalcone synthase 1 protein [Brassica rapa subsp. rapa]	GO:0008152	metabolic process
BnaC03g06180D	BnaC03G0064800ZS	-	AT5G14010	KNU	C2H2 Transcription Factor Family	chrC03:2994645..2997070	KNUCKLES (KNU); FUNCTIONS IN sequencespecific DNA binding transcription factor activity, zinc ion binding, nucleic acid binding; INVOLVED IN floral meristem determinacy, regulation of transcription, regulation of flower development; LOCATED IN intracellular, chloroplast; CONTAINS InterPro DOMAIN/s Zinc finger, C2H2type (InterProIPR007087); BEST Arabidopsis thaliana protein match is zinc finger pr…	Uncharacterized protein TCM_017291 [Theobroma cacao] >gi|508710994|gb|EOY02891.1| Uncharacterized protein TCM_017291 [Theobroma cacao]	GO:0003676	nucleic acid binding
BnaC03g06850D	BnaC03G0071600ZS	-	AT5G15230	GASA4	-	chrC03:3274701..3275918	GAST1 protein homolog 4 (GASA4); FUNCTIONS IN molecular_function unknown; INVOLVED IN response to gibberellin stimulus, gibberellic acid mediated signaling pathway; LOCATED IN endomembrane system; EXPRESSED IN 23 plant structures; EXPRESSED DURING 14 growth stages; CONTAINS InterPro DOMAIN/s Gibberellin regulated protein (InterProIPR003854); BEST Arabidopsis thaliana protein match is Gibberellinr…	gibberellin
BnaC05g00840D	BnaC05G0010100ZS	Os08g0157600	AT1G01060	LHY	-	chrC05:428370..432140	LATE ELONGATED HYPOCOTYL (LHY); CONTAINS InterPro DOMAIN/s SANT, DNAbinding (InterProIPR001005), Myb, DNAbinding (InterProIPR014778), Homeodomainlike (InterProIPR009057), Myblike DNAbinding domain, SHAQKYF class (InterProIPR006447), HTH transcriptional regulator, Mybtype, DNAbinding (InterProIPR017930); BEST Arabidopsis thaliana protein match is circadian clock associated 1 (TAIRAT2G46830.1); Has…	AT1G01060 [Arabidopsis thaliana]	GO:0003677	DNA binding
BnaC05g01600D	BnaC05G0017300ZS	-	AT4G02570	CUL1	-	chrC05:825597..832504	cullin 1 (CUL1); CONTAINS InterPro DOMAIN/s Winged helixturnhelix transcription repressor DNAbinding (InterProIPR011991), Cullin homology (InterProIPR016158), Cullin protein, neddylation domain (InterProIPR019559), Cullin, conserved site (InterProIPR016157), Cullin, Nterminal (InterProIPR001373), Cullin repeatlikecontaining domain (InterProIPR016159); BEST Arabidopsis thaliana protein match is cu…	ATCUL1 [Arabidopsis lyrata subsp. lyrata] >gi|297320746|gb|EFH51168.1| ATCUL1 [Arabidopsis lyrata subsp. lyrata]	GO:0006511	ubiquitin-dependent protein catabolic process
BnaC05g02370D	BnaC05G0025800ZS	-	AT1G04250	IAA17	-	chrC05:1162818..1164543	AUXIN RESISTANT 3 (AXR3); CONTAINS InterPro DOMAIN/s Aux/IAAARFdimerisation (InterProIPR011525), AUX/IAA protein (InterProIPR003311); BEST Arabidopsis thaliana protein match is indole3acetic acid inducible 14 (TAIRAT4G14550.1); Has 1763 Blast hits to 1762 proteins in 78 species Archae 0; Bacteria 0; Metazoa 0; Fungi 0; Plants 1762; Viruses 0; Other Eukaryotes 1 (source NCBI BLink).	auxinresponsive protein IAA17 [Arabidopsis thaliana] >gi|11131276|sp|P93830.2|IAA17_ARATH RecName Full=Auxinresponsive protein IAA17; AltName Full=Auxin response 3; AltName Full=Indoleacetic acidinduced protein 17 >gi|12484197|gb|AAG53997.1|AF336916_1 auxininduced protein, IAA17/AXR31 [Arabidopsis thaliana] >gi|2618723|gb|AAB84354.1| IAA17 [Arabidopsis thaliana] >gi|2921756|gb|AAC39439.1| IAA17/A…
BnaC05g02520D	BnaC05G0027100ZS	-	AT1G04400	CRY2	-	chrC05:1230795..1234120	cryptochrome 2 (CRY2); FUNCTIONS IN protein homodimerization activity, blue light photoreceptor activity; INVOLVED IN in 9 processes; LOCATED IN nucleus, vacuole; EXPRESSED IN 24 plant structures; EXPRESSED DURING 13 growth stages; CONTAINS InterPro DOMAIN/s Rossmannlike alpha/beta/alpha sandwich fold (InterProIPR014729), Cryptochrome/DNA photolyase, class 1 conserved site, Cterminal (InterProIPR…	cryptochrome 2b [Brassica napus] >gi|327082233|gb|AEA29691.1| cryptochrome 2b [Brassica napus]
BnaC06g15450D	BnaC06G0191300ZS	Os07g0448800	AT3G54820	PIP2-5	Aquaporin Families; MIP family	chrC06:18158559..18161837	plasma membrane intrinsic protein 2;5 (PIP2;5); FUNCTIONS IN water channel activity; INVOLVED IN transport, transmembrane transport; LOCATED IN integral to membrane, membrane; EXPRESSED IN 17 plant structures; EXPRESSED DURING 10 growth stages; CONTAINS InterPro DOMAIN/s Major intrinsic protein, conserved site (InterProIPR022357), Aquaporin (InterProIPR012269), Major intrinsic protein (InterProIP…	putative aquaporin PIP25 [Arabidopsis thaliana] >gi|32363433|sp|Q9SV31.1|PIP25_ARATH RecName Full=Probable aquaporin PIP25; AltName Full=Plasma membrane intrinsic protein 25; Short=AtPIP2;5; AltName Full=Plasma membrane intrinsic protein 2d; Short=PIP2d; Contains RecName Full=Probable aquaporin PIP25, Nterminally processed >gi|13878177|gb|AAK44166.1|AF370351_1 putative aquaporin/MIP protein [Arab…	GO:0006810	transport
BnaC06g25940D	BnaC06G0313100ZS	Os06g0196600	AT5G46290	KAS1	Acyl Lipid Metabolism Family	chrC06:27639901..27640951	3ketoacylacyl carrier protein synthase I (KAS I); FUNCTIONS IN transferase activity, transferring acyl groups other than aminoacyl groups, fatty acid synthase activity, catalytic activity; INVOLVED IN biosynthetic process, metabolic process, fatty acid biosynthetic process; EXPRESSED IN 23 plant structures; EXPRESSED DURING 13 growth stages; CONTAINS InterPro DOMAIN/s Betaketoacyl synthase (Inter…
BnaC06g26110D	BnaC06G0314500ZS	Os03g0237250	AT1G68130	IDD14	C2H2 Transcription Factor Family	chrC06:27819353..27822045	indeterminate(ID)domain 14 (IDD14); CONTAINS InterPro DOMAIN/s Zinc finger, C2H2like (InterProIPR015880), Zinc finger, C2H2type (InterProIPR007087); BEST Arabidopsis thaliana protein match is indeterminate(ID)domain 16 (TAIRAT1G25250.1); Has 34626 Blast hits to 17187 proteins in 314 species Archae 1; Bacteria 0; Metazoa 32617; Fungi 232; Plants 764; Viruses 1; Other Eukaryotes 1011 (source NCBI B…	atidd14
BnaC06g26120D	-	Os03g0237250	AT1G68130	IDD14	C2H2 Transcription Factor Family	chrC06:27822111..27824289	indeterminate(ID)domain 14 (IDD14); CONTAINS InterPro DOMAIN/s Zinc finger, C2H2like (InterProIPR015880), Zinc finger, C2H2type (InterProIPR007087); BEST Arabidopsis thaliana protein match is indeterminate(ID)domain 16 (TAIRAT1G25250.1); Has 34626 Blast hits to 17187 proteins in 314 species Archae 1; Bacteria 0; Metazoa 32617; Fungi 232; Plants 764; Viruses 1; Other Eukaryotes 1011 (source NCBI B…	atidd14
BnaC06g26180D	BnaC06G0315100ZS	-	AT1G68000	PIS1	Acyl Lipid Metabolism Family; Lipid Metabolism Gene Families	chrC06:27867368..27869162	phosphatidylinositol synthase 1 (PIS1); CONTAINS InterPro DOMAIN/s CDPalcohol phosphatidyltransferase (InterProIPR000462), CDPdiacylglycerolinositol 3phosphatidyltransferase, eukaryote (InterProIPR014387); BEST Arabidopsis thaliana protein match is probable CDPdiacylglycerolinositol 3phosphatidyltransferase 2 (TAIRAT4G38570.1); Has 2907 Blast hits to 2907 proteins in 1088 species Archae 25; Bacte…	phosphatidylinositol synthase [Brassica napus]	GO:0008654	phospholipid biosynthetic process
BnaC06g27450D	BnaC06G0327200ZS	-	AT1G66150	TMK1	-	chrC06:28761117..28764200	transmembrane kinase 1 (TMK1); FUNCTIONS IN transmembrane receptor protein serine/threonine kinase activity; INVOLVED IN signal transduction; LOCATED IN extracellular region, plasma membrane; EXPRESSED IN 23 plant structures; EXPRESSED DURING 13 growth stages; CONTAINS InterPro DOMAIN/s Protein kinase, ATP binding site (InterProIPR017441), Protein kinase, catalytic domain (InterProIPR000719), Leu…	leucine	GO:0006468	protein phosphorylation
BnaC06g28880D	BnaC06G0341700ZS	-	AT1G67770	TEL2	-	chrC06:30074830..30076935	terminal EAR1like 2 (TEL2); FUNCTIONS IN RNA binding, nucleotide binding, nucleic acid binding; EXPRESSED IN 8 plant structures; EXPRESSED DURING petal differentiation and expansion stage, D bilateral stage, E expanded cotyledon stage; CONTAINS InterPro DOMAIN/s RNA recognition motif, RNP1 (InterProIPR000504), RNA recognition motif 2 (InterProIPR007201), Nucleotidebinding, alphabeta plait (InterP…	terminal EAR1	GO:0003676	nucleic acid binding
BnaC06g29480D	-	Os04g0659800	AT5G23810	AAP7	AAAP family; Organic Solute Cotransporters	chrC06:30360464..30362001	amino acid permease 7 (AAP7); CONTAINS InterPro DOMAIN/s Amino acid transporter, transmembrane (InterProIPR013057); BEST Arabidopsis thaliana protein match is amino acid permease 8 (TAIRAT1G10010.1); Has 1807 Blast hits to 1807 proteins in 277 species Archae 0; Bacteria 0; Metazoa 736; Fungi 347; Plants 385; Viruses 0; Other Eukaryotes 339 (source NCBI BLink).	AT5g23810/MRO11_15 [Arabidopsis thaliana] >gi|23505867|gb|AAN28793.1| At5g23810/MRO11_15 [Arabidopsis thaliana]
BnaC06g29550D	BnaC06G0353200ZS	Os03g0706500	AT1G68800	TB1	-	chrC06:30465146..30466118	TCP domain protein 12 (TCP12); CONTAINS InterPro DOMAIN/s Transcription factor, TCP (InterProIPR005333), CYC/TB1, R domain (InterProIPR017888), Transcription factor TCP subgroup (InterProIPR017887); BEST Arabidopsis thaliana protein match is TCP family transcription factor (TAIRAT1G67260.1); Has 30201 Blast hits to 17322 proteins in 780 species Archae 12; Bacteria 1396; Metazoa 17338; Fungi 3422;…	BRANCHED2 [Arabidopsis lyrata subsp. lyrata] >gi|297334525|gb|EFH64943.1| BRANCHED2 [Arabidopsis lyrata subsp. lyrata]
BnaC06g29980D	BnaC06G0356400ZS	Os07g0108900	AT1G69120	AP1	MADS Transcription Factor Family	chrC06:30792049..30795879	APETALA1 (AP1); CONTAINS InterPro DOMAIN/s Transcription factor, MADSbox (InterProIPR002100), Transcription factor, Kbox (InterProIPR002487); BEST Arabidopsis thaliana protein match is Kbox region and MADSbox transcription factor family protein (TAIRAT1G26310.1); Has 8031 Blast hits to 8015 proteins in 981 species Archae 10; Bacteria 56; Metazoa 785; Fungi 329; Plants 6623; Viruses 2; Other Eukar…	RecName	GO:0006355	regulation of transcription, DNA-templated
