# Supplementary material for: Exploring silique number in Brassica napus L.: Genetic and molecular advances for improving yield
Source: Plant Biotechnol J. 2024 Feb 22;22(7):1897–912. doi: 10.1111/pbi.14309 (PMC11182599; doi:10.1111/pbi.14309)
Supplement: Supplementary file 5 — Table S5 List of potential downstream target genes of the key transcription factors WUS, STM, SOC1, FLC, REV, SVP, LFY, and AP1 in Arabidopsis identified by ChIP‐seq in previous studies. [file PBI-22-1897-s001.xlsx]

## Sheet: Sheet1
Supplementary Table 5. List of potential downstream target genes of the key transcription factors WUS, STM, SOC1, FLC, REV, SVP, LFY, and AP1 in Arabidopsis identified by ChIP-seq in previous studies. (AP1 (Kaufmann et al., 2010; Goslin et al., 2017; Winter et al., 2015; Pajoro et al., 2014), LFY (Goslin et al., 2017; Jin et al., 2021; Moyroud et al., 2011; Sayou et al., 2016; Winter et al., 2015…
Source	At Name	Target	At mane	Candidate genes YES/NO	TF YES/NO
AT1G69120	AP1	AT1G01020	ARV1	NO	NO
AT2G45660	SOC1	AT1G01020	ARV1	NO	NO
AT5G61850	LFY	AT1G01020	ARV1	NO	NO
AT1G62360	STM	AT1G01030	NGA3	NO	YES
AT1G69120	AP1	AT1G01030	NGA3	NO	YES
AT2G17950	WUS	AT1G01030	NGA3	NO	YES
AT5G61850	LFY	AT1G01030	NGA3	NO	YES
AT1G69120	AP1	AT1G01040	DCL1	NO	NO
AT2G17950	WUS	AT1G01040	DCL1	NO	NO
AT2G22540	SVP	AT1G01040	DCL1	NO	NO
AT5G61850	LFY	AT1G01040	DCL1	NO	NO
AT1G69120	AP1	AT1G01060	LHY	YES	YES
AT2G17950	WUS	AT1G01060	LHY	YES	YES
AT5G10140	FLC	AT1G01060	LHY	YES	YES
AT5G61850	LFY	AT1G01060	LHY	YES	YES
AT1G69120	AP1	AT1G01110	IQD18	NO	NO
AT2G17950	WUS	AT1G01110	IQD18	NO	NO
AT1G69120	AP1	AT1G01115	-	NO	NO
AT1G69120	AP1	AT1G01120	KCS1	NO	NO
AT2G17950	WUS	AT1G01120	KCS1	NO	NO
AT5G61850	LFY	AT1G01120	KCS1	NO	NO
AT2G17950	WUS	AT1G01130	-	NO	NO
AT5G10140	FLC	AT1G01130	-	NO	NO
AT1G69120	AP1	AT1G01140	CIPK9	NO	NO
AT2G17950	WUS	AT1G01140	CIPK9	NO	NO
AT5G10140	FLC	AT1G01140	CIPK9	NO	NO
AT5G10140	FLC	AT1G01150	-	NO	NO
AT2G22540	SVP	AT1G01160	GIF2	NO	NO
AT5G10140	FLC	AT1G01160	GIF2	NO	NO
AT5G61850	LFY	AT1G01170	-	NO	NO
AT2G17950	WUS	AT1G01180	-	NO	NO
AT5G61850	LFY	AT1G01180	-	NO	NO
AT1G69120	AP1	AT1G01183	MIR165A	NO	NO
AT5G61850	LFY	AT1G01183	MIR165A	NO	NO
AT1G62360	STM	AT1G01190	CYP78A8	NO	NO
AT5G61850	LFY	AT1G01190	CYP78A8	NO	NO
AT1G62360	STM	AT1G01200	RABA3	NO	NO
AT2G17950	WUS	AT1G01230	-	NO	NO
AT5G61850	LFY	AT1G01230	-	NO	NO
AT5G61850	LFY	AT1G01240	-	NO	NO
AT1G62360	STM	AT1G01250	ERF023	NO	YES
AT1G69120	AP1	AT1G01250	ERF023	NO	YES
AT5G10140	FLC	AT1G01250	ERF023	NO	YES
AT5G61850	LFY	AT1G01250	ERF023	NO	YES
AT1G69120	AP1	AT1G01260	BHLH13	NO	YES
AT2G17950	WUS	AT1G01260	BHLH13	NO	YES
AT2G17950	WUS	AT1G01290	CNX3	NO	NO
AT1G69120	AP1	AT1G01300	APF2	NO	NO
AT2G17950	WUS	AT1G01300	APF2	NO	NO
AT5G61850	LFY	AT1G01300	APF2	NO	NO
AT2G17950	WUS	AT1G01310	-	NO	NO
AT1G69120	AP1	AT1G01320	-	NO	NO
AT2G17950	WUS	AT1G01320	-	NO	NO
AT2G45660	SOC1	AT1G01320	-	NO	NO
AT5G61850	LFY	AT1G01320	-	NO	NO
AT2G17950	WUS	AT1G01340	CNGC10	NO	NO
AT1G69120	AP1	AT1G01360	PYL9	NO	NO
AT5G61850	LFY	AT1G01360	PYL9	NO	NO
AT2G17950	WUS	AT1G01370	HTR12	NO	NO
AT5G61850	LFY	AT1G01370	HTR12	NO	NO
AT5G61850	LFY	AT1G01390	-	NO	NO
AT1G69120	AP1	AT1G01420	UGT72B3	NO	NO
AT2G17950	WUS	AT1G01430	TBL25	NO	NO
AT2G22540	SVP	AT1G01430	TBL25	NO	NO
AT2G17950	WUS	AT1G01440	-	NO	NO
AT1G62360	STM	AT1G01453	-	NO	NO
AT2G17950	WUS	AT1G01453	-	NO	NO
AT5G61850	LFY	AT1G01460	PIP5K10	NO	NO
AT5G61850	LFY	AT1G01470	LEA14	NO	NO
AT1G69120	AP1	AT1G01471	-	NO	NO
AT2G17950	WUS	AT1G01471	-	NO	NO
AT2G17950	WUS	AT1G01480	ACS2	NO	NO
AT5G61850	LFY	AT1G01480	ACS2	NO	NO
AT1G69120	AP1	AT1G01490	-	NO	NO
AT2G17950	WUS	AT1G01490	-	NO	NO
AT5G61850	LFY	AT1G01490	-	NO	NO
AT2G17950	WUS	AT1G01500	-	NO	NO
AT5G61850	LFY	AT1G01500	-	NO	NO
AT1G62360	STM	AT1G01510	AN	NO	NO
AT5G61850	LFY	AT1G01510	AN	NO	NO
AT5G61850	LFY	AT1G01520	-	NO	YES
AT1G69120	AP1	AT1G01540	-	NO	NO
AT2G17950	WUS	AT1G01540	-	NO	NO
AT1G69120	AP1	AT1G01550	BPS1	NO	NO
AT2G17950	WUS	AT1G01550	BPS1	NO	NO
AT5G61850	LFY	AT1G01550	BPS1	NO	NO
AT2G17950	WUS	AT1G01570	-	NO	NO
AT5G60690	REV	AT1G01570	-	NO	NO
AT5G61850	LFY	AT1G01570	-	NO	NO
AT1G69120	AP1	AT1G01580	FRO2	NO	NO
AT2G17950	WUS	AT1G01580	FRO2	NO	NO
AT5G60690	REV	AT1G01580	FRO2	NO	NO
AT5G61850	LFY	AT1G01600	CYP86A4	NO	NO
AT2G17950	WUS	AT1G01610	GPAT4	NO	NO
AT5G61850	LFY	AT1G01610	GPAT4	NO	NO
AT2G17950	WUS	AT1G01620	PIP1-3	NO	NO
AT5G61850	LFY	AT1G01620	PIP1-3	NO	NO
AT1G69120	AP1	AT1G01630	-	NO	NO
AT5G61850	LFY	AT1G01630	-	NO	NO
AT1G62360	STM	AT1G01650	SPPL4	NO	NO
AT1G69120	AP1	AT1G01650	SPPL4	NO	NO
AT2G17950	WUS	AT1G01650	SPPL4	NO	NO
AT2G17950	WUS	AT1G01660	-	NO	NO
AT5G61850	LFY	AT1G01660	-	NO	NO
AT5G61850	LFY	AT1G01670	PUB56	NO	NO
AT5G61850	LFY	AT1G01680	PUB54	NO	NO
AT5G61850	LFY	AT1G01710	-	NO	NO
AT1G69120	AP1	AT1G01720	NAC002	NO	YES
AT2G17950	WUS	AT1G01720	NAC002	NO	YES
AT5G10140	FLC	AT1G01720	NAC002	NO	YES
AT5G61850	LFY	AT1G01720	NAC002	NO	YES
AT1G69120	AP1	AT1G01725	-	NO	NO
AT2G17950	WUS	AT1G01725	-	NO	NO
AT5G61850	LFY	AT1G01725	-	NO	NO
AT1G69120	AP1	AT1G01730	-	NO	NO
AT5G61850	LFY	AT1G01770	-	NO	NO
AT2G17950	WUS	AT1G01800	-	NO	NO
AT1G69120	AP1	AT1G01830	-	NO	NO
AT2G17950	WUS	AT1G01830	-	NO	NO
AT5G61850	LFY	AT1G01830	-	NO	NO
AT5G61850	LFY	AT1G01840	-	NO	NO
AT1G62360	STM	AT1G01900	SBTI1.1	NO	NO
AT2G17950	WUS	AT1G01950	ARK2	NO	NO
AT2G17950	WUS	AT1G01990	-	NO	NO
AT5G10140	FLC	AT1G01990	-	NO	NO
AT1G62360	STM	AT1G02000	GAE2	NO	NO
AT5G10140	FLC	AT1G02000	GAE2	NO	NO
AT2G17950	WUS	AT1G02020	-	NO	NO
AT1G69120	AP1	AT1G02030	ZAT1	NO	YES
AT2G17950	WUS	AT1G02030	ZAT1	NO	YES
AT5G61850	LFY	AT1G02030	ZAT1	NO	YES
AT5G61850	LFY	AT1G02040	-	NO	NO
AT5G61850	LFY	AT1G02050	PKSA	NO	NO
AT1G69120	AP1	AT1G02060	-	NO	NO
AT5G61850	LFY	AT1G02060	-	NO	NO
AT1G62360	STM	AT1G02065	SPL8	NO	YES
AT1G69120	AP1	AT1G02065	SPL8	NO	YES
AT2G17950	WUS	AT1G02065	SPL8	NO	YES
AT5G61850	LFY	AT1G02065	SPL8	NO	YES
AT5G61850	LFY	AT1G02067	-	NO	NO
AT1G62360	STM	AT1G02070	-	NO	NO
AT1G69120	AP1	AT1G02070	-	NO	NO
AT5G61850	LFY	AT1G02070	-	NO	NO
AT2G17950	WUS	AT1G02074	-	NO	NO
AT5G61850	LFY	AT1G02080	-	NO	NO
AT1G62360	STM	AT1G02110	-	NO	NO
AT5G61850	LFY	AT1G02110	-	NO	NO
AT1G62360	STM	AT1G02170	AMC1	NO	NO
AT2G17950	WUS	AT1G02170	AMC1	NO	NO
AT1G69120	AP1	AT1G02180	-	NO	NO
AT2G17950	WUS	AT1G02180	-	NO	NO
AT5G61850	LFY	AT1G02180	-	NO	NO
AT1G62360	STM	AT1G02190	-	NO	NO
AT5G61850	LFY	AT1G02190	-	NO	NO
AT1G62360	STM	AT1G02205	CER1	NO	NO
AT1G69120	AP1	AT1G02205	CER1	NO	NO
AT2G17950	WUS	AT1G02205	CER1	NO	NO
AT2G17950	WUS	AT1G02210	-	NO	YES
AT2G17950	WUS	AT1G02220	NAC003	NO	YES
AT5G61850	LFY	AT1G02220	NAC003	NO	YES
AT5G61850	LFY	AT1G02228	-	NO	NO
AT2G17950	WUS	AT1G02230	NAC004	NO	YES
AT5G10140	FLC	AT1G02230	NAC004	NO	YES
AT5G61850	LFY	AT1G02230	NAC004	NO	YES
AT5G10140	FLC	AT1G02250	NAC005	NO	YES
AT1G62360	STM	AT1G02335	GL22	NO	NO
AT5G61850	LFY	AT1G02335	GL22	NO	NO
AT5G10140	FLC	AT1G02340	HFR1	NO	YES
AT5G61850	LFY	AT1G02340	HFR1	NO	YES
AT1G69120	AP1	AT1G02350	-	NO	NO
AT2G17950	WUS	AT1G02350	-	NO	NO
AT5G10140	FLC	AT1G02350	-	NO	NO
AT5G61850	LFY	AT1G02350	-	NO	NO
AT2G17950	WUS	AT1G02360	-	NO	NO
AT5G61850	LFY	AT1G02360	-	NO	NO
AT1G62360	STM	AT1G02390	GPAT2	NO	NO
AT2G17950	WUS	AT1G02390	GPAT2	NO	NO
AT1G69120	AP1	AT1G02400	GA2OX6	NO	NO
AT2G17950	WUS	AT1G02400	GA2OX6	NO	NO
AT5G61850	LFY	AT1G02400	GA2OX6	NO	NO
AT1G69120	AP1	AT1G02450	NIMIN-1	NO	NO
AT2G17950	WUS	AT1G02450	NIMIN-1	NO	NO
AT5G61850	LFY	AT1G02500	SAM1	NO	NO
AT2G17950	WUS	AT1G02510	TPK4	NO	NO
AT1G69120	AP1	AT1G02610	-	NO	NO
AT2G17950	WUS	AT1G02610	-	NO	NO
AT1G62360	STM	AT1G02620	-	NO	NO
AT1G69120	AP1	AT1G02620	-	NO	NO
AT2G17950	WUS	AT1G02620	-	NO	NO
AT2G17950	WUS	AT1G02630	ETN8	NO	NO
AT5G61850	LFY	AT1G02630	ETN8	NO	NO
AT2G17950	WUS	AT1G02640	BXL2	NO	NO
AT5G61850	LFY	AT1G02640	BXL2	NO	NO
AT2G17950	WUS	AT1G02650	-	NO	NO
AT1G62360	STM	AT1G02660	PLIP2	NO	NO
AT2G17950	WUS	AT1G02660	PLIP2	NO	NO
AT2G22540	SVP	AT1G02660	PLIP2	NO	NO
AT2G17950	WUS	AT1G02670	-	NO	NO
AT5G61850	LFY	AT1G02670	-	NO	NO
AT5G61850	LFY	AT1G02700	-	NO	NO
AT1G69120	AP1	AT1G02720	GATL5	NO	NO
AT2G22540	SVP	AT1G02730	CSLD5	NO	NO
AT5G61850	LFY	AT1G02730	CSLD5	NO	NO
AT1G69120	AP1	AT1G02770	-	NO	NO
AT5G61850	LFY	AT1G02800	CEL2	NO	NO
AT1G62360	STM	AT1G02810	PME7	NO	NO
AT5G61850	LFY	AT1G02810	PME7	NO	NO
AT5G61850	LFY	AT1G02813	-	NO	NO
AT5G61850	LFY	AT1G02816	-	NO	NO
AT2G17950	WUS	AT1G02850	BGLU11	NO	NO
AT2G17950	WUS	AT1G02860	BAH1	NO	NO
AT1G69120	AP1	AT1G02880	TPK1	NO	NO
AT2G17950	WUS	AT1G02880	TPK1	NO	NO
AT1G69120	AP1	AT1G02890	-	NO	NO
AT2G17950	WUS	AT1G02890	-	NO	NO
AT2G17950	WUS	AT1G02900	RALF1	NO	NO
AT2G17950	WUS	AT1G02930	GSTF6	NO	NO
AT1G69120	AP1	AT1G03010	-	NO	NO
AT2G17950	WUS	AT1G03030	-	NO	NO
AT5G61850	LFY	AT1G03030	-	NO	NO
AT1G69120	AP1	AT1G03040	-	NO	YES
AT2G17950	WUS	AT1G03040	-	NO	YES
AT5G61850	LFY	AT1G03050	-	NO	NO
AT2G17950	WUS	AT1G03060	SPI	NO	NO
AT2G22540	SVP	AT1G03060	SPI	NO	NO
AT5G61850	LFY	AT1G03070	LFG4	NO	NO
AT1G69120	AP1	AT1G03080	NET1D	NO	NO
AT2G17950	WUS	AT1G03080	NET1D	NO	NO
AT2G17950	WUS	AT1G03090	MCCA	NO	NO
AT5G10140	FLC	AT1G03106	-	NO	NO
AT5G10140	FLC	AT1G03110	TRM82	NO	NO
AT5G61850	LFY	AT1G03110	TRM82	NO	NO
AT5G10140	FLC	AT1G03120	ATRAB28	NO	NO
AT5G61850	LFY	AT1G03120	ATRAB28	NO	NO
AT1G69120	AP1	AT1G03130	PSAD2	NO	NO
AT2G22540	SVP	AT1G03160	FZL	NO	NO
AT5G60690	REV	AT1G03160	FZL	NO	NO
AT1G69120	AP1	AT1G03170	FAF2	NO	NO
AT2G17950	WUS	AT1G03170	FAF2	NO	NO
AT5G60690	REV	AT1G03170	FAF2	NO	NO
AT1G69120	AP1	AT1G03180	-	NO	NO
AT1G69120	AP1	AT1G03190	XPD	NO	NO
AT5G61850	LFY	AT1G03190	XPD	NO	NO
AT5G61850	LFY	AT1G03200	-	NO	NO
AT2G17950	WUS	AT1G03220	-	NO	NO
AT1G69120	AP1	AT1G03230	-	NO	NO
AT5G61850	LFY	AT1G03230	-	NO	NO
AT5G61850	LFY	AT1G03240	-	NO	NO
AT5G61850	LFY	AT1G03250	-	NO	NO
AT5G61850	LFY	AT1G03270	CBSDUF4	NO	NO
AT5G61850	LFY	AT1G03280	-	NO	NO
AT2G17950	WUS	AT1G03290	-	NO	NO
AT5G61850	LFY	AT1G03290	-	NO	NO
AT1G69120	AP1	AT1G03300	DUF1	NO	NO
AT2G17950	WUS	AT1G03300	DUF1	NO	NO
AT5G61850	LFY	AT1G03365	RF4	NO	NO
AT5G61850	LFY	AT1G03410	2A6	NO	NO
AT1G69120	AP1	AT1G03440	-	NO	NO
AT2G17950	WUS	AT1G03440	-	NO	NO
AT5G61850	LFY	AT1G03440	-	NO	NO
AT1G69120	AP1	AT1G03457	-	NO	NO
AT2G17950	WUS	AT1G03457	-	NO	NO
AT2G17950	WUS	AT1G03470	NET3A	NO	NO
AT5G61850	LFY	AT1G03470	NET3A	NO	NO
AT2G17950	WUS	AT1G03520	-	NO	NO
AT5G61850	LFY	AT1G03520	-	NO	NO
AT5G61850	LFY	AT1G03530	ATNAF1	NO	NO
AT2G17950	WUS	AT1G03560	-	NO	NO
AT2G17950	WUS	AT1G03590	PPC6-6	NO	NO
AT1G69120	AP1	AT1G03600	PSB27-1	NO	NO
AT2G17950	WUS	AT1G03600	PSB27-1	NO	NO
AT5G61850	LFY	AT1G03600	PSB27-1	NO	NO
AT2G17950	WUS	AT1G03610	-	NO	NO
AT5G61850	LFY	AT1G03610	-	NO	NO
AT5G61850	LFY	AT1G03620	-	NO	NO
AT2G17950	WUS	AT1G03630	PORC	NO	NO
AT5G61850	LFY	AT1G03630	PORC	NO	NO
AT2G17950	WUS	AT1G03700	-	NO	NO
AT1G62360	STM	AT1G03710	-	NO	NO
AT1G69120	AP1	AT1G03720	-	NO	NO
AT1G69120	AP1	AT1G03730	-	NO	NO
AT2G17950	WUS	AT1G03730	-	NO	NO
AT2G17950	WUS	AT1G03740	-	NO	NO
AT1G62360	STM	AT1G03790	SOM	NO	YES
AT1G62360	STM	AT1G03800	ERF10	NO	YES
AT1G69120	AP1	AT1G03800	ERF10	NO	YES
AT2G17950	WUS	AT1G03800	ERF10	NO	YES
AT5G10140	FLC	AT1G03800	ERF10	NO	YES
AT5G61850	LFY	AT1G03800	ERF10	NO	YES
AT2G17950	WUS	AT1G03830	-	NO	NO
AT1G62360	STM	AT1G03840	MGP	NO	YES
AT5G61850	LFY	AT1G03850	-	NO	NO
AT2G17950	WUS	AT1G03860	PHB2	NO	NO
AT5G61850	LFY	AT1G03860	PHB2	NO	NO
AT1G69120	AP1	AT1G03870	FLA9	NO	NO
AT2G17950	WUS	AT1G03870	FLA9	NO	NO
AT5G61850	LFY	AT1G03870	FLA9	NO	NO
AT1G62360	STM	AT1G03880	CRB	NO	NO
AT5G61850	LFY	AT1G03900	ATNAP4	NO	NO
AT5G61850	LFY	AT1G03905	ABCI19	NO	NO
AT5G61850	LFY	AT1G03980	ATPCS2	NO	NO
AT2G17950	WUS	AT1G04000	-	NO	NO
AT5G61850	LFY	AT1G04000	-	NO	NO
AT2G22540	SVP	AT1G04020	ATBARD1	NO	NO
AT2G17950	WUS	AT1G04050	SUVR1	NO	NO
AT2G17950	WUS	AT1G04070	TOM9-1	NO	NO
AT2G22540	SVP	AT1G04100	IAA10	NO	NO
AT1G69120	AP1	AT1G04120	ABCC5	NO	NO
AT2G17950	WUS	AT1G04120	ABCC5	NO	NO
AT1G69120	AP1	AT1G04130	TPR2	NO	NO
AT2G17950	WUS	AT1G04130	TPR2	NO	NO
AT1G62360	STM	AT1G04150	-	NO	NO
AT1G69120	AP1	AT1G04150	-	NO	NO
AT2G17950	WUS	AT1G04150	-	NO	NO
AT5G61850	LFY	AT1G04150	-	NO	NO
AT2G17950	WUS	AT1G04160	XI-B	NO	NO
AT5G61850	LFY	AT1G04160	XI-B	NO	NO
AT1G69120	AP1	AT1G04180	YUC9	NO	NO
AT5G61850	LFY	AT1G04180	YUC9	NO	NO
AT1G69120	AP1	AT1G04220	KCS2	NO	NO
AT5G61850	LFY	AT1G04220	KCS2	NO	NO
AT5G61850	LFY	AT1G04230	-	NO	NO
AT1G69120	AP1	AT1G04240	SHY2	NO	NO
AT2G17950	WUS	AT1G04240	SHY2	NO	NO
AT2G45660	SOC1	AT1G04240	SHY2	NO	NO
AT5G61850	LFY	AT1G04240	SHY2	NO	NO
AT1G69120	AP1	AT1G04250	IAA17	YES	NO
AT2G17950	WUS	AT1G04250	IAA17	YES	NO
AT5G61850	LFY	AT1G04250	IAA17	YES	NO
AT5G10140	FLC	AT1G04260	PRA1D	NO	NO
AT5G10140	FLC	AT1G04270	RPS15A	NO	NO
AT5G61850	LFY	AT1G04270	RPS15A	NO	NO
AT2G22540	SVP	AT1G04280	-	NO	NO
AT2G45660	SOC1	AT1G04280	-	NO	NO
AT5G10140	FLC	AT1G04280	-	NO	NO
AT5G61850	LFY	AT1G04280	-	NO	NO
AT2G17950	WUS	AT1G04310	ERS2	NO	NO
AT5G61850	LFY	AT1G04310	ERS2	NO	NO
AT1G69120	AP1	AT1G04370	ERF14	NO	YES
AT2G17950	WUS	AT1G04370	ERF14	NO	YES
AT1G69120	AP1	AT1G04400	CRY2	YES	NO
AT2G17950	WUS	AT1G04400	CRY2	YES	NO
AT2G22540	SVP	AT1G04400	CRY2	YES	NO
AT1G69120	AP1	AT1G04410	MDH1	NO	NO
AT5G61850	LFY	AT1G04410	MDH1	NO	NO
AT5G61850	LFY	AT1G04420	-	NO	NO
AT1G69120	AP1	AT1G04430	-	NO	NO
AT2G17950	WUS	AT1G04430	-	NO	NO
AT1G62360	STM	AT1G04445	-	NO	YES
AT5G10140	FLC	AT1G04500	-	NO	NO
AT5G61850	LFY	AT1G04500	-	NO	NO
AT2G17950	WUS	AT1G04501	-	NO	NO
AT5G10140	FLC	AT1G04501	-	NO	NO
AT2G17950	WUS	AT1G04510	PRP19A	NO	NO
AT1G69120	AP1	AT1G04520	CRRSP3	NO	NO
AT2G17950	WUS	AT1G04520	CRRSP3	NO	NO
AT1G69120	AP1	AT1G04530	TPR4	NO	NO
AT2G17950	WUS	AT1G04530	TPR4	NO	NO
AT2G22540	SVP	AT1G04530	TPR4	NO	NO
AT5G10140	FLC	AT1G04530	TPR4	NO	NO
AT5G61850	LFY	AT1G04530	TPR4	NO	NO
AT1G69120	AP1	AT1G04540	-	NO	NO
AT5G10140	FLC	AT1G04540	-	NO	NO
AT1G69120	AP1	AT1G04550	IAA12	NO	NO
AT2G17950	WUS	AT1G04550	IAA12	NO	NO
AT5G61850	LFY	AT1G04560	-	NO	NO
AT2G17950	WUS	AT1G04570	-	NO	NO
AT2G22540	SVP	AT1G04580	AAO4	NO	NO
AT5G61850	LFY	AT1G04600	XI-A	NO	NO
AT1G62360	STM	AT1G04660	-	NO	NO
AT1G69120	AP1	AT1G04680	-	NO	NO
AT2G17950	WUS	AT1G04680	-	NO	NO
AT1G69120	AP1	AT1G04684	-	NO	NO
AT1G69120	AP1	AT1G04690	KAB1	NO	NO
AT2G17950	WUS	AT1G04690	KAB1	NO	NO
AT5G61850	LFY	AT1G04690	KAB1	NO	NO
AT2G17950	WUS	AT1G04770	-	NO	NO
AT5G61850	LFY	AT1G04770	-	NO	NO
AT5G10140	FLC	AT1G04780	-	NO	NO
AT5G10140	FLC	AT1G04790	-	NO	NO
AT2G17950	WUS	AT1G04810	RPN2B	NO	NO
AT5G61850	LFY	AT1G04820	TUBA4	NO	NO
AT1G69120	AP1	AT1G04830	-	NO	NO
AT5G61850	LFY	AT1G04830	-	NO	NO
AT2G17950	WUS	AT1G04840	PCMP-H64	NO	NO
AT5G61850	LFY	AT1G04920	SPS3	NO	NO
AT5G61850	LFY	AT1G04930	-	NO	NO
AT1G69120	AP1	AT1G04990	-	NO	YES
AT2G17950	WUS	AT1G04990	-	NO	YES
AT5G61850	LFY	AT1G04990	-	NO	YES
AT1G69120	AP1	AT1G05000	-	NO	NO
AT2G17950	WUS	AT1G05000	-	NO	NO
AT1G69120	AP1	AT1G05010	ACO4	NO	NO
AT2G17950	WUS	AT1G05010	ACO4	NO	NO
AT5G61850	LFY	AT1G05010	ACO4	NO	NO
AT2G17950	WUS	AT1G05020	AP180	NO	NO
AT5G61850	LFY	AT1G05020	AP180	NO	NO
AT1G69120	AP1	AT1G05100	MAPKKK18	NO	NO
AT2G17950	WUS	AT1G05100	MAPKKK18	NO	NO
AT5G61850	LFY	AT1G05100	MAPKKK18	NO	NO
AT1G62360	STM	AT1G05135	-	NO	NO
AT2G17950	WUS	AT1G05136	-	NO	NO
AT5G61850	LFY	AT1G05136	-	NO	NO
AT1G69120	AP1	AT1G05140	ARASP2	NO	NO
AT1G69120	AP1	AT1G05150	-	NO	NO
AT2G22540	SVP	AT1G05160	KAO1	NO	NO
AT5G61850	LFY	AT1G05170	B3GALT2	NO	NO
AT2G17950	WUS	AT1G05190	RPL6	NO	NO
AT1G69120	AP1	AT1G05200	GLR3.4	NO	NO
AT2G17950	WUS	AT1G05200	GLR3.4	NO	NO
AT2G17950	WUS	AT1G05230	HDG2	NO	YES
AT5G10140	FLC	AT1G05230	HDG2	NO	YES
AT5G10140	FLC	AT1G05240	PER2	NO	NO
AT1G62360	STM	AT1G05280	-	NO	NO
AT1G62360	STM	AT1G05291	-	NO	NO
AT1G62360	STM	AT1G05300	ZIP5	NO	NO
AT2G17950	WUS	AT1G05300	ZIP5	NO	NO
AT5G60690	REV	AT1G05300	ZIP5	NO	NO
AT5G61850	LFY	AT1G05300	ZIP5	NO	NO
AT2G17950	WUS	AT1G05310	PME8	NO	NO
AT5G60690	REV	AT1G05310	PME8	NO	NO
AT2G17950	WUS	AT1G05340	-	NO	NO
AT5G61850	LFY	AT1G05340	-	NO	NO
AT5G61850	LFY	AT1G05350	-	NO	NO
AT5G61850	LFY	AT1G05360	KMS2	NO	NO
AT1G69120	AP1	AT1G05370	-	NO	NO
AT2G17950	WUS	AT1G05370	-	NO	NO
AT5G61850	LFY	AT1G05370	-	NO	NO
AT1G69120	AP1	AT1G05410	-	NO	NO
AT2G17950	WUS	AT1G05410	-	NO	NO
AT2G22540	SVP	AT1G05410	-	NO	NO
AT5G10140	FLC	AT1G05410	-	NO	NO
AT5G60690	REV	AT1G05410	-	NO	NO
AT1G62360	STM	AT1G05420	ATOFP12	NO	NO
AT1G69120	AP1	AT1G05420	ATOFP12	NO	NO
AT5G10140	FLC	AT1G05420	ATOFP12	NO	NO
AT5G60690	REV	AT1G05420	ATOFP12	NO	NO
AT5G61850	LFY	AT1G05430	-	NO	NO
AT5G61850	LFY	AT1G05440	-	NO	NO
AT1G69120	AP1	AT1G05460	SDE3	NO	NO
AT1G69120	AP1	AT1G05470	IP5P6	NO	NO
AT2G17950	WUS	AT1G05470	IP5P6	NO	NO
AT1G69120	AP1	AT1G05490	CLSY3	NO	NO
AT5G61850	LFY	AT1G05500	SYT5	NO	NO
AT2G22540	SVP	AT1G05530	UGT75B2	NO	NO
AT5G61850	LFY	AT1G05530	UGT75B2	NO	NO
AT1G69120	AP1	AT1G05540	-	NO	NO
AT2G17950	WUS	AT1G05560	UGT1	NO	NO
AT2G22540	SVP	AT1G05560	UGT1	NO	NO
AT1G69120	AP1	AT1G05570	CALS1	NO	NO
AT2G17950	WUS	AT1G05570	CALS1	NO	NO
AT5G61850	LFY	AT1G05570	CALS1	NO	NO
AT2G17950	WUS	AT1G05575	-	NO	NO
AT1G62360	STM	AT1G05580	CHX23	NO	NO
AT2G17950	WUS	AT1G05620	URH2	NO	NO
AT2G22540	SVP	AT1G05630	AT5PTASE13	YES	NO
AT2G17950	WUS	AT1G05675	UGT74E1	NO	NO
AT2G17950	WUS	AT1G05680	UGT74E2	NO	NO
AT5G61850	LFY	AT1G05680	UGT74E2	NO	NO
AT5G61850	LFY	AT1G05690	BT3	NO	NO
AT1G69120	AP1	AT1G05700	-	NO	NO
AT2G17950	WUS	AT1G05700	-	NO	NO
AT1G69120	AP1	AT1G05710	-	NO	YES
AT2G17950	WUS	AT1G05710	-	NO	YES
AT5G61850	LFY	AT1G05710	-	NO	YES
AT5G61850	LFY	AT1G05750	PDE247	NO	NO
AT5G61850	LFY	AT1G05770	JAL2	NO	NO
AT5G10140	FLC	AT1G05785	-	NO	NO
AT5G10140	FLC	AT1G05790	-	NO	NO
AT5G61850	LFY	AT1G05790	-	NO	NO
AT1G69120	AP1	AT1G05800	DGL	NO	NO
AT2G17950	WUS	AT1G05800	DGL	NO	NO
AT5G61850	LFY	AT1G05800	DGL	NO	NO
AT1G69120	AP1	AT1G05805	BHLH128	NO	YES
AT2G17950	WUS	AT1G05805	BHLH128	NO	YES
AT5G61850	LFY	AT1G05805	BHLH128	NO	YES
AT1G69120	AP1	AT1G05835	-	NO	NO
AT2G17950	WUS	AT1G05850	CTL1	NO	NO
AT5G61850	LFY	AT1G05860	-	NO	NO
AT1G69120	AP1	AT1G05870	-	NO	NO
AT2G17950	WUS	AT1G05870	-	NO	NO
AT5G61850	LFY	AT1G05870	-	NO	NO
AT2G17950	WUS	AT1G05880	ARI12	NO	NO
AT5G61850	LFY	AT1G05880	ARI12	NO	NO
AT1G62360	STM	AT1G05940	CAT9	NO	NO
AT5G61850	LFY	AT1G05950	-	NO	NO
AT2G17950	WUS	AT1G05960	-	NO	NO
AT5G61850	LFY	AT1G05970	-	NO	NO
AT5G61850	LFY	AT1G05980	-	NO	NO
AT5G61850	LFY	AT1G05990	CML7	NO	NO
AT1G62360	STM	AT1G06002	-	NO	NO
AT2G17950	WUS	AT1G06010	-	NO	NO
AT1G69120	AP1	AT1G06040	BBX24	NO	YES
AT2G17950	WUS	AT1G06040	BBX24	NO	YES
AT1G69120	AP1	AT1G06070	-	NO	YES
AT2G17950	WUS	AT1G06070	-	NO	YES
AT5G61850	LFY	AT1G06070	-	NO	YES
AT1G69120	AP1	AT1G06080	ADS1	NO	NO
AT1G69120	AP1	AT1G06090	-	NO	NO
AT5G61850	LFY	AT1G06090	-	NO	NO
AT1G69120	AP1	AT1G06100	-	NO	NO
AT2G17950	WUS	AT1G06110	SKIP16	NO	NO
AT5G61850	LFY	AT1G06110	SKIP16	NO	NO
AT5G10140	FLC	AT1G06130	GLX2-4	NO	NO
AT2G17950	WUS	AT1G06135	-	NO	NO
AT5G10140	FLC	AT1G06135	-	NO	NO
AT1G69120	AP1	AT1G06148	-	NO	NO
AT2G17950	WUS	AT1G06148	-	NO	NO
AT5G61850	LFY	AT1G06148	-	NO	NO
AT2G17950	WUS	AT1G06150	EMB1444	NO	NO
AT1G69120	AP1	AT1G06160	ERF094	NO	YES
AT2G17950	WUS	AT1G06160	ERF094	NO	YES
AT1G69120	AP1	AT1G06170	BHLH89	NO	YES
AT2G17950	WUS	AT1G06170	BHLH89	NO	YES
AT1G69120	AP1	AT1G06180	ATMYB13	NO	YES
AT2G17950	WUS	AT1G06180	ATMYB13	NO	YES
AT5G10140	FLC	AT1G06180	ATMYB13	NO	YES
AT5G61850	LFY	AT1G06180	ATMYB13	NO	YES
AT5G10140	FLC	AT1G06220	CLO	NO	NO
AT5G10140	FLC	AT1G06225	CLE3	NO	NO
AT1G62360	STM	AT1G06270	-	NO	NO
AT5G10140	FLC	AT1G06280	LBD2	NO	YES
AT1G62360	STM	AT1G06360	-	NO	NO
AT1G69120	AP1	AT1G06360	-	NO	NO
AT2G17950	WUS	AT1G06360	-	NO	NO
AT2G17950	WUS	AT1G06380	-	NO	NO
AT5G61850	LFY	AT1G06380	-	NO	NO
AT2G17950	WUS	AT1G06390	ASK9	NO	NO
AT1G69120	AP1	AT1G06400	RABA1A	NO	NO
AT5G10140	FLC	AT1G06400	RABA1A	NO	NO
AT5G61850	LFY	AT1G06400	RABA1A	NO	NO
AT2G17950	WUS	AT1G06410	TPS7	NO	NO
AT5G10140	FLC	AT1G06410	TPS7	NO	NO
AT5G61850	LFY	AT1G06410	TPS7	NO	NO
AT1G69120	AP1	AT1G06475	-	NO	NO
AT2G17950	WUS	AT1G06475	-	NO	NO
AT2G22540	SVP	AT1G06475	-	NO	NO
AT1G69120	AP1	AT1G06520	GPAT1	NO	NO
AT2G17950	WUS	AT1G06520	GPAT1	NO	NO
AT1G69120	AP1	AT1G06530	PMD2	NO	NO
AT2G17950	WUS	AT1G06570	HPD	NO	NO
AT2G17950	WUS	AT1G06620	-	NO	NO
AT5G61850	LFY	AT1G06630	-	NO	NO
AT2G17950	WUS	AT1G06640	-	NO	NO
AT5G61850	LFY	AT1G06670	NIH	NO	NO
AT1G62360	STM	AT1G06680	PSBP1	NO	NO
AT5G61850	LFY	AT1G06680	PSBP1	NO	NO
AT1G69120	AP1	AT1G06780	GAUT6	NO	NO
AT2G17950	WUS	AT1G06780	GAUT6	NO	NO
AT5G61850	LFY	AT1G06780	GAUT6	NO	NO
AT1G62360	STM	AT1G06800	PLA-I{gamma}1	NO	NO
AT2G17950	WUS	AT1G06800	PLA-I{gamma}1	NO	NO
AT5G61850	LFY	AT1G06800	PLA-I{gamma}1	NO	NO
AT5G10140	FLC	AT1G06850	AtbZIP52	NO	YES
AT5G61850	LFY	AT1G06850	AtbZIP52	NO	YES
AT1G69120	AP1	AT1G06920	OFP4	NO	NO
AT2G17950	WUS	AT1G06970	CHX14	NO	NO
AT2G17950	WUS	AT1G06980	-	NO	NO
AT5G61850	LFY	AT1G06990	-	NO	NO
AT1G62360	STM	AT1G07000	ATEXO70B2	NO	NO
AT2G17950	WUS	AT1G07000	ATEXO70B2	NO	NO
AT5G61850	LFY	AT1G07000	ATEXO70B2	NO	NO
AT5G61850	LFY	AT1G07010	-	NO	NO
AT5G61850	LFY	AT1G07030	-	NO	NO
AT1G69120	AP1	AT1G07040	-	NO	NO
AT5G61850	LFY	AT1G07040	-	NO	NO
AT1G69120	AP1	AT1G07050	-	NO	NO
AT2G17950	WUS	AT1G07050	-	NO	NO
AT2G22540	SVP	AT1G07050	-	NO	NO
AT2G45660	SOC1	AT1G07050	-	NO	NO
AT1G69120	AP1	AT1G07051	MIR847A	NO	NO
AT5G61850	LFY	AT1G07070	RPL35AA	NO	NO
AT2G17950	WUS	AT1G07080	-	NO	NO
AT5G61850	LFY	AT1G07080	-	NO	NO
AT1G62360	STM	AT1G07090	LSH6	NO	NO
AT1G69120	AP1	AT1G07090	LSH6	NO	NO
AT2G17950	WUS	AT1G07090	LSH6	NO	NO
AT2G22540	SVP	AT1G07090	LSH6	NO	NO
AT5G61850	LFY	AT1G07090	LSH6	NO	NO
AT1G69120	AP1	AT1G07100	-	NO	NO
AT2G45660	SOC1	AT1G07100	-	NO	NO
AT2G17950	WUS	AT1G07110	FKFBP	NO	NO
AT1G62360	STM	AT1G07128	-	NO	NO
AT1G69120	AP1	AT1G07128	-	NO	NO
AT5G10140	FLC	AT1G07128	-	NO	NO
AT2G17950	WUS	AT1G07130	STN1	NO	NO
AT1G62360	STM	AT1G07135	-	NO	NO
AT1G69120	AP1	AT1G07135	-	NO	NO
AT2G17950	WUS	AT1G07135	-	NO	NO
AT5G10140	FLC	AT1G07135	-	NO	NO
AT1G69120	AP1	AT1G07150	MAPKKK13	NO	NO
AT2G17950	WUS	AT1G07150	MAPKKK13	NO	NO
AT1G69120	AP1	AT1G07160	-	NO	NO
AT2G17950	WUS	AT1G07160	-	NO	NO
AT5G61850	LFY	AT1G07160	-	NO	NO
AT1G69120	AP1	AT1G07170	-	NO	NO
AT1G69120	AP1	AT1G07175	-	NO	NO
AT5G61850	LFY	AT1G07175	-	NO	NO
AT2G17950	WUS	AT1G07180	NDA1	NO	NO
AT5G10140	FLC	AT1G07180	NDA1	NO	NO
AT5G61850	LFY	AT1G07180	NDA1	NO	NO
AT1G69120	AP1	AT1G07200	SMXL6	NO	NO
AT2G17950	WUS	AT1G07200	SMXL6	NO	NO
AT5G61850	LFY	AT1G07200	SMXL6	NO	NO
AT1G69120	AP1	AT1G07210	-	NO	NO
AT2G17950	WUS	AT1G07210	-	NO	NO
AT5G61850	LFY	AT1G07210	-	NO	NO
AT2G17950	WUS	AT1G07240	UGT71C5	NO	NO
AT5G61850	LFY	AT1G07240	UGT71C5	NO	NO
AT1G62360	STM	AT1G07260	UGT71C3	NO	NO
AT5G61850	LFY	AT1G07260	UGT71C3	NO	NO
AT1G69120	AP1	AT1G07270	CDC6B	NO	NO
AT2G17950	WUS	AT1G07270	CDC6B	NO	NO
AT1G69120	AP1	AT1G07280	-	NO	NO
AT2G17950	WUS	AT1G07280	-	NO	NO
AT2G45660	SOC1	AT1G07280	-	NO	NO
AT5G61850	LFY	AT1G07280	-	NO	NO
AT5G61850	LFY	AT1G07380	-	NO	NO
AT5G61850	LFY	AT1G07390	AtRLP1	NO	NO
AT5G61850	LFY	AT1G07400	HSP17.8	NO	NO
AT1G69120	AP1	AT1G07420	SMO2-2	NO	NO
AT2G17950	WUS	AT1G07420	SMO2-2	NO	NO
AT5G61850	LFY	AT1G07420	SMO2-2	NO	NO
AT1G62360	STM	AT1G07430	AIP1	NO	NO
AT1G69120	AP1	AT1G07430	AIP1	NO	NO
AT2G17950	WUS	AT1G07430	AIP1	NO	NO
AT5G61850	LFY	AT1G07430	AIP1	NO	NO
AT1G69120	AP1	AT1G07440	-	NO	NO
AT2G17950	WUS	AT1G07440	-	NO	NO
AT5G61850	LFY	AT1G07440	-	NO	NO
AT5G61850	LFY	AT1G07450	-	NO	NO
AT5G61850	LFY	AT1G07460	-	NO	NO
AT5G61850	LFY	AT1G07470	-	NO	NO
AT2G17950	WUS	AT1G07480	-	NO	NO
AT5G61850	LFY	AT1G07480	-	NO	NO
AT1G69120	AP1	AT1G07485	-	NO	NO
AT2G17950	WUS	AT1G07485	-	NO	NO
AT2G17950	WUS	AT1G07500	SMR5	NO	NO
AT5G61850	LFY	AT1G07500	SMR5	NO	NO
AT5G61850	LFY	AT1G07510	FTSH10	NO	NO
AT1G69120	AP1	AT1G07520	-	NO	YES
AT2G17950	WUS	AT1G07520	-	NO	YES
AT5G61850	LFY	AT1G07520	-	NO	YES
AT1G69120	AP1	AT1G07530	SCL14	NO	YES
AT2G17950	WUS	AT1G07530	SCL14	NO	YES
AT5G61850	LFY	AT1G07530	SCL14	NO	YES
AT1G69120	AP1	AT1G07540	TRP5	NO	YES
AT2G17950	WUS	AT1G07540	TRP5	NO	YES
AT5G61850	LFY	AT1G07540	TRP5	NO	YES
AT5G61850	LFY	AT1G07550	-	NO	NO
AT1G69120	AP1	AT1G07570	APK1A	NO	NO
AT2G17950	WUS	AT1G07570	APK1A	NO	NO
AT5G61850	LFY	AT1G07570	APK1A	NO	NO
AT5G61850	LFY	AT1G07580	-	NO	NO
AT2G17950	WUS	AT1G07590	-	NO	NO
AT2G17950	WUS	AT1G07600	MT1A	NO	NO
AT1G69120	AP1	AT1G07610	MT1C	NO	NO
AT2G17950	WUS	AT1G07610	MT1C	NO	NO
AT5G61850	LFY	AT1G07620	ATOBGM	NO	NO
AT1G69120	AP1	AT1G07630	PLL5	NO	NO
AT2G17950	WUS	AT1G07630	PLL5	NO	NO
AT5G61850	LFY	AT1G07630	PLL5	NO	NO
AT1G62360	STM	AT1G07640	OBP2	NO	YES
AT1G69120	AP1	AT1G07640	OBP2	NO	YES
AT5G61850	LFY	AT1G07640	OBP2	NO	YES
AT2G17950	WUS	AT1G07645	ATDSI-1VOC	NO	NO
AT5G61850	LFY	AT1G07645	ATDSI-1VOC	NO	NO
AT1G69120	AP1	AT1G07650	-	NO	NO
AT2G17950	WUS	AT1G07650	-	NO	NO
AT5G61850	LFY	AT1G07650	-	NO	NO
AT1G69120	AP1	AT1G07670	ECA4	NO	NO
AT2G17950	WUS	AT1G07670	ECA4	NO	NO
AT5G61850	LFY	AT1G07670	ECA4	NO	NO
AT5G61850	LFY	AT1G07680	-	NO	NO
AT1G69120	AP1	AT1G07720	KCS3	NO	NO
AT2G17950	WUS	AT1G07720	KCS3	NO	NO
AT1G69120	AP1	AT1G07725	ATEXO70H6	NO	NO
AT2G17950	WUS	AT1G07725	ATEXO70H6	NO	NO
AT2G17950	WUS	AT1G07770	RPS15AF	NO	NO
AT1G69120	AP1	AT1G07870	-	NO	NO
AT2G17950	WUS	AT1G07870	-	NO	NO
AT5G61850	LFY	AT1G07870	-	NO	NO
AT1G69120	AP1	AT1G07885	-	NO	NO
AT2G17950	WUS	AT1G07890	APX1	NO	NO
AT2G17950	WUS	AT1G07900	LBD1	NO	YES
AT5G61850	LFY	AT1G07900	LBD1	NO	YES
AT5G61850	LFY	AT1G07901	-	NO	NO
AT2G45660	SOC1	AT1G07970	-	NO	NO
AT1G69120	AP1	AT1G08010	GATA11	NO	YES
AT2G17950	WUS	AT1G08010	GATA11	NO	YES
AT5G10140	FLC	AT1G08010	GATA11	NO	YES
AT2G17950	WUS	AT1G08030	TPST	NO	NO
AT5G10140	FLC	AT1G08080	ACA7	NO	NO
AT2G17950	WUS	AT1G08090	NRT2.1	NO	NO
AT1G69120	AP1	AT1G08100	NRT2.2	NO	NO
AT2G17950	WUS	AT1G08100	NRT2.2	NO	NO
AT5G10140	FLC	AT1G08100	NRT2.2	NO	NO
AT1G69120	AP1	AT1G08130	LIG1	NO	NO
AT2G45660	SOC1	AT1G08130	LIG1	NO	NO
AT1G62360	STM	AT1G08160	-	NO	NO
AT5G61850	LFY	AT1G08170	-	NO	NO
AT1G69120	AP1	AT1G08180	SMR2	NO	NO
AT2G17950	WUS	AT1G08180	SMR2	NO	NO
AT5G61850	LFY	AT1G08180	SMR2	NO	NO
AT5G61850	LFY	AT1G08190	VPS41	NO	NO
AT2G17950	WUS	AT1G08200	AXS2	NO	NO
AT1G69120	AP1	AT1G08210	-	NO	NO
AT1G62360	STM	AT1G08230	GAT1	NO	NO
AT1G69120	AP1	AT1G08230	GAT1	NO	NO
AT5G61850	LFY	AT1G08240	-	NO	NO
AT5G61850	LFY	AT1G08250	ADT6	NO	NO
AT5G61850	LFY	AT1G08260	POL2A	NO	NO
AT1G69120	AP1	AT1G08270	-	NO	NO
AT2G17950	WUS	AT1G08280	GALT29A	NO	NO
AT1G69120	AP1	AT1G08290	WIP3	NO	YES
AT2G17950	WUS	AT1G08290	WIP3	NO	YES
AT1G69120	AP1	AT1G08300	NVL	NO	NO
AT2G17950	WUS	AT1G08300	NVL	NO	NO
AT1G69120	AP1	AT1G08315	-	NO	NO
AT2G17950	WUS	AT1G08315	-	NO	NO
AT1G69120	AP1	AT1G08320	TGA9	NO	YES
AT2G17950	WUS	AT1G08320	TGA9	NO	YES
AT5G10140	FLC	AT1G08320	TGA9	NO	YES
AT5G60690	REV	AT1G08320	TGA9	NO	YES
AT5G10140	FLC	AT1G08340	ROPGAP5	NO	NO
AT5G60690	REV	AT1G08340	ROPGAP5	NO	NO
AT5G61850	LFY	AT1G08370	DCP1	NO	NO
AT5G61850	LFY	AT1G08380	PSAO	NO	NO
AT5G61850	LFY	AT1G08390	-	NO	NO
AT2G17950	WUS	AT1G08450	CRT3	NO	NO
AT1G69120	AP1	AT1G08465	YAB2	YES	YES
AT2G17950	WUS	AT1G08465	YAB2	YES	YES
AT2G17950	WUS	AT1G08490	NFS2	NO	NO
AT2G17950	WUS	AT1G08510	FATB	NO	NO
AT2G17950	WUS	AT1G08560	KN	NO	NO
AT5G61850	LFY	AT1G08560	KN	NO	NO
AT1G69120	AP1	AT1G08570	ACHT4	NO	NO
AT2G17950	WUS	AT1G08570	ACHT4	NO	NO
AT5G61850	LFY	AT1G08570	ACHT4	NO	NO
AT1G69120	AP1	AT1G08630	THA1	NO	NO
AT2G17950	WUS	AT1G08630	THA1	NO	NO
AT5G61850	LFY	AT1G08630	THA1	NO	NO
AT1G69120	AP1	AT1G08640	CJD1	NO	NO
AT2G17950	WUS	AT1G08640	CJD1	NO	NO
AT1G69120	AP1	AT1G08650	PPCK1	NO	NO
AT2G17950	WUS	AT1G08650	PPCK1	NO	NO
AT2G45660	SOC1	AT1G08650	PPCK1	NO	NO
AT5G61850	LFY	AT1G08650	PPCK1	NO	NO
AT5G61850	LFY	AT1G08660	SIA1	NO	NO
AT2G22540	SVP	AT1G08720	EDR1	NO	NO
AT2G17950	WUS	AT1G08760	-	NO	NO
AT2G17950	WUS	AT1G08800	MYOB1	NO	NO
AT2G17950	WUS	AT1G08810	MYB60	NO	YES
AT2G17950	WUS	AT1G08820	PVA22	NO	NO
AT1G62360	STM	AT1G08860	BON3	YES	NO
AT5G61850	LFY	AT1G08890	SUGTL4	NO	NO
AT2G17950	WUS	AT1G08900	SUGTL3	NO	NO
AT2G17950	WUS	AT1G08910	-	NO	NO
AT1G69120	AP1	AT1G08920	ESL1	NO	NO
AT2G17950	WUS	AT1G08920	ESL1	NO	NO
AT5G61850	LFY	AT1G08920	ESL1	NO	NO
AT1G69120	AP1	AT1G08930	ERD6	NO	NO
AT2G17950	WUS	AT1G08930	ERD6	NO	NO
AT5G61850	LFY	AT1G08930	ERD6	NO	NO
AT2G17950	WUS	AT1G08940	-	NO	NO
AT5G61850	LFY	AT1G08985	-	NO	YES
AT1G62360	STM	AT1G08990	GUX5	NO	NO
AT5G61850	LFY	AT1G08990	GUX5	NO	NO
AT5G61850	LFY	AT1G09000	ANP1	NO	NO
AT1G62360	STM	AT1G09026	-	NO	NO
AT1G69120	AP1	AT1G09060	-	NO	NO
AT1G62360	STM	AT1G09070	SRC2	NO	NO
AT1G69120	AP1	AT1G09070	SRC2	NO	NO
AT2G17950	WUS	AT1G09070	SRC2	NO	NO
AT2G45660	SOC1	AT1G09070	SRC2	NO	NO
AT1G69120	AP1	AT1G09080	MED37B	NO	NO
AT5G61850	LFY	AT1G09080	MED37B	NO	NO
AT5G61850	LFY	AT1G09130	-	NO	NO
AT5G61850	LFY	AT1G09140	SR30	NO	NO
AT5G61850	LFY	AT1G09150	-	NO	NO
AT5G61850	LFY	AT1G09155	PP2B15	NO	NO
AT5G61850	LFY	AT1G09157	DMP8	NO	NO
AT1G62360	STM	AT1G09176	-	NO	NO
AT5G61850	LFY	AT1G09176	-	NO	NO
AT5G61850	LFY	AT1G09180	ATSAR1	NO	NO
AT5G61850	LFY	AT1G09200	HTR2	NO	NO
AT5G61850	LFY	AT1G09210	CRT2	NO	NO
AT5G61850	LFY	AT1G09213	-	NO	NO
AT2G17950	WUS	AT1G09230	SNRNP65	NO	NO
AT2G17950	WUS	AT1G09240	NAS3	NO	NO
AT1G69120	AP1	AT1G09245	SPH14	NO	NO
AT2G17950	WUS	AT1G09245	SPH14	NO	NO
AT1G69120	AP1	AT1G09250	BHLH149	NO	NO
AT2G17950	WUS	AT1G09250	BHLH149	NO	NO
AT2G22540	SVP	AT1G09250	BHLH149	NO	NO
AT2G45660	SOC1	AT1G09250	BHLH149	NO	NO
AT1G69120	AP1	AT1G09260	-	NO	NO
AT5G61850	LFY	AT1G09260	-	NO	NO
AT1G69120	AP1	AT1G09310	-	NO	NO
AT5G61850	LFY	AT1G09340	CRB	NO	NO
AT1G62360	STM	AT1G09350	GOLS3	NO	NO
AT2G17950	WUS	AT1G09350	GOLS3	NO	NO
AT5G61850	LFY	AT1G09350	GOLS3	NO	NO
AT1G69120	AP1	AT1G09390	-	NO	NO
AT2G17950	WUS	AT1G09390	-	NO	NO
AT2G17950	WUS	AT1G09420	G6PD4	NO	NO
AT2G17950	WUS	AT1G09440	-	NO	NO
AT5G60690	REV	AT1G09440	-	NO	NO
AT5G60690	REV	AT1G09450	HASPIN	NO	NO
AT2G17950	WUS	AT1G09470	NEAP3	NO	NO
AT1G69120	AP1	AT1G09480	-	NO	NO
AT1G62360	STM	AT1G09486	-	NO	NO
AT1G69120	AP1	AT1G09500	-	NO	NO
AT1G69120	AP1	AT1G09520	-	NO	NO
AT2G17950	WUS	AT1G09520	-	NO	NO
AT5G61850	LFY	AT1G09520	-	NO	NO
AT1G69120	AP1	AT1G09530	PIF3	NO	YES
AT2G17950	WUS	AT1G09530	PIF3	NO	YES
AT2G22540	SVP	AT1G09530	PIF3	NO	YES
AT5G10140	FLC	AT1G09530	PIF3	NO	YES
AT1G69120	AP1	AT1G09540	MYB61	NO	YES
AT2G17950	WUS	AT1G09540	MYB61	NO	YES
AT5G10140	FLC	AT1G09540	MYB61	NO	YES
AT2G17950	WUS	AT1G09560	GLP4	NO	NO
AT1G69120	AP1	AT1G09570	PHYA	NO	NO
AT2G17950	WUS	AT1G09570	PHYA	NO	NO
AT2G22540	SVP	AT1G09570	PHYA	NO	NO
AT2G45660	SOC1	AT1G09570	PHYA	NO	NO
AT5G10140	FLC	AT1G09570	PHYA	NO	NO
AT1G69120	AP1	AT1G09575	-	NO	NO
AT2G17950	WUS	AT1G09575	-	NO	NO
AT2G45660	SOC1	AT1G09575	-	NO	NO
AT5G10140	FLC	AT1G09575	-	NO	NO
AT5G10140	FLC	AT1G09590	RPL21A	NO	NO
AT5G61850	LFY	AT1G09590	RPL21A	NO	NO
AT5G10140	FLC	AT1G09600	-	NO	NO
AT5G61850	LFY	AT1G09600	-	NO	NO
AT1G69120	AP1	AT1G09645	-	NO	NO
AT5G61850	LFY	AT1G09650	-	NO	NO
AT5G61850	LFY	AT1G09660	-	NO	NO
AT5G61850	LFY	AT1G09700	DRB1	NO	NO
AT2G17950	WUS	AT1G09740	-	NO	NO
AT1G69120	AP1	AT1G09750	AED3	NO	NO
AT5G61850	LFY	AT1G09750	AED3	NO	NO
AT2G17950	WUS	AT1G09770	CDC5	NO	YES
AT1G69120	AP1	AT1G09780	PGM1	NO	NO
AT2G17950	WUS	AT1G09780	PGM1	NO	NO
AT1G69120	AP1	AT1G09810	ECT11	NO	NO
AT2G17950	WUS	AT1G09810	ECT11	NO	NO
AT1G69120	AP1	AT1G09812	-	NO	NO
AT1G69120	AP1	AT1G09815	POLD4	NO	NO
AT1G69120	AP1	AT1G09850	XBCP3	NO	NO
AT2G17950	WUS	AT1G09850	XBCP3	NO	NO
AT5G61850	LFY	AT1G09870	-	NO	NO
AT5G61850	LFY	AT1G09910	-	NO	NO
AT1G62360	STM	AT1G09950	RAS1	NO	NO
AT1G69120	AP1	AT1G09950	RAS1	NO	NO
AT2G17950	WUS	AT1G09950	RAS1	NO	NO
AT5G61850	LFY	AT1G09950	RAS1	NO	NO
AT1G69120	AP1	AT1G09960	SUC4	NO	NO
AT2G17950	WUS	AT1G09960	SUC4	NO	NO
AT5G61850	LFY	AT1G09960	SUC4	NO	NO
AT1G69120	AP1	AT1G09970	LRR XI-23	NO	NO
AT2G17950	WUS	AT1G09970	LRR XI-23	NO	NO
AT5G61850	LFY	AT1G09970	LRR XI-23	NO	NO
AT1G69120	AP1	AT1G09980	-	NO	NO
AT2G17950	WUS	AT1G09980	-	NO	NO
AT5G61850	LFY	AT1G09980	-	NO	NO
AT2G17950	WUS	AT1G09995	-	NO	NO
AT5G61850	LFY	AT1G09995	-	NO	NO
AT2G17950	WUS	AT1G10000	-	NO	NO
AT5G61850	LFY	AT1G10000	-	NO	NO
AT1G69120	AP1	AT1G10020	-	NO	NO
AT2G17950	WUS	AT1G10020	-	NO	NO
AT2G17950	WUS	AT1G10030	ERG28	NO	NO
AT5G61850	LFY	AT1G10030	ERG28	NO	NO
AT1G69120	AP1	AT1G10050	-	NO	NO
AT1G69120	AP1	AT1G10060	ATBCAT-1	NO	NO
AT2G17950	WUS	AT1G10060	ATBCAT-1	NO	NO
AT2G22540	SVP	AT1G10060	ATBCAT-1	NO	NO
AT1G69120	AP1	AT1G10070	BCAT2	NO	NO
AT2G17950	WUS	AT1G10090	-	NO	NO
AT5G61850	LFY	AT1G10090	-	NO	NO
AT5G61850	LFY	AT1G10095	-	NO	NO
AT2G17950	WUS	AT1G10110	-	NO	NO
AT1G69120	AP1	AT1G10120	BHLH74	NO	YES
AT2G17950	WUS	AT1G10150	PP2A10	NO	NO
AT5G10140	FLC	AT1G10150	PP2A10	NO	NO
AT5G61850	LFY	AT1G10150	PP2A10	NO	NO
AT1G69120	AP1	AT1G10155	ATPP2-A10	NO	NO
AT5G10140	FLC	AT1G10155	ATPP2-A10	NO	NO
AT2G17950	WUS	AT1G10180	EXO84C	NO	NO
AT2G17950	WUS	AT1G10200	WLIM1	NO	NO
AT5G61850	LFY	AT1G10200	WLIM1	NO	NO
AT1G69120	AP1	AT1G10210	MPK1	NO	NO
AT5G61850	LFY	AT1G10210	MPK1	NO	NO
AT2G17950	WUS	AT1G10220	-	NO	NO
AT5G61850	LFY	AT1G10220	-	NO	NO
AT2G17950	WUS	AT1G10240	FRS11	NO	YES
AT5G61850	LFY	AT1G10240	FRS11	NO	YES
AT5G61850	LFY	AT1G10280	-	NO	NO
AT5G61850	LFY	AT1G10290	DRP2A	NO	NO
AT1G69120	AP1	AT1G10340	-	NO	NO
AT5G61850	LFY	AT1G10350	-	NO	NO
AT1G69120	AP1	AT1G10360	GSTU18	NO	NO
AT2G17950	WUS	AT1G10360	GSTU18	NO	NO
AT5G61850	LFY	AT1G10360	GSTU18	NO	NO
AT1G69120	AP1	AT1G10370	GSTU17	NO	NO
AT2G17950	WUS	AT1G10370	GSTU17	NO	NO
AT5G61850	LFY	AT1G10370	GSTU17	NO	NO
AT1G69120	AP1	AT1G10380	-	NO	NO
AT1G62360	STM	AT1G10390	NUP98A	NO	NO
AT1G62360	STM	AT1G10400	UGT90A2	NO	NO
AT5G61850	LFY	AT1G10400	UGT90A2	NO	NO
AT1G69120	AP1	AT1G10410	-	NO	NO
AT2G17950	WUS	AT1G10410	-	NO	NO
AT5G61850	LFY	AT1G10410	-	NO	NO
AT2G17950	WUS	AT1G10417	-	NO	NO
AT1G69120	AP1	AT1G10460	GLP7	NO	NO
AT1G69120	AP1	AT1G10470	ARR4	NO	NO
AT2G17950	WUS	AT1G10470	ARR4	NO	NO
AT5G60690	REV	AT1G10470	ARR4	NO	NO
AT5G61850	LFY	AT1G10470	ARR4	NO	NO
AT5G60690	REV	AT1G10480	ZFP5	NO	YES
AT5G61850	LFY	AT1G10520	POLL	NO	NO
AT5G61850	LFY	AT1G10522	PRIN2	NO	NO
AT5G61850	LFY	AT1G10530	-	NO	NO
AT1G69120	AP1	AT1G10550	XTH33	NO	NO
AT2G17950	WUS	AT1G10560	PUB18	NO	NO
AT5G61850	LFY	AT1G10560	PUB18	NO	NO
AT2G17950	WUS	AT1G10585	BHLH167	NO	YES
AT5G61850	LFY	AT1G10585	BHLH167	NO	YES
AT5G61850	LFY	AT1G10590	-	NO	NO
AT5G61850	LFY	AT1G10600	AMSH2	NO	NO
AT5G61850	LFY	AT1G10610	BHLH90	NO	YES
AT1G69120	AP1	AT1G10640	-	NO	NO
AT2G17950	WUS	AT1G10640	-	NO	NO
AT2G17950	WUS	AT1G10650	-	NO	NO
AT2G17950	WUS	AT1G10652	-	NO	NO
AT5G61850	LFY	AT1G10652	-	NO	NO
AT1G69120	AP1	AT1G10657	-	NO	NO
AT2G17950	WUS	AT1G10657	-	NO	NO
AT5G61850	LFY	AT1G10657	-	NO	NO
AT2G17950	WUS	AT1G10680	ABCB10	NO	NO
AT2G22540	SVP	AT1G10680	ABCB10	NO	NO
AT1G62360	STM	AT1G10682	-	NO	NO
AT1G69120	AP1	AT1G10682	-	NO	NO
AT1G69120	AP1	AT1G10690	SMR8	NO	NO
AT2G17950	WUS	AT1G10690	SMR8	NO	NO
AT2G17950	WUS	AT1G10700	PRS3	NO	NO
AT1G69120	AP1	AT1G10740	-	NO	NO
AT2G17950	WUS	AT1G10740	-	NO	NO
AT2G45660	SOC1	AT1G10740	-	NO	NO
AT1G69120	AP1	AT1G10745	ESF1.2	NO	NO
AT1G69120	AP1	AT1G10747	ESF1.1	NO	NO
AT5G61850	LFY	AT1G10747	ESF1.1	NO	NO
AT1G69120	AP1	AT1G10750	-	NO	NO
AT5G61850	LFY	AT1G10750	-	NO	NO
AT2G17950	WUS	AT1G10760	GWD1	NO	NO
AT5G61850	LFY	AT1G10760	GWD1	NO	NO
AT2G17950	WUS	AT1G10840	TIF3H1	NO	NO
AT5G61850	LFY	AT1G10840	TIF3H1	NO	NO
AT5G61850	LFY	AT1G10850	-	NO	NO
AT5G61850	LFY	AT1G10865	-	NO	NO
AT5G61850	LFY	AT1G10870	AGD4	NO	NO
AT5G61850	LFY	AT1G10880	-	NO	NO
AT2G17950	WUS	AT1G10900	PIP5K7	NO	NO
AT1G69120	AP1	AT1G10910	-	NO	NO
AT2G17950	WUS	AT1G10910	-	NO	NO
AT2G17950	WUS	AT1G10930	RECQL4A	NO	NO
AT2G17950	WUS	AT1G10940	ASK1	NO	NO
AT5G10140	FLC	AT1G10950	TMN1	NO	NO
AT5G61850	LFY	AT1G10950	TMN1	NO	NO
AT1G69120	AP1	AT1G10960	FD1	NO	NO
AT2G17950	WUS	AT1G10960	FD1	NO	NO
AT2G22540	SVP	AT1G10960	FD1	NO	NO
AT5G10140	FLC	AT1G10960	FD1	NO	NO
AT5G61850	LFY	AT1G10960	FD1	NO	NO
AT5G10140	FLC	AT1G10970	ZIP4	NO	NO
AT5G61850	LFY	AT1G10990	-	NO	NO
AT2G17950	WUS	AT1G11000	MLO4	NO	NO
AT2G17950	WUS	AT1G11020	-	NO	NO
AT2G17950	WUS	AT1G11050	-	NO	NO
AT5G61850	LFY	AT1G11070	-	NO	NO
AT2G17950	WUS	AT1G11090	-	NO	NO
AT1G69120	AP1	AT1G11110	-	NO	NO
AT1G69120	AP1	AT1G11112	-	NO	NO
AT5G60690	REV	AT1G11112	-	NO	NO
AT1G69120	AP1	AT1G11120	-	NO	NO
AT1G69120	AP1	AT1G11125	-	NO	NO
AT2G17950	WUS	AT1G11125	-	NO	NO
AT1G69120	AP1	AT1G11130	SUB	YES	NO
AT5G60690	REV	AT1G11130	SUB	YES	NO
AT1G69120	AP1	AT1G11175	-	NO	NO
AT5G61850	LFY	AT1G11180	-	NO	NO
AT1G62360	STM	AT1G11210	-	NO	NO
AT1G69120	AP1	AT1G11210	-	NO	NO
AT2G17950	WUS	AT1G11210	-	NO	NO
AT5G61850	LFY	AT1G11210	-	NO	NO
AT1G62360	STM	AT1G11230	-	NO	NO
AT2G17950	WUS	AT1G11230	-	NO	NO
AT5G61850	LFY	AT1G11230	-	NO	NO
AT2G17950	WUS	AT1G11240	-	NO	NO
AT2G17950	WUS	AT1G11250	SYP125	NO	NO
AT5G61850	LFY	AT1G11250	SYP125	NO	NO
AT1G62360	STM	AT1G11260	STP1	NO	NO
AT1G69120	AP1	AT1G11260	STP1	NO	NO
AT2G17950	WUS	AT1G11260	STP1	NO	NO
AT5G61850	LFY	AT1G11260	STP1	NO	NO
AT1G69120	AP1	AT1G11270	-	NO	NO
AT1G69120	AP1	AT1G11300	-	NO	NO
AT1G69120	AP1	AT1G11310	MLO2	NO	NO
AT2G17950	WUS	AT1G11310	MLO2	NO	NO
AT5G61850	LFY	AT1G11310	MLO2	NO	NO
AT2G17950	WUS	AT1G11320	-	NO	NO
AT5G61850	LFY	AT1G11320	-	NO	NO
AT1G69120	AP1	AT1G11330	-	NO	NO
AT2G17950	WUS	AT1G11330	-	NO	NO
AT5G61850	LFY	AT1G11360	-	NO	NO
AT2G17950	WUS	AT1G11362	-	NO	NO
AT5G61850	LFY	AT1G11362	-	NO	NO
AT1G62360	STM	AT1G11370	PME56	NO	NO
AT1G69120	AP1	AT1G11370	PME56	NO	NO
AT2G17950	WUS	AT1G11370	PME56	NO	NO
AT2G17950	WUS	AT1G11380	-	NO	NO
AT5G61850	LFY	AT1G11380	-	NO	NO
AT2G17950	WUS	AT1G11390	-	NO	NO
AT2G17950	WUS	AT1G11410	-	NO	NO
AT1G62360	STM	AT1G11470	-	NO	NO
AT5G61850	LFY	AT1G11480	-	NO	NO
AT5G61850	LFY	AT1G11545	XTH8	NO	NO
AT1G62360	STM	AT1G11550	-	NO	NO
AT1G69120	AP1	AT1G11550	-	NO	NO
AT2G17950	WUS	AT1G11572	-	NO	NO
AT1G69120	AP1	AT1G11580	ATPMEPCRA	NO	NO
AT2G17950	WUS	AT1G11580	ATPMEPCRA	NO	NO
AT5G61850	LFY	AT1G11590	PME19	NO	NO
AT1G62360	STM	AT1G11600	CYP77B1	NO	NO
AT1G69120	AP1	AT1G11608	-	NO	NO
AT5G61850	LFY	AT1G11610	CYP71A18	NO	NO
AT2G17950	WUS	AT1G11650	RBP45B	NO	NO
AT2G17950	WUS	AT1G11660	HSP70-16	NO	NO
AT1G62360	STM	AT1G11670	DTX36	NO	NO
AT1G69120	AP1	AT1G11670	DTX36	NO	NO
AT5G61850	LFY	AT1G11670	DTX36	NO	NO
AT2G17950	WUS	AT1G11680	CYP51G1	NO	NO
AT1G69120	AP1	AT1G11700	-	NO	NO
AT2G17950	WUS	AT1G11700	-	NO	NO
AT2G22540	SVP	AT1G11700	-	NO	NO
AT5G61850	LFY	AT1G11700	-	NO	NO
AT1G69120	AP1	AT1G11710	-	NO	NO
AT2G17950	WUS	AT1G11710	-	NO	NO
AT5G61850	LFY	AT1G11710	-	NO	NO
AT5G61850	LFY	AT1G11720	ATSS3	NO	NO
AT2G17950	WUS	AT1G11730	B3GALT1	NO	NO
AT1G62360	STM	AT1G11740	-	NO	NO
AT2G17950	WUS	AT1G11740	-	NO	NO
AT5G61850	LFY	AT1G11780	-	NO	NO
AT5G61850	LFY	AT1G11785	-	NO	NO
AT2G17950	WUS	AT1G11790	ADT1	NO	NO
AT2G17950	WUS	AT1G11820	-	NO	NO
AT5G61850	LFY	AT1G11820	-	NO	NO
AT2G17950	WUS	AT1G11840	ATGLX1	NO	NO
AT5G61850	LFY	AT1G11840	ATGLX1	NO	NO
AT1G62360	STM	AT1G11850	-	NO	NO
AT1G69120	AP1	AT1G11850	-	NO	NO
AT5G61850	LFY	AT1G11860	-	NO	NO
AT5G61850	LFY	AT1G11870	OVA7	NO	NO
AT1G69120	AP1	AT1G11925	-	NO	NO
AT5G61850	LFY	AT1G11925	-	NO	NO
AT2G17950	WUS	AT1G11940	-	NO	NO
AT2G17950	WUS	AT1G11970	-	NO	NO
AT5G61850	LFY	AT1G11970	-	NO	NO
AT5G61850	LFY	AT1G11990	-	NO	NO
AT2G17950	WUS	AT1G12020	-	NO	NO
AT1G62360	STM	AT1G12030	-	NO	NO
AT5G61850	LFY	AT1G12030	-	NO	NO
AT5G61850	LFY	AT1G12040	LRX1	NO	NO
AT2G17950	WUS	AT1G12060	BAG5	NO	NO
AT1G62360	STM	AT1G12064	-	NO	NO
AT1G69120	AP1	AT1G12070	-	NO	NO
AT2G17950	WUS	AT1G12070	-	NO	NO
AT5G10140	FLC	AT1G12070	-	NO	NO
AT5G61850	LFY	AT1G12070	-	NO	NO
AT1G69120	AP1	AT1G12080	-	NO	NO
AT2G17950	WUS	AT1G12080	-	NO	NO
AT5G10140	FLC	AT1G12080	-	NO	NO
AT5G60690	REV	AT1G12080	-	NO	NO
AT5G61850	LFY	AT1G12080	-	NO	NO
AT1G62360	STM	AT1G12090	ELP	NO	NO
AT2G17950	WUS	AT1G12090	ELP	NO	NO
AT5G60690	REV	AT1G12090	ELP	NO	NO
AT1G69120	AP1	AT1G12100	-	NO	NO
AT5G61850	LFY	AT1G12100	-	NO	NO
AT1G62360	STM	AT1G12110	NPF6.3	YES	NO
AT1G69120	AP1	AT1G12110	NPF6.3	YES	NO
AT2G17950	WUS	AT1G12110	NPF6.3	YES	NO
AT2G17950	WUS	AT1G12120	-	NO	NO
AT5G61850	LFY	AT1G12120	-	NO	NO
AT1G62360	STM	AT1G12130	-	NO	NO
AT1G62360	STM	AT1G12160	-	NO	NO
AT5G61850	LFY	AT1G12170	-	NO	NO
AT2G17950	WUS	AT1G12190	-	NO	NO
AT5G60690	REV	AT1G12190	-	NO	NO
AT5G61850	LFY	AT1G12190	-	NO	NO
AT1G62360	STM	AT1G12200	-	NO	NO
AT1G69120	AP1	AT1G12200	-	NO	NO
AT2G17950	WUS	AT1G12200	-	NO	NO
AT5G60690	REV	AT1G12200	-	NO	NO
AT5G61850	LFY	AT1G12200	-	NO	NO
AT2G17950	WUS	AT1G12230	-	NO	NO
AT1G69120	AP1	AT1G12240	BFRUCT4	NO	NO
AT2G17950	WUS	AT1G12240	BFRUCT4	NO	NO
AT5G10140	FLC	AT1G12260	NAC007	NO	YES
AT5G61850	LFY	AT1G12260	NAC007	NO	YES
AT5G61850	LFY	AT1G12300	-	NO	NO
AT1G69120	AP1	AT1G12310	CML13	NO	NO
AT2G17950	WUS	AT1G12310	CML13	NO	NO
AT1G69120	AP1	AT1G12330	-	NO	NO
AT1G69120	AP1	AT1G12370	PHR1	NO	NO
AT5G61850	LFY	AT1G12370	PHR1	NO	NO
AT1G69120	AP1	AT1G12380	-	NO	NO
AT2G17950	WUS	AT1G12380	-	NO	NO
AT1G69120	AP1	AT1G12390	-	NO	NO
AT1G69120	AP1	AT1G12420	ACR8	NO	NO
AT2G17950	WUS	AT1G12420	ACR8	NO	NO
AT5G61850	LFY	AT1G12420	ACR8	NO	NO
AT1G69120	AP1	AT1G12423	-	NO	NO
AT2G17950	WUS	AT1G12423	-	NO	NO
AT5G61850	LFY	AT1G12423	-	NO	NO
AT1G69120	AP1	AT1G12430	ARK3	NO	NO
AT2G17950	WUS	AT1G12430	ARK3	NO	NO
AT5G61850	LFY	AT1G12430	ARK3	NO	NO
AT1G69120	AP1	AT1G12440	SAP1	NO	NO
AT2G17950	WUS	AT1G12440	SAP1	NO	NO
AT5G61850	LFY	AT1G12440	SAP1	NO	NO
AT5G61850	LFY	AT1G12450	-	NO	NO
AT1G69120	AP1	AT1G12460	-	NO	NO
AT2G17950	WUS	AT1G12460	-	NO	NO
AT2G17950	WUS	AT1G12480	SLAC1	NO	NO
AT5G61850	LFY	AT1G12490	-	NO	NO
AT1G69120	AP1	AT1G12500	-	NO	NO
AT2G17950	WUS	AT1G12500	-	NO	NO
AT2G17950	WUS	AT1G12520	CCS	NO	NO
AT5G61850	LFY	AT1G12570	-	NO	NO
AT1G69120	AP1	AT1G12580	PEPKR1	NO	NO
AT2G17950	WUS	AT1G12580	PEPKR1	NO	NO
AT2G17950	WUS	AT1G12610	DREB1F	NO	YES
AT5G10140	FLC	AT1G12610	DREB1F	NO	YES
AT5G61850	LFY	AT1G12610	DREB1F	NO	YES
AT5G61850	LFY	AT1G12620	-	NO	NO
AT1G62360	STM	AT1G12630	ERF027	NO	YES
AT5G10140	FLC	AT1G12630	ERF027	NO	YES
AT5G61850	LFY	AT1G12630	ERF027	NO	YES
AT5G61850	LFY	AT1G12740	CYP87A2	NO	NO
AT2G17950	WUS	AT1G12750	RBL6	NO	NO
AT1G69120	AP1	AT1G12780	UGE1	NO	NO
AT2G17950	WUS	AT1G12780	UGE1	NO	NO
AT5G10140	FLC	AT1G12800	-	NO	NO
AT5G61850	LFY	AT1G12800	-	NO	NO
AT5G10140	FLC	AT1G12805	-	NO	NO
AT5G10140	FLC	AT1G12810	-	NO	NO
AT1G69120	AP1	AT1G12820	AFB3	NO	NO
AT5G61850	LFY	AT1G12820	AFB3	NO	NO
AT2G17950	WUS	AT1G12830	-	NO	NO
AT1G69120	AP1	AT1G12845	-	NO	NO
AT5G61850	LFY	AT1G12850	-	NO	NO
AT2G17950	WUS	AT1G12860	SCRM2	NO	YES
AT1G69120	AP1	AT1G12890	ERF088	NO	YES
AT1G69120	AP1	AT1G12900	GAPA-2	NO	NO
AT2G17950	WUS	AT1G12900	GAPA-2	NO	NO
AT1G69120	AP1	AT1G12938	-	NO	NO
AT1G62360	STM	AT1G12940	NRT2.5	NO	NO
AT1G62360	STM	AT1G12950	DTX31	NO	NO
AT2G17950	WUS	AT1G12950	DTX31	NO	NO
AT1G62360	STM	AT1G12960	RPL27AA	NO	NO
AT1G62360	STM	AT1G12980	ESR1	NO	YES
AT1G69120	AP1	AT1G12980	ESR1	NO	YES
AT2G22540	SVP	AT1G12980	ESR1	NO	YES
AT1G69120	AP1	AT1G12990	-	NO	NO
AT2G17950	WUS	AT1G12990	-	NO	NO
AT5G61850	LFY	AT1G12990	-	NO	NO
AT5G61850	LFY	AT1G13000	-	NO	NO
AT5G61850	LFY	AT1G13010	-	NO	NO
AT1G69120	AP1	AT1G13080	CYP71B2	NO	NO
AT2G17950	WUS	AT1G13080	CYP71B2	NO	NO
AT2G17950	WUS	AT1G13090	CYP71B28	NO	NO
AT2G17950	WUS	AT1G13100	CYP71B29	NO	NO
AT1G69120	AP1	AT1G13110	CYP71B7	NO	NO
AT2G17950	WUS	AT1G13110	CYP71B7	NO	NO
AT2G45660	SOC1	AT1G13110	CYP71B7	NO	NO
AT1G69120	AP1	AT1G13195	-	NO	NO
AT2G17950	WUS	AT1G13195	-	NO	NO
AT1G69120	AP1	AT1G13220	LINC2	NO	NO
AT2G17950	WUS	AT1G13220	LINC2	NO	NO
AT1G69120	AP1	AT1G13230	PII-2	NO	NO
AT1G69120	AP1	AT1G13240	-	NO	NO
AT1G62360	STM	AT1G13245	RTFL17	NO	NO
AT1G69120	AP1	AT1G13245	RTFL17	NO	NO
AT2G17950	WUS	AT1G13245	RTFL17	NO	NO
AT5G61850	LFY	AT1G13245	RTFL17	NO	NO
AT1G69120	AP1	AT1G13250	GATL3	NO	NO
AT2G17950	WUS	AT1G13250	GATL3	NO	NO
AT5G61850	LFY	AT1G13250	GATL3	NO	NO
AT1G62360	STM	AT1G13260	RAV1	NO	YES
AT1G69120	AP1	AT1G13260	RAV1	NO	YES
AT2G17950	WUS	AT1G13260	RAV1	NO	YES
AT2G45660	SOC1	AT1G13260	RAV1	NO	YES
AT5G10140	FLC	AT1G13260	RAV1	NO	YES
AT5G61850	LFY	AT1G13260	RAV1	NO	YES
AT1G69120	AP1	AT1G13270	MAP1B	NO	NO
AT5G61850	LFY	AT1G13270	MAP1B	NO	NO
AT1G69120	AP1	AT1G13280	AOC4	NO	NO
AT2G22540	SVP	AT1G13280	AOC4	NO	NO
AT5G10140	FLC	AT1G13280	AOC4	NO	NO
AT1G69120	AP1	AT1G13290	WIP6	NO	YES
AT1G69120	AP1	AT1G13350	-	NO	NO
AT1G69120	AP1	AT1G13360	-	NO	NO
AT2G17950	WUS	AT1G13360	-	NO	NO
AT5G61850	LFY	AT1G13360	-	NO	NO
AT2G17950	WUS	AT1G13380	-	NO	NO
AT1G69120	AP1	AT1G13390	-	NO	NO
AT1G69120	AP1	AT1G13400	JGL	NO	NO
AT1G69120	AP1	AT1G13410	-	NO	NO
AT2G17950	WUS	AT1G13440	GAPC2	NO	NO
AT1G69120	AP1	AT1G13448	-	NO	NO
AT2G45660	SOC1	AT1G13448	-	NO	NO
AT5G10140	FLC	AT1G13450	GT-1	NO	YES
AT2G17950	WUS	AT1G13470	-	NO	NO
AT1G69120	AP1	AT1G13600	AtbZIP58	NO	YES
AT5G61850	LFY	AT1G13600	AtbZIP58	NO	YES
AT1G69120	AP1	AT1G13605	-	NO	NO
AT2G17950	WUS	AT1G13605	-	NO	NO
AT5G61850	LFY	AT1G13605	-	NO	NO
AT2G17950	WUS	AT1G13640	PI4KG6	NO	NO
AT5G61850	LFY	AT1G13640	PI4KG6	NO	NO
AT2G17950	WUS	AT1G13650	-	NO	NO
AT5G61850	LFY	AT1G13650	-	NO	NO
AT1G69120	AP1	AT1G13670	-	NO	NO
AT5G61850	LFY	AT1G13670	-	NO	NO
AT5G60690	REV	AT1G13690	ATE1	NO	NO
AT1G69120	AP1	AT1G13700	PGL1	NO	NO
AT2G17950	WUS	AT1G13700	PGL1	NO	NO
AT1G69120	AP1	AT1G13710	CYP78A5	NO	NO
AT5G60690	REV	AT1G13710	CYP78A5	NO	NO
AT1G69120	AP1	AT1G13720	-	NO	NO
AT1G69120	AP1	AT1G13730	-	NO	NO
AT5G61850	LFY	AT1G13730	-	NO	NO
AT1G69120	AP1	AT1G13740	AFP2	NO	NO
AT2G17950	WUS	AT1G13740	AFP2	NO	NO
AT5G61850	LFY	AT1G13740	AFP2	NO	NO
AT1G69120	AP1	AT1G13770	RUS3	NO	NO
AT5G61850	LFY	AT1G13810	-	NO	NO
AT5G61850	LFY	AT1G13820	-	NO	NO
AT5G61850	LFY	AT1G13830	-	NO	NO
AT5G61850	LFY	AT1G13840	-	NO	NO
AT1G69120	AP1	AT1G13860	QUL1	NO	NO
AT2G17950	WUS	AT1G13870	KTI12	NO	NO
AT5G60690	REV	AT1G13920	-	NO	NO
AT5G61850	LFY	AT1G13920	-	NO	NO
AT1G62360	STM	AT1G13930	-	NO	NO
AT1G69120	AP1	AT1G13930	-	NO	NO
AT2G17950	WUS	AT1G13930	-	NO	NO
AT5G60690	REV	AT1G13930	-	NO	NO
AT5G61850	LFY	AT1G13930	-	NO	NO
AT1G69120	AP1	AT1G13940	-	NO	NO
AT5G61850	LFY	AT1G13940	-	NO	NO
AT1G69120	AP1	AT1G13950	ELF5A-1	NO	NO
AT2G17950	WUS	AT1G13950	ELF5A-1	NO	NO
AT5G61850	LFY	AT1G13950	ELF5A-1	NO	NO
AT1G69120	AP1	AT1G13960	WRKY4	NO	YES
AT2G22540	SVP	AT1G13980	GN	NO	NO
AT5G61850	LFY	AT1G14010	-	NO	NO
AT5G61850	LFY	AT1G14200	-	NO	NO
AT1G69120	AP1	AT1G14260	-	NO	NO
AT2G17950	WUS	AT1G14270	-	NO	NO
AT5G10140	FLC	AT1G14270	-	NO	NO
AT2G17950	WUS	AT1G14280	PKS2	NO	NO
AT2G45660	SOC1	AT1G14280	PKS2	NO	NO
AT5G10140	FLC	AT1G14280	PKS2	NO	NO
AT2G17950	WUS	AT1G14290	SBH2	NO	NO
AT5G10140	FLC	AT1G14290	SBH2	NO	NO
AT5G61850	LFY	AT1G14290	SBH2	NO	NO
AT5G61850	LFY	AT1G14315	-	NO	NO
AT5G61850	LFY	AT1G14320	RPL10A	NO	NO
AT1G69120	AP1	AT1G14330	-	NO	NO
AT2G17950	WUS	AT1G14330	-	NO	NO
AT5G60690	REV	AT1G14330	-	NO	NO
AT5G61850	LFY	AT1G14330	-	NO	NO
AT1G69120	AP1	AT1G14340	-	NO	NO
AT2G17950	WUS	AT1G14340	-	NO	NO
AT5G60690	REV	AT1G14340	-	NO	NO
AT5G61850	LFY	AT1G14340	-	NO	NO
AT5G61850	LFY	AT1G14345	-	NO	NO
AT1G69120	AP1	AT1G14350	MYB124	NO	YES
AT2G17950	WUS	AT1G14350	MYB124	NO	YES
AT2G17950	WUS	AT1G14360	UTR3	NO	NO
AT5G61850	LFY	AT1G14360	UTR3	NO	NO
AT2G17950	WUS	AT1G14370	PBL2	NO	NO
AT5G61850	LFY	AT1G14370	PBL2	NO	NO
AT2G17950	WUS	AT1G14380	IQD28	NO	NO
AT2G17950	WUS	AT1G14430	-	NO	NO
AT5G61850	LFY	AT1G14430	-	NO	NO
AT1G69120	AP1	AT1G14440	ZHD4	NO	YES
AT2G17950	WUS	AT1G14440	ZHD4	NO	YES
AT2G17950	WUS	AT1G14450	-	NO	NO
AT1G69120	AP1	AT1G14460	-	NO	NO
AT2G17950	WUS	AT1G14460	-	NO	NO
AT5G61850	LFY	AT1G14490	-	NO	NO
AT2G17950	WUS	AT1G14520	MIOX1	NO	NO
AT5G61850	LFY	AT1G14520	MIOX1	NO	NO
AT2G17950	WUS	AT1G14530	THH1	NO	NO
AT5G10140	FLC	AT1G14530	THH1	NO	NO
AT5G61850	LFY	AT1G14530	THH1	NO	NO
AT1G69120	AP1	AT1G14540	PER4	NO	NO
AT2G17950	WUS	AT1G14540	PER4	NO	NO
AT5G10140	FLC	AT1G14540	PER4	NO	NO
AT5G61850	LFY	AT1G14540	PER4	NO	NO
AT5G10140	FLC	AT1G14550	PER5	NO	NO
AT5G61850	LFY	AT1G14550	PER5	NO	NO
AT5G61850	LFY	AT1G14560	COAC1	NO	NO
AT2G17950	WUS	AT1G14570	PUX7	NO	NO
AT5G10140	FLC	AT1G14570	PUX7	NO	NO
AT5G61850	LFY	AT1G14570	PUX7	NO	NO
AT1G69120	AP1	AT1G14580	-	NO	YES
AT2G17950	WUS	AT1G14580	-	NO	YES
AT5G10140	FLC	AT1G14580	-	NO	YES
AT1G69120	AP1	AT1G14600	-	NO	YES
AT2G17950	WUS	AT1G14600	-	NO	YES
AT5G61850	LFY	AT1G14600	-	NO	YES
AT1G69120	AP1	AT1G14620	DECOY	NO	NO
AT2G17950	WUS	AT1G14620	DECOY	NO	NO
AT5G61850	LFY	AT1G14620	DECOY	NO	NO
AT1G69120	AP1	AT1G14630	-	NO	NO
AT2G17950	WUS	AT1G14630	-	NO	NO
AT5G61850	LFY	AT1G14630	-	NO	NO
AT1G69120	AP1	AT1G14685	BPC2	NO	YES
AT2G17950	WUS	AT1G14685	BPC2	NO	YES
AT5G10140	FLC	AT1G14687	ZHD14	NO	YES
AT2G17950	WUS	AT1G14690	MAP65-7	NO	NO
AT1G69120	AP1	AT1G14700	PAP3	NO	NO
AT2G17950	WUS	AT1G14700	PAP3	NO	NO
AT1G69120	AP1	AT1G14710	-	NO	NO
AT2G17950	WUS	AT1G14710	-	NO	NO
AT5G10140	FLC	AT1G14710	-	NO	NO
AT5G61850	LFY	AT1G14710	-	NO	NO
AT1G69120	AP1	AT1G14720	XTH28	NO	NO
AT2G17950	WUS	AT1G14720	XTH28	NO	NO
AT5G10140	FLC	AT1G14720	XTH28	NO	NO
AT5G60690	REV	AT1G14720	XTH28	NO	NO
AT1G69120	AP1	AT1G14730	CYB561C	NO	NO
AT5G10140	FLC	AT1G14730	CYB561C	NO	NO
AT5G60690	REV	AT1G14730	CYB561C	NO	NO
AT1G69120	AP1	AT1G14740	OBE3	NO	NO
AT2G17950	WUS	AT1G14740	OBE3	NO	NO
AT5G61850	LFY	AT1G14740	OBE3	NO	NO
AT2G17950	WUS	AT1G14750	SDS	NO	NO
AT5G61850	LFY	AT1G14750	SDS	NO	NO
AT1G69120	AP1	AT1G14760	KNATM	NO	NO
AT1G69120	AP1	AT1G14770	-	NO	NO
AT2G17950	WUS	AT1G14780	-	NO	NO
AT1G62360	STM	AT1G14800	-	NO	NO
AT1G69120	AP1	AT1G14810	-	NO	NO
AT1G69120	AP1	AT1G14840	MAP70.4	NO	NO
AT2G17950	WUS	AT1G14840	MAP70.4	NO	NO
AT2G17950	WUS	AT1G14860	NUDT18	NO	NO
AT1G69120	AP1	AT1G14870	PCR2	NO	NO
AT2G17950	WUS	AT1G14870	PCR2	NO	NO
AT1G69120	AP1	AT1G14880	PCR1	NO	NO
AT1G62360	STM	AT1G14890	-	NO	NO
AT1G69120	AP1	AT1G14890	-	NO	NO
AT2G17950	WUS	AT1G14890	-	NO	NO
AT5G10140	FLC	AT1G14890	-	NO	NO
AT2G17950	WUS	AT1G14900	HMGA	NO	NO
AT2G22540	SVP	AT1G14900	HMGA	NO	NO
AT5G10140	FLC	AT1G14900	HMGA	NO	NO
AT1G69120	AP1	AT1G14910	-	NO	NO
AT2G17950	WUS	AT1G14910	-	NO	NO
AT1G69120	AP1	AT1G14920	GAI	NO	YES
AT2G17950	WUS	AT1G14920	GAI	NO	YES
AT5G61850	LFY	AT1G14920	GAI	NO	YES
AT5G61850	LFY	AT1G14930	-	NO	NO
AT5G61850	LFY	AT1G15000	SCPL50	NO	NO
AT2G17950	WUS	AT1G15010	-	NO	NO
AT2G17950	WUS	AT1G15020	QSOX1	NO	NO
AT5G61850	LFY	AT1G15020	QSOX1	NO	NO
AT2G17950	WUS	AT1G15030	-	NO	NO
AT5G61850	LFY	AT1G15030	-	NO	NO
AT2G17950	WUS	AT1G15045	-	NO	NO
AT2G22540	SVP	AT1G15050	IAA34	NO	NO
AT2G17950	WUS	AT1G15060	-	NO	NO
AT2G17950	WUS	AT1G15080	LPP2	NO	NO
AT1G69120	AP1	AT1G15090	-	NO	NO
AT1G69120	AP1	AT1G15100	RHA2A	NO	NO
AT2G17950	WUS	AT1G15100	RHA2A	NO	NO
AT2G22540	SVP	AT1G15100	RHA2A	NO	NO
AT5G10140	FLC	AT1G15100	RHA2A	NO	NO
AT5G60690	REV	AT1G15100	RHA2A	NO	NO
AT1G69120	AP1	AT1G15110	-	NO	NO
AT2G17950	WUS	AT1G15110	-	NO	NO
AT5G60690	REV	AT1G15110	-	NO	NO
AT5G61850	LFY	AT1G15110	-	NO	NO
AT1G69120	AP1	AT1G15120	-	NO	NO
AT2G17950	WUS	AT1G15120	-	NO	NO
AT2G17950	WUS	AT1G15125	-	NO	NO
AT5G61850	LFY	AT1G15140	-	NO	NO
AT5G61850	LFY	AT1G15150	DTX10	NO	NO
AT1G69120	AP1	AT1G15165	-	NO	NO
AT2G17950	WUS	AT1G15165	-	NO	NO
AT5G61850	LFY	AT1G15165	-	NO	NO
AT2G17950	WUS	AT1G15180	DTX13	NO	NO
AT5G61850	LFY	AT1G15180	DTX13	NO	NO
AT2G17950	WUS	AT1G15190	FLA19	NO	NO
AT5G61850	LFY	AT1G15190	FLA19	NO	NO
AT5G61850	LFY	AT1G15200	-	NO	NO
AT2G17950	WUS	AT1G15220	CCMH	NO	NO
AT2G17950	WUS	AT1G15250	RPL37A	NO	NO
AT2G17950	WUS	AT1G15290	-	NO	NO
AT5G61850	LFY	AT1G15290	-	NO	NO
AT5G61850	LFY	AT1G15320	-	NO	NO
AT5G61850	LFY	AT1G15330	PV42A	NO	NO
AT2G17950	WUS	AT1G15340	MBD10	NO	NO
AT5G61850	LFY	AT1G15340	MBD10	NO	NO
AT1G69120	AP1	AT1G15350	-	NO	NO
AT5G61850	LFY	AT1G15350	-	NO	NO
AT1G62360	STM	AT1G15360	WIN1	NO	YES
AT1G69120	AP1	AT1G15360	WIN1	NO	YES
AT2G17950	WUS	AT1G15360	WIN1	NO	YES
AT5G61850	LFY	AT1G15360	WIN1	NO	YES
AT1G69120	AP1	AT1G15370	-	NO	NO
AT2G17950	WUS	AT1G15370	-	NO	NO
AT5G61850	LFY	AT1G15370	-	NO	NO
AT1G69120	AP1	AT1G15380	-	NO	NO
AT2G17950	WUS	AT1G15380	-	NO	NO
AT2G17950	WUS	AT1G15400	-	NO	NO
AT2G17950	WUS	AT1G15410	-	NO	NO
AT2G17950	WUS	AT1G15415	-	NO	NO
AT1G69120	AP1	AT1G15430	-	NO	NO
AT2G17950	WUS	AT1G15430	-	NO	NO
AT2G17950	WUS	AT1G15500	AATP2	NO	NO
AT1G69120	AP1	AT1G15520	ABCG40	NO	NO
AT2G22540	SVP	AT1G15520	ABCG40	NO	NO
AT1G69120	AP1	AT1G15530	LECRKS1	NO	NO
AT1G69120	AP1	AT1G15550	GA3OX1	NO	NO
AT2G17950	WUS	AT1G15550	GA3OX1	NO	NO
AT2G22540	SVP	AT1G15550	GA3OX1	NO	NO
AT5G61850	LFY	AT1G15550	GA3OX1	NO	NO
AT1G69120	AP1	AT1G15570	CYCA2-3	NO	NO
AT2G17950	WUS	AT1G15570	CYCA2-3	NO	NO
AT5G61850	LFY	AT1G15570	CYCA2-3	NO	NO
AT1G69120	AP1	AT1G15660	CENP-C	NO	NO
AT2G17950	WUS	AT1G15660	CENP-C	NO	NO
AT5G61850	LFY	AT1G15660	CENP-C	NO	NO
AT1G69120	AP1	AT1G15670	-	NO	NO
AT2G17950	WUS	AT1G15670	-	NO	NO
AT5G61850	LFY	AT1G15670	-	NO	NO
AT1G69120	AP1	AT1G15690	AVP1	NO	NO
AT2G17950	WUS	AT1G15690	AVP1	NO	NO
AT1G69120	AP1	AT1G15700	ATPC2	NO	NO
AT2G17950	WUS	AT1G15740	-	NO	NO
AT5G61850	LFY	AT1G15740	-	NO	NO
AT1G69120	AP1	AT1G15750	TPL	NO	NO
AT2G17950	WUS	AT1G15750	TPL	NO	NO
AT2G22540	SVP	AT1G15750	TPL	NO	NO
AT5G61850	LFY	AT1G15750	TPL	NO	NO
AT1G69120	AP1	AT1G15757	-	NO	NO
AT2G17950	WUS	AT1G15757	-	NO	NO
AT1G69120	AP1	AT1G15760	-	NO	NO
AT2G17950	WUS	AT1G15760	-	NO	NO
AT1G62360	STM	AT1G15800	-	NO	NO
AT2G17950	WUS	AT1G15800	-	NO	NO
AT5G61850	LFY	AT1G15800	-	NO	NO
AT1G62360	STM	AT1G15820	LHCB6	NO	NO
AT5G61850	LFY	AT1G15820	LHCB6	NO	NO
AT5G61850	LFY	AT1G15825	-	NO	NO
AT5G61850	LFY	AT1G15830	-	NO	NO
AT1G62360	STM	AT1G15840	-	NO	NO
AT2G17950	WUS	AT1G15950	CCR1	NO	NO
AT1G69120	AP1	AT1G15960	NRAMP6	NO	NO
AT2G17950	WUS	AT1G15970	-	NO	NO
AT2G17950	WUS	AT1G15990	CNGC7	NO	NO
AT2G17950	WUS	AT1G16020	CCZ1A	NO	NO
AT5G61850	LFY	AT1G16040	-	NO	NO
AT1G69120	AP1	AT1G16060	ADAP	NO	YES
AT1G69120	AP1	AT1G16070	TULP8	NO	NO
AT5G61850	LFY	AT1G16070	TULP8	NO	NO
AT5G61850	LFY	AT1G16080	-	NO	NO
AT2G17950	WUS	AT1G16090	WAKL7	NO	NO
AT5G61850	LFY	AT1G16120	WAKL1	NO	NO
AT2G17950	WUS	AT1G16130	WAKL2	NO	NO
AT5G61850	LFY	AT1G16130	WAKL2	NO	NO
AT1G69120	AP1	AT1G16150	WAKL4	NO	NO
AT2G17950	WUS	AT1G16150	WAKL4	NO	NO
AT5G61850	LFY	AT1G16150	WAKL4	NO	NO
AT5G10140	FLC	AT1G16180	-	NO	NO
AT2G17950	WUS	AT1G16190	RAD23A	NO	NO
AT5G10140	FLC	AT1G16190	RAD23A	NO	NO
AT5G61850	LFY	AT1G16230	-	NO	NO
AT2G17950	WUS	AT1G16260	WAKL8	NO	NO
AT5G61850	LFY	AT1G16290	-	NO	NO
AT2G17950	WUS	AT1G16300	GAPCP2	NO	NO
AT5G61850	LFY	AT1G16300	GAPCP2	NO	NO
AT2G17950	WUS	AT1G16370	OCT6	NO	NO
AT1G62360	STM	AT1G16390	OCT3	NO	NO
AT5G61850	LFY	AT1G16480	-	NO	NO
AT5G10140	FLC	AT1G16490	MYB58	NO	YES
AT1G69120	AP1	AT1G16500	-	NO	NO
AT2G17950	WUS	AT1G16500	-	NO	NO
AT2G45660	SOC1	AT1G16500	-	NO	NO
AT1G69120	AP1	AT1G16510	SAUR41	NO	NO
AT2G17950	WUS	AT1G16510	SAUR41	NO	NO
AT5G61850	LFY	AT1G16510	SAUR41	NO	NO
AT2G17950	WUS	AT1G16515	-	NO	NO
AT5G61850	LFY	AT1G16520	-	NO	NO
AT1G69120	AP1	AT1G16530	LBD3	NO	YES
AT2G17950	WUS	AT1G16610	SR45	NO	NO
AT5G61850	LFY	AT1G16610	SR45	NO	NO
AT2G17950	WUS	AT1G16640	-	NO	YES
AT1G62360	STM	AT1G16660	-	NO	NO
AT1G62360	STM	AT1G16670	CRPK1	NO	NO
AT2G17950	WUS	AT1G16670	CRPK1	NO	NO
AT1G62360	STM	AT1G16680	-	NO	NO
AT2G17950	WUS	AT1G16730	UP6	NO	NO
AT5G61850	LFY	AT1G16730	UP6	NO	NO
AT5G61850	LFY	AT1G16740	-	NO	NO
AT1G69120	AP1	AT1G16750	-	NO	NO
AT2G17950	WUS	AT1G16750	-	NO	NO
AT2G45660	SOC1	AT1G16750	-	NO	NO
AT5G61850	LFY	AT1G16780	AVPL2	NO	NO
AT5G61850	LFY	AT1G16790	-	NO	NO
AT5G61850	LFY	AT1G16800	-	NO	NO
AT5G61850	LFY	AT1G16850	-	NO	NO
AT1G69120	AP1	AT1G16890	UBC36	NO	NO
AT1G62360	STM	AT1G16905	-	NO	NO
AT2G17950	WUS	AT1G16920	RABA1B	NO	NO
AT1G69120	AP1	AT1G16950	CEP13	NO	NO
AT1G69120	AP1	AT1G16960	-	NO	NO
AT5G61850	LFY	AT1G17050	SPS2	NO	NO
AT1G69120	AP1	AT1G17060	CYP72C1	NO	NO
AT1G69120	AP1	AT1G17090	-	NO	NO
AT2G17950	WUS	AT1G17090	-	NO	NO
AT5G61850	LFY	AT1G17110	UBP15	NO	NO
AT1G69120	AP1	AT1G17120	CAT8	NO	NO
AT2G17950	WUS	AT1G17120	CAT8	NO	NO
AT5G61850	LFY	AT1G17120	CAT8	NO	NO
AT1G69120	AP1	AT1G17140	ICR1	NO	NO
AT2G17950	WUS	AT1G17140	ICR1	NO	NO
AT5G61850	LFY	AT1G17140	ICR1	NO	NO
AT2G17950	WUS	AT1G17145	DA2L	NO	NO
AT5G61850	LFY	AT1G17145	DA2L	NO	NO
AT2G17950	WUS	AT1G17147	VQ1	NO	NO
AT5G61850	LFY	AT1G17147	VQ1	NO	NO
AT1G69120	AP1	AT1G17150	-	NO	NO
AT5G61850	LFY	AT1G17150	-	NO	NO
AT1G69120	AP1	AT1G17190	GSTU26	NO	NO
AT5G61850	LFY	AT1G17210	ATILP1	NO	NO
AT5G61850	LFY	AT1G17220	FUG1	NO	NO
AT2G17950	WUS	AT1G17230	-	NO	NO
AT5G61850	LFY	AT1G17230	-	NO	NO
AT2G17950	WUS	AT1G17290	ALAAT1	NO	NO
AT1G69120	AP1	AT1G17340	SAC5	NO	NO
AT2G17950	WUS	AT1G17345	SAUR77	NO	NO
AT5G10140	FLC	AT1G17350	-	NO	NO
AT1G69120	AP1	AT1G17360	-	NO	NO
AT5G10140	FLC	AT1G17360	-	NO	NO
AT2G17950	WUS	AT1G17370	UBP1B	NO	NO
AT5G61850	LFY	AT1G17370	UBP1B	NO	NO
AT1G69120	AP1	AT1G17380	TIFY11A	NO	NO
AT2G17950	WUS	AT1G17380	TIFY11A	NO	NO
AT5G61850	LFY	AT1G17380	TIFY11A	NO	NO
AT5G61850	LFY	AT1G17390	-	NO	NO
AT1G69120	AP1	AT1G17400	-	NO	NO
AT2G17950	WUS	AT1G17400	-	NO	NO
AT2G45660	SOC1	AT1G17400	-	NO	NO
AT5G61850	LFY	AT1G17400	-	NO	NO
AT1G62360	STM	AT1G17410	-	NO	NO
AT5G10140	FLC	AT1G17410	-	NO	NO
AT1G62360	STM	AT1G17420	LOX3	NO	NO
AT1G69120	AP1	AT1G17420	LOX3	NO	NO
AT2G17950	WUS	AT1G17420	LOX3	NO	NO
AT2G22540	SVP	AT1G17440	TAF12B	NO	NO
AT5G61850	LFY	AT1G17455	EFL4	NO	NO
AT5G61850	LFY	AT1G17460	TRFL3	NO	YES
AT5G60690	REV	AT1G17495	-	NO	NO
AT1G69120	AP1	AT1G17500	ALA4	NO	NO
AT2G17950	WUS	AT1G17500	ALA4	NO	NO
AT5G60690	REV	AT1G17500	ALA4	NO	NO
AT5G61850	LFY	AT1G17500	ALA4	NO	NO
AT5G10140	FLC	AT1G17540	-	NO	NO
AT2G17950	WUS	AT1G17545	-	NO	NO
AT5G10140	FLC	AT1G17545	-	NO	NO
AT5G61850	LFY	AT1G17545	-	NO	NO
AT5G10140	FLC	AT1G17550	HAB2	NO	NO
AT5G61850	LFY	AT1G17550	HAB2	NO	NO
AT2G17950	WUS	AT1G17560	HLL	NO	NO
AT5G61850	LFY	AT1G17580	XI-1	NO	NO
AT2G17950	WUS	AT1G17620	-	NO	NO
AT5G61850	LFY	AT1G17690	NOF1	NO	NO
AT5G61850	LFY	AT1G17700	PRA1F1	NO	NO
AT5G61850	LFY	AT1G17710	-	NO	NO
AT5G61850	LFY	AT1G17720	PP2AB2	NO	NO
AT1G69120	AP1	AT1G17744	-	NO	NO
AT5G60690	REV	AT1G17744	-	NO	NO
AT5G61850	LFY	AT1G17744	-	NO	NO
AT1G69120	AP1	AT1G17745	PGDH	NO	NO
AT2G17950	WUS	AT1G17745	PGDH	NO	NO
AT5G61850	LFY	AT1G17745	PGDH	NO	NO
AT1G69120	AP1	AT1G17750	PEPR2	NO	NO
AT2G22540	SVP	AT1G17750	PEPR2	NO	NO
AT5G60690	REV	AT1G17750	PEPR2	NO	NO
AT5G61850	LFY	AT1G17750	PEPR2	NO	NO
AT5G61850	LFY	AT1G17770	SUVH7	NO	NO
AT1G69120	AP1	AT1G17830	-	NO	NO
AT2G17950	WUS	AT1G17830	-	NO	NO
AT1G69120	AP1	AT1G17840	ABCG11	NO	NO
AT2G17950	WUS	AT1G17840	ABCG11	NO	NO
AT2G22540	SVP	AT1G17840	ABCG11	NO	NO
AT5G61850	LFY	AT1G17870	EGY3	NO	NO
AT5G61850	LFY	AT1G17880	BTF3	NO	NO
AT2G17950	WUS	AT1G17890	GER2	NO	NO
AT5G61850	LFY	AT1G17890	GER2	NO	NO
AT5G61850	LFY	AT1G17900	-	NO	NO
AT1G69120	AP1	AT1G17940	-	NO	NO
AT2G17950	WUS	AT1G17940	-	NO	NO
AT5G10140	FLC	AT1G17940	-	NO	NO
AT5G61850	LFY	AT1G17940	-	NO	NO
AT1G69120	AP1	AT1G17950	MYB52	NO	YES
AT5G10140	FLC	AT1G17950	MYB52	NO	YES
AT5G61850	LFY	AT1G17950	MYB52	NO	YES
AT5G60690	REV	AT1G17960	-	NO	NO
AT5G60690	REV	AT1G17970	-	NO	NO
AT5G61850	LFY	AT1G17990	-	NO	NO
AT5G61850	LFY	AT1G18020	-	NO	NO
AT1G69120	AP1	AT1G18070	-	NO	NO
AT2G17950	WUS	AT1G18070	-	NO	NO
AT1G69120	AP1	AT1G18075	MIR159B	NO	NO
AT1G69120	AP1	AT1G18080	RACK1A	NO	NO
AT5G61850	LFY	AT1G18080	RACK1A	NO	NO
AT5G61850	LFY	AT1G18090	-	NO	NO
AT1G69120	AP1	AT1G18100	MFT	NO	NO
AT5G61850	LFY	AT1G18100	MFT	NO	NO
AT5G61850	LFY	AT1G18130	-	NO	NO
AT2G17950	WUS	AT1G18150	MPK8	NO	NO
AT5G10140	FLC	AT1G18200	RABA6B	NO	NO
AT5G61850	LFY	AT1G18200	RABA6B	NO	NO
AT2G17950	WUS	AT1G18210	CML27	NO	NO
AT5G10140	FLC	AT1G18210	CML27	NO	NO
AT5G61850	LFY	AT1G18210	CML27	NO	NO
AT2G17950	WUS	AT1G18220	ATPUP9	NO	NO
AT5G61850	LFY	AT1G18220	ATPUP9	NO	NO
AT1G62360	STM	AT1G18250	ATLP-1	NO	NO
AT1G69120	AP1	AT1G18250	ATLP-1	NO	NO
AT5G61850	LFY	AT1G18260	HRD3A	NO	NO
AT5G61850	LFY	AT1G18265	-	NO	NO
AT2G17950	WUS	AT1G18280	-	NO	NO
AT5G61850	LFY	AT1G18280	-	NO	NO
AT1G69120	AP1	AT1G18300	NUDT4	NO	NO
AT2G17950	WUS	AT1G18300	NUDT4	NO	NO
AT1G69120	AP1	AT1G18310	-	NO	NO
AT5G61850	LFY	AT1G18310	-	NO	NO
AT1G69120	AP1	AT1G18330	RVE7	NO	YES
AT2G17950	WUS	AT1G18330	RVE7	NO	YES
AT5G10140	FLC	AT1G18330	RVE7	NO	YES
AT2G17950	WUS	AT1G18370	KIN7A	NO	NO
AT2G17950	WUS	AT1G18390	-	NO	NO
AT5G61850	LFY	AT1G18390	-	NO	NO
AT1G69120	AP1	AT1G18400	BEE1	NO	YES
AT2G17950	WUS	AT1G18400	BEE1	NO	YES
AT2G22540	SVP	AT1G18400	BEE1	NO	YES
AT5G61850	LFY	AT1G18400	BEE1	NO	YES
AT5G10140	FLC	AT1G18410	-	NO	NO
AT2G17950	WUS	AT1G18460	-	NO	NO
AT5G61850	LFY	AT1G18460	-	NO	NO
AT1G69120	AP1	AT1G18470	-	NO	NO
AT1G69120	AP1	AT1G18480	SLP2	NO	NO
AT2G17950	WUS	AT1G18480	SLP2	NO	NO
AT1G69120	AP1	AT1G18485	PCMP-H8	NO	NO
AT5G61850	LFY	AT1G18490	PCO3	NO	NO
AT5G61850	LFY	AT1G18500	IPMS1	NO	NO
AT2G17950	WUS	AT1G18560	-	NO	NO
AT5G61850	LFY	AT1G18560	-	NO	NO
AT1G69120	AP1	AT1G18570	MYB51	NO	YES
AT2G17950	WUS	AT1G18570	MYB51	NO	YES
AT5G61850	LFY	AT1G18570	MYB51	NO	YES
AT1G69120	AP1	AT1G18580	GAUT11	NO	NO
AT5G61850	LFY	AT1G18590	SOT17	NO	NO
AT5G61850	LFY	AT1G18600	RBL12	NO	NO
AT2G17950	WUS	AT1G18610	-	NO	NO
AT5G61850	LFY	AT1G18610	-	NO	NO
AT1G69120	AP1	AT1G18620	-	NO	NO
AT1G69120	AP1	AT1G18640	PSP	NO	NO
AT5G61850	LFY	AT1G18640	PSP	NO	NO
AT2G17950	WUS	AT1G18650	PDCB3	NO	NO
AT2G22540	SVP	AT1G18650	PDCB3	NO	NO
AT1G69120	AP1	AT1G18660	-	NO	NO
AT1G69120	AP1	AT1G18670	IBS1	NO	NO
AT2G17950	WUS	AT1G18680	-	NO	NO
AT5G61850	LFY	AT1G18690	XXT4	NO	NO
AT1G69120	AP1	AT1G18700	-	NO	NO
AT2G17950	WUS	AT1G18700	-	NO	NO
AT2G22540	SVP	AT1G18700	-	NO	NO
AT5G10140	FLC	AT1G18700	-	NO	NO
AT1G62360	STM	AT1G18710	AtMYB47	NO	YES
AT1G69120	AP1	AT1G18710	AtMYB47	NO	YES
AT2G17950	WUS	AT1G18710	AtMYB47	NO	YES
AT5G61850	LFY	AT1G18710	AtMYB47	NO	YES
AT2G17950	WUS	AT1G18720	-	NO	NO
AT5G10140	FLC	AT1G18720	-	NO	NO
AT1G69120	AP1	AT1G18730	PNSB4	NO	NO
AT2G17950	WUS	AT1G18730	PNSB4	NO	NO
AT2G22540	SVP	AT1G18730	PNSB4	NO	NO
AT5G10140	FLC	AT1G18730	PNSB4	NO	NO
AT1G69120	AP1	AT1G18735	-	NO	NO
AT1G69120	AP1	AT1G18740	-	NO	NO
AT2G17950	WUS	AT1G18740	-	NO	NO
AT5G61850	LFY	AT1G18740	-	NO	NO
AT1G69120	AP1	AT1G18745	-	NO	NO
AT1G69120	AP1	AT1G18750	AGL65	NO	YES
AT5G61850	LFY	AT1G18773	-	NO	NO
AT1G62360	STM	AT1G18810	PKS3	NO	NO
AT1G69120	AP1	AT1G18820	-	NO	NO
AT5G61850	LFY	AT1G18830	SEC31A	NO	NO
AT1G62360	STM	AT1G18835	MIF3	NO	YES
AT1G69120	AP1	AT1G18835	MIF3	NO	YES
AT2G17950	WUS	AT1G18835	MIF3	NO	YES
AT1G69120	AP1	AT1G18840	IQD30	NO	NO
AT1G69120	AP1	AT1G18870	ICS2	NO	NO
AT5G61850	LFY	AT1G18870	ICS2	NO	NO
AT1G69120	AP1	AT1G18890	CPK10	NO	NO
AT5G61850	LFY	AT1G18890	CPK10	NO	NO
AT2G17950	WUS	AT1G18900	-	NO	NO
AT5G61850	LFY	AT1G18900	-	NO	NO
AT5G61850	LFY	AT1G18940	-	NO	NO
AT2G17950	WUS	AT1G18970	GLP1	NO	NO
AT1G69120	AP1	AT1G18990	MYOB5	NO	NO
AT2G17950	WUS	AT1G19000	-	NO	YES
AT2G22540	SVP	AT1G19000	-	NO	YES
AT5G10140	FLC	AT1G19000	-	NO	YES
AT5G61850	LFY	AT1G19000	-	NO	YES
AT1G69120	AP1	AT1G19010	-	NO	NO
AT2G17950	WUS	AT1G19010	-	NO	NO
AT2G17950	WUS	AT1G19020	-	NO	NO
AT5G10140	FLC	AT1G19040	-	NO	YES
AT1G69120	AP1	AT1G19050	ARR7	NO	NO
AT2G17950	WUS	AT1G19050	ARR7	NO	NO
AT2G22540	SVP	AT1G19050	ARR7	NO	NO
AT5G61850	LFY	AT1G19050	ARR7	NO	NO
AT5G61850	LFY	AT1G19060	-	NO	NO
AT1G69120	AP1	AT1G19110	-	NO	NO
AT2G17950	WUS	AT1G19110	-	NO	NO
AT5G61850	LFY	AT1G19110	-	NO	NO
AT5G61850	LFY	AT1G19140	-	NO	NO
AT5G61850	LFY	AT1G19150	LHCA6	NO	NO
AT1G69120	AP1	AT1G19180	TIFY10A	NO	NO
AT2G17950	WUS	AT1G19180	TIFY10A	NO	NO
AT5G61850	LFY	AT1G19180	TIFY10A	NO	NO
AT1G69120	AP1	AT1G19190	CXE1	NO	NO
AT2G17950	WUS	AT1G19210	ERF017	NO	YES
AT5G10140	FLC	AT1G19210	ERF017	NO	YES
AT5G61850	LFY	AT1G19210	ERF017	NO	YES
AT1G69120	AP1	AT1G19220	ARF19	NO	YES
AT2G22540	SVP	AT1G19220	ARF19	NO	YES
AT5G61850	LFY	AT1G19220	ARF19	NO	YES
AT1G62360	STM	AT1G19230	RBOHE	NO	NO
AT1G69120	AP1	AT1G19230	RBOHE	NO	NO
AT2G17950	WUS	AT1G19230	RBOHE	NO	NO
AT5G61850	LFY	AT1G19230	RBOHE	NO	NO
AT1G69120	AP1	AT1G19250	FMO1	NO	NO
AT2G17950	WUS	AT1G19290	-	NO	NO
AT1G69120	AP1	AT1G19300	GATL1	NO	NO
AT2G17950	WUS	AT1G19300	GATL1	NO	NO
AT2G17950	WUS	AT1G19310	-	NO	NO
AT5G61850	LFY	AT1G19310	-	NO	NO
AT1G69120	AP1	AT1G19330	-	NO	NO
AT2G17950	WUS	AT1G19330	-	NO	NO
AT2G45660	SOC1	AT1G19330	-	NO	NO
AT5G61850	LFY	AT1G19330	-	NO	NO
AT1G69120	AP1	AT1G19340	-	NO	NO
AT2G17950	WUS	AT1G19340	-	NO	NO
AT1G69120	AP1	AT1G19350	BES1	NO	YES
AT2G17950	WUS	AT1G19350	BES1	NO	YES
AT5G61850	LFY	AT1G19350	BES1	NO	YES
AT1G69120	AP1	AT1G19380	-	NO	NO
AT2G17950	WUS	AT1G19380	-	NO	NO
AT5G61850	LFY	AT1G19390	WAKL11	NO	NO
AT5G61850	LFY	AT1G19394	-	NO	NO
AT2G17950	WUS	AT1G19400	-	NO	NO
AT5G61850	LFY	AT1G19400	-	NO	NO
AT2G17950	WUS	AT1G19410	-	NO	NO
AT5G61850	LFY	AT1G19410	-	NO	NO
AT1G62360	STM	AT1G19415	-	NO	NO
AT1G62360	STM	AT1G19420	-	NO	NO
AT2G17950	WUS	AT1G19440	KCS4	NO	NO
AT1G69120	AP1	AT1G19460	-	NO	NO
AT2G17950	WUS	AT1G19460	-	NO	NO
AT2G17950	WUS	AT1G19490	-	NO	YES
AT5G61850	LFY	AT1G19490	-	NO	YES
AT2G22540	SVP	AT1G19500	-	NO	NO
AT5G61850	LFY	AT1G19500	-	NO	NO
AT5G61850	LFY	AT1G19530	-	NO	NO
AT2G17950	WUS	AT1G19540	-	NO	NO
AT1G69120	AP1	AT1G19550	-	NO	NO
AT2G17950	WUS	AT1G19550	-	NO	NO
AT5G61850	LFY	AT1G19565	-	NO	NO
AT1G69120	AP1	AT1G19570	DHAR1	NO	NO
AT2G17950	WUS	AT1G19570	DHAR1	NO	NO
AT2G17950	WUS	AT1G19610	PDF1.4	NO	NO
AT1G62360	STM	AT1G19620	-	NO	NO
AT5G10140	FLC	AT1G19630	CYP722A1	NO	NO
AT1G69120	AP1	AT1G19640	JMT	NO	NO
AT2G17950	WUS	AT1G19640	JMT	NO	NO
AT5G10140	FLC	AT1G19640	JMT	NO	NO
AT5G61850	LFY	AT1G19650	SFH4	NO	NO
AT2G17950	WUS	AT1G19660	BBD2	NO	NO
AT5G61850	LFY	AT1G19660	BBD2	NO	NO
AT5G61850	LFY	AT1G19670	CLH1	NO	NO
AT5G61850	LFY	AT1G19680	-	NO	NO
AT2G17950	WUS	AT1G19770	PUP14	NO	NO
AT5G61850	LFY	AT1G19770	PUP14	NO	NO
AT1G69120	AP1	AT1G19780	CNGC8	NO	NO
AT1G69120	AP1	AT1G19800	TGD1	NO	NO
AT5G61850	LFY	AT1G19800	TGD1	NO	NO
AT1G69120	AP1	AT1G19830	-	NO	NO
AT5G61850	LFY	AT1G19830	-	NO	NO
AT1G69120	AP1	AT1G19835	FPP4	NO	NO
AT2G17950	WUS	AT1G19835	FPP4	NO	NO
AT5G10140	FLC	AT1G19835	FPP4	NO	NO
AT5G61850	LFY	AT1G19835	FPP4	NO	NO
AT1G69120	AP1	AT1G19840	-	NO	NO
AT5G61850	LFY	AT1G19840	-	NO	NO
AT1G69120	AP1	AT1G19850	ARF5	YES	YES
AT2G17950	WUS	AT1G19850	ARF5	YES	YES
AT5G10140	FLC	AT1G19850	ARF5	YES	YES
AT5G61850	LFY	AT1G19850	ARF5	YES	YES
AT2G17950	WUS	AT1G19860	-	NO	NO
AT1G69120	AP1	AT1G19870	IQD32	NO	NO
AT2G17950	WUS	AT1G19870	IQD32	NO	NO
AT5G61850	LFY	AT1G19870	IQD32	NO	NO
AT1G69120	AP1	AT1G19880	-	NO	NO
AT5G61850	LFY	AT1G19880	-	NO	NO
AT1G62360	STM	AT1G19900	-	NO	NO
AT2G17950	WUS	AT1G19910	VHA-C2	NO	NO
AT1G69120	AP1	AT1G19920	APS2	NO	NO
AT2G17950	WUS	AT1G19920	APS2	NO	NO
AT2G45660	SOC1	AT1G19920	APS2	NO	NO
AT1G69120	AP1	AT1G19940	AtGH9B5	NO	NO
AT2G17950	WUS	AT1G19950	HVA22H	NO	NO
AT2G17950	WUS	AT1G19960	-	NO	NO
AT2G17950	WUS	AT1G19980	-	NO	NO
AT5G60690	REV	AT1G20000	TAF11B	NO	NO
AT1G69120	AP1	AT1G20010	TUBB5	NO	NO
AT2G17950	WUS	AT1G20010	TUBB5	NO	NO
AT5G60690	REV	AT1G20015	-	NO	NO
AT1G62360	STM	AT1G20030	-	NO	NO
AT2G17950	WUS	AT1G20030	-	NO	NO
AT5G61850	LFY	AT1G20030	-	NO	NO
AT2G17950	WUS	AT1G20050	HYD1	NO	NO
AT5G61850	LFY	AT1G20060	-	NO	NO
AT1G62360	STM	AT1G20070	-	NO	NO
AT2G17950	WUS	AT1G20070	-	NO	NO
AT5G61850	LFY	AT1G20070	-	NO	NO
AT5G61850	LFY	AT1G20080	SYT2	NO	NO
AT2G17950	WUS	AT1G20090	ARAC4	NO	NO
AT2G17950	WUS	AT1G20100	-	NO	NO
AT2G22540	SVP	AT1G20100	-	NO	NO
AT2G45660	SOC1	AT1G20100	-	NO	NO
AT5G10140	FLC	AT1G20100	-	NO	NO
AT5G10140	FLC	AT1G20110	FREE1	NO	NO
AT5G61850	LFY	AT1G20110	FREE1	NO	NO
AT1G62360	STM	AT1G20130	APG	NO	NO
AT5G61850	LFY	AT1G20180	-	NO	NO
AT5G61850	LFY	AT1G20270	P4H3	NO	NO
AT5G61850	LFY	AT1G20290	-	NO	NO
AT5G61850	LFY	AT1G20300	-	NO	NO
AT1G69120	AP1	AT1G20310	-	NO	NO
AT2G17950	WUS	AT1G20310	-	NO	NO
AT1G69120	AP1	AT1G20320	-	NO	NO
AT1G69120	AP1	AT1G20330	SMT2	NO	NO
AT2G17950	WUS	AT1G20330	SMT2	NO	NO
AT2G22540	SVP	AT1G20330	SMT2	NO	NO
AT5G61850	LFY	AT1G20330	SMT2	NO	NO
AT2G17950	WUS	AT1G20340	DRT112	NO	NO
AT5G61850	LFY	AT1G20340	DRT112	NO	NO
AT5G61850	LFY	AT1G20350	TIM17-1	NO	NO
AT1G69120	AP1	AT1G20370	-	NO	NO
AT1G69120	AP1	AT1G20375	MIR394A	NO	NO
AT1G62360	STM	AT1G20380	-	NO	NO
AT1G69120	AP1	AT1G20380	-	NO	NO
AT5G10140	FLC	AT1G20380	-	NO	NO
AT1G62360	STM	AT1G20390	-	NO	NO
AT5G10140	FLC	AT1G20390	-	NO	NO
AT5G10140	FLC	AT1G20400	-	NO	NO
AT5G61850	LFY	AT1G20400	-	NO	NO
AT5G10140	FLC	AT1G20405	-	NO	NO
AT5G61850	LFY	AT1G20430	-	NO	NO
AT1G62360	STM	AT1G20440	COR47	NO	NO
AT5G61850	LFY	AT1G20440	COR47	NO	NO
AT1G69120	AP1	AT1G20450	ERD10	NO	NO
AT2G17950	WUS	AT1G20450	ERD10	NO	NO
AT5G61850	LFY	AT1G20450	ERD10	NO	NO
AT2G17950	WUS	AT1G20460	-	NO	NO
AT5G61850	LFY	AT1G20460	-	NO	NO
AT5G61850	LFY	AT1G20480	4CLL2	NO	NO
AT5G61850	LFY	AT1G20490	-	NO	NO
AT1G62360	STM	AT1G20500	4CLL4	NO	NO
AT5G61850	LFY	AT1G20500	4CLL4	NO	NO
AT2G17950	WUS	AT1G20510	4CLL5	NO	NO
AT5G61850	LFY	AT1G20510	4CLL5	NO	NO
AT5G61850	LFY	AT1G20515	-	NO	NO
AT1G69120	AP1	AT1G20530	-	NO	NO
AT1G69120	AP1	AT1G20540	-	NO	NO
AT2G17950	WUS	AT1G20610	CYCB2-3	NO	NO
AT5G61850	LFY	AT1G20610	CYCB2-3	NO	NO
AT1G62360	STM	AT1G20620	CAT3	NO	NO
AT1G69120	AP1	AT1G20620	CAT3	NO	NO
AT2G17950	WUS	AT1G20620	CAT3	NO	NO
AT2G22540	SVP	AT1G20620	CAT3	NO	NO
AT2G45660	SOC1	AT1G20620	CAT3	NO	NO
AT5G61850	LFY	AT1G20620	CAT3	NO	NO
AT1G69120	AP1	AT1G20630	CAT1	NO	NO
AT2G17950	WUS	AT1G20630	CAT1	NO	NO
AT2G45660	SOC1	AT1G20630	CAT1	NO	NO
AT5G61850	LFY	AT1G20630	CAT1	NO	NO
AT1G69120	AP1	AT1G20640	NLP4	NO	YES
AT2G17950	WUS	AT1G20640	NLP4	NO	YES
AT1G69120	AP1	AT1G20650	PBL21	NO	NO
AT2G17950	WUS	AT1G20650	PBL21	NO	NO
AT2G17950	WUS	AT1G20670	-	NO	NO
AT1G69120	AP1	AT1G20693	HMGB2	NO	NO
AT2G17950	WUS	AT1G20693	HMGB2	NO	NO
AT5G61850	LFY	AT1G20693	HMGB2	NO	NO
AT2G17950	WUS	AT1G20696	HMGB3	NO	NO
AT2G17950	WUS	AT1G20780	PUB44	NO	NO
AT2G22540	SVP	AT1G20780	PUB44	NO	NO
AT1G62360	STM	AT1G20800	-	NO	NO
AT5G61850	LFY	AT1G20810	FKBP18	NO	NO
AT5G61850	LFY	AT1G20816	OEP21A	NO	NO
AT1G69120	AP1	AT1G20823	ATL80	NO	NO
AT2G17950	WUS	AT1G20823	ATL80	NO	NO
AT5G10140	FLC	AT1G20823	ATL80	NO	NO
AT5G61850	LFY	AT1G20823	ATL80	NO	NO
AT2G17950	WUS	AT1G20830	MCD1	NO	NO
AT1G69120	AP1	AT1G20840	MSSP1	NO	NO
AT2G17950	WUS	AT1G20840	MSSP1	NO	NO
AT1G69120	AP1	AT1G20850	XCP2	NO	NO
AT2G17950	WUS	AT1G20850	XCP2	NO	NO
AT5G10140	FLC	AT1G20850	XCP2	NO	NO
AT5G61850	LFY	AT1G20860	PHT1;8	NO	NO
AT5G61850	LFY	AT1G20870	IDM3	NO	NO
AT5G61850	LFY	AT1G20875	-	NO	NO
AT5G10140	FLC	AT1G20880	-	NO	NO
AT1G69120	AP1	AT1G20890	-	NO	NO
AT2G17950	WUS	AT1G20890	-	NO	NO
AT5G10140	FLC	AT1G20890	-	NO	NO
AT5G61850	LFY	AT1G20890	-	NO	NO
AT1G62360	STM	AT1G20900	AHL27	NO	NO
AT2G17950	WUS	AT1G20900	AHL27	NO	NO
AT2G22540	SVP	AT1G20925	PILS1	YES	NO
AT5G61850	LFY	AT1G20930	CDKB2-2	NO	NO
AT1G69120	AP1	AT1G20960	BRR2A	NO	NO
AT2G17950	WUS	AT1G20960	BRR2A	NO	NO
AT5G61850	LFY	AT1G20960	BRR2A	NO	NO
AT2G17950	WUS	AT1G20967	-	NO	NO
AT5G61850	LFY	AT1G20970	-	NO	NO
AT1G69120	AP1	AT1G20980	SPL14	NO	YES
AT2G17950	WUS	AT1G20980	SPL14	NO	YES
AT5G10140	FLC	AT1G20980	SPL14	NO	YES
AT1G62360	STM	AT1G20990	-	NO	NO
AT5G60690	REV	AT1G20990	-	NO	NO
AT2G17950	WUS	AT1G21000	-	NO	NO
AT5G10140	FLC	AT1G21000	-	NO	NO
AT5G60690	REV	AT1G21000	-	NO	NO
AT5G61850	LFY	AT1G21000	-	NO	NO
AT1G69120	AP1	AT1G21010	-	NO	NO
AT2G17950	WUS	AT1G21010	-	NO	NO
AT5G61850	LFY	AT1G21010	-	NO	NO
AT1G62360	STM	AT1G21050	-	NO	NO
AT1G69120	AP1	AT1G21050	-	NO	NO
AT2G17950	WUS	AT1G21050	-	NO	NO
AT1G69120	AP1	AT1G21060	-	NO	NO
AT2G17950	WUS	AT1G21060	-	NO	NO
AT5G61850	LFY	AT1G21060	-	NO	NO
AT1G69120	AP1	AT1G21080	-	NO	NO
AT2G17950	WUS	AT1G21080	-	NO	NO
AT1G69120	AP1	AT1G21090	-	NO	NO
AT2G17950	WUS	AT1G21100	IGMT1	NO	NO
AT5G60690	REV	AT1G21100	IGMT1	NO	NO
AT1G69120	AP1	AT1G21110	IGMT3	NO	NO
AT2G17950	WUS	AT1G21110	IGMT3	NO	NO
AT5G60690	REV	AT1G21110	IGMT3	NO	NO
AT1G69120	AP1	AT1G21120	-	NO	NO
AT2G17950	WUS	AT1G21120	-	NO	NO
AT5G61850	LFY	AT1G21120	-	NO	NO
AT2G17950	WUS	AT1G21130	IGMT4	NO	NO
AT5G61850	LFY	AT1G21130	IGMT4	NO	NO
AT5G61850	LFY	AT1G21140	-	NO	NO
AT5G61850	LFY	AT1G21170	SEC5B	NO	NO
AT1G69120	AP1	AT1G21250	WAK1	NO	NO
[truncated: 22,019 more rows]
